# Supplementary material for: CD116+ fetal precursors migrate to the perinatal lung and give rise to human alveolar macrophages
Source: J Exp Med. 2022 Jan 12;219(2):e20210987. doi: 10.1084/jem.20210987 (PMC8759608; doi:10.1084/jem.20210987)
Supplement: Table S1 — shows gene expression profiles of human CD14+ blood monocytes, CD116+CD64+ fetal liver monocytes, and CD116+CD64− fetal alveolar macrophage (AM) precursors. [file JEM_20210987_TableS1.xlsx]

## Sheet: signals_1
Table S1. Gene expression profiles of human CD14+ blood monocytes, CD116+CD64+ fetal liver monocytes, and CD116+CD64- fetal alveolar macrophage (AM) precursors.
	Signals (Analysis Software: TAC, Method: SST-RMA, Transformation: log2)									Comparisons (Method: ebayes Anova)
	CD14_plus			AM_precursor			Fetal_monocyte			CD14_plus vs AM_Precursor							Fetal_Monocyte vs AM_Precursor							Fetal_Monocyte vs CD_14_plus
ID	1_CD14_plus_1_(Clariom_D_Human).sst-rma-combined-dabg.chp Signal	2_CD14_plus_2_(Clariom_D_Human).sst-rma-combined-dabg.chp Signal	3_CD14_plus_3_(Clariom_D_Human).sst-rma-combined-dabg.chp Signal	4_AM_precursor_1_(Clariom_D_Human).sst-rma-combined-dabg.chp Signal	5_AM_precursor_2_(Clariom_D_Human).sst-rma-combined-dabg.chp Signal	6_AM_precursor_3_(Clariom_D_Human).sst-rma-combined-dabg.chp Signal	9_Fetal_monocyte_3_(Clariom_D_Human).sst-rma-combined-dabg.chp Signal	10_FM_1+2_(Clariom_D_Human).sst-rma-combined-dabg.chp Signal	11_FM_3_(Clariom_D_Human).sst-rma-combined-dabg.chp Signal	CD14_plus Avg (log2)	AM_Precursor Avg (log2)	CD14_plus Expressed	AM_Precursor Expressed	Fold Change	P-val	FDR P-val	Fetal_Monocyte Avg (log2)	AM_Precursor Avg (log2)	Fetal_Monocyte Expressed	AM_Precursor Expressed	Fold Change	P-val	FDR P-val	Fetal_Monocyte Avg (log2)	CD14_plus Avg (log2)	Fetal_Monocyte Expressed	CD14_plus Expressed	Fold Change	P-val	FDR P-val	ID	Gene Symbol	Description	Chromosome	Strand	Start	Stop	Entrez ID	Public Gene IDs	GO Biological Process Term	GO Cellular Component Term	GO Molecular Function Term	Pathway Name	Group
TC0100006432.hg.1	4.76	7.19	7.47	4.25	3.62	3.47	3.35	2.76	3.43	7.33	3.59	T	F	13.32	0.0021	0.0562	3.39	3.59	F	F	-1.15	0.3695	0.6678	3.39	7.33	F	T	-15.35	0.0005	0.033	TC0100006432.hg.1	DDX11L1	DEAD/H (Asp-Glu-Ala-Asp/His) box helicase 11 like 1	chr1	+	11869	14412	100287102	NR_046018; OTTHUMT00000002844; OTTHUMT00000362751	nucleobase-containing compound metabolic process		nucleic acid binding; ATP binding; ATP-dependent helicase activity; hydrolase activity, acting on acid anhydrides, in phosphorus-containing anhydrides		Multiple_Complex
TC0100006433.hg.1	4.53	5.31	4.69	4.66	4.78	4.43	4.51	4.92	4.75	4.68	4.64	T	F	1.03	0.4154	0.7833	4.73	4.64	T	F	1.07	0.7013	0.87	4.73	4.68	T	T	1.04	0.6581	0.8237	TC0100006433.hg.1	spopoybu	Transcript Identified by AceView	chr1	+	28046	29178		spopoybu.aAug10-unspliced					Coding
TC0100006434.hg.1	4.57	4.61	4.45	5.16	5.16	4.92	4.73	5.49	5.65	4.56	5.16	T	T	-1.51	0.0769	0.3919	5.55	5.16	T	T	1.32	0.4511	0.7236	5.55	4.56	T	T	1.99	0.0211	0.1662	TC0100006434.hg.1	MIR1302-10; MIR1302-2	microRNA 1302-10; microRNA 1302-2	chr1	+	29554	31109	100422834; 100302278	NR_036267; ENST00000607096					Multiple_Complex
TC0100006435.hg.1	3.66	3.63	4.26	3.75	3.53	3.79	3.75	3.77	5.21	3.64	3.77	F	F	-1.09	0.6981	0.9159	3.76	3.77	F	F	-1.01	0.1951	0.5308	3.76	3.64	F	F	1.08	0.3441	0.5958	TC0100006435.hg.1	OR4G4P	olfactory receptor, family 4, subfamily G, member 4 pseudogene	chr1	+	52473	53312	79504	OTTHUMT00000471235					Pseudogene
TC0100006436.hg.1	4.35	3.88	3.63	3.91	3.59	3.8	3.87	4.43	4.92	3.93	3.78	F	F	1.11	0.5546	0.8576	4.41	3.78	F	F	1.55	0.0696	0.399	4.41	3.93	F	F	1.4	0.183	0.4361	TC0100006436.hg.1	OR4G2P; OR4G11P	olfactory receptor, family 4, subfamily G, member 2 pseudogene; olfactory receptor, family 4, subfamily G, member 11 pseudogene	chr1	+	62948	63887	26680; 403263	ENST00000492842; OTTHUMT00000003224					Multiple_Complex
TC0100006437.hg.1	3.45	3.47	3.76	4.1	3.81	3.83	3.63	3.74	2.99	3.46	3.82	T	T	-1.28	0.197	0.5914	3.68	3.82	F	T	-1.1	0.1058	0.4412	3.68	3.46	F	T	1.17	0.6965	0.8467	TC0100006437.hg.1	OR4F5	olfactory receptor, family 4, subfamily F, member 5	chr1	+	69091	70008	79501	NM_001005484; ENST00000335137; OTTHUMT00000003223; uc001aal.1	G-protein coupled receptor signaling pathway; detection of chemical stimulus involved in sensory perception; detection of chemical stimulus involved in sensory perception of smell; signal transduction; sensory perception of smell; response to stimulus	plasma membrane; integral component of membrane; membrane	transmembrane signaling receptor activity; G-protein coupled receptor activity; olfactory receptor activity; signal transducer activity		Coding
TC0100006438.hg.1	6.63	8.76	8.82	5.53	5.72	6.5	6.58	5.89	5.91	8.78	5.66	T	T	8.72	0.0041	0.0826	5.9	5.66	T	T	1.18	0.721	0.8801	5.9	8.78	T	T	-7.39	0.0073	0.1055	TC0100006438.hg.1	CICP27	capicua transcriptional repressor pseudogene 27 [Source:HGNC Symbol;Acc:HGNC:48835]	chr1	+	131025	139723		ENST00000442987					Multiple_Complex
TC0100006439.hg.1	4.39	5.02	4.52	3.78	4.41	4.16	4.28	5.01	4.24	4.5	4.13	T	F	1.29	0.1152	0.4727	4.26	4.13	T	F	1.1	0.224	0.556	4.26	4.5	T	T	-1.18	0.6729	0.8327	TC0100006439.hg.1			chr1	+	150309	151388							NonCoding
TC0100006440.hg.1	3.19	3.98	3.37	3.03	2.89	3.13	3.48	3.56	2.94	3.38	3.02	F	F	1.28	0.1067	0.4577	3.52	3.02	F	F	1.41	0.2912	0.6097	3.52	3.38	F	F	1.1	0.5202	0.733	TC0100006440.hg.1	RP11-34P13.9	putative novel transcript	chr1	+	160446	161525		ENST00000496488.1; OTTHUMT00000007169; uc057aum.1					NonCoding
TC0100006441.hg.1	6.79	9.3	8.84	6.88	6.02	5.53	5.24	4.98	4.96	9.02	6.1	T	T	7.58	0.0058	0.0999	4.97	6.1	T	T	-2.19	0.105	0.4403	4.97	9.02	T	T	-16.64	0.0004	0.0293	TC0100006441.hg.1	LOC102725121; FO538757.3	putative ATP-dependent RNA helicase DDX12; Protein LOC102725121 [Source:UniProtKB/TrEMBL;Acc:A0A096LP88]	chr1	+	182393	184158	102725121	ENST00000624431; uc057auo.1					Coding
TC0100006442.hg.1	4.47	4.35	4.26	4.73	4.51	4.86	4.69	5.57	4.26	4.36	4.71	F	F	-1.28	0.3176	0.7125	4.77	4.71	F	F	1.04	0.6756	0.8568	4.77	4.36	F	F	1.34	0.17	0.4211	TC0100006442.hg.1	FO538757.1		chr1	+	200880	201017		uc031tlo.2					Precursor_microRNA
TC0100006443.hg.1	3.8	4.15	3.6	3.91	3.35	3.82	3.53	4.26	4.11	3.83	3.86	T	F	-1.02	0.5874	0.8715	4.12	3.86	F	F	1.2	0.3577	0.6594	4.12	3.83	F	T	1.22	0.694	0.8454	TC0100006443.hg.1	storubu	Transcript Identified by AceView	chr1	+	264430	264827		storubu.aAug10-unspliced					Coding
TC0100006444.hg.1	3.84	4.24	3.96	3.46	3.33	3.85	3.83	4.66	3.92	3.98	3.47	F	F	1.43	0.1351	0.5076	3.88	3.47	F	F	1.33	0.0654	0.3942	3.88	3.98	F	F	-1.07	0.6605	0.8251	TC0100006444.hg.1	RP4-669L17.2	putative novel transcript	chr1	+	358857	365704		ENST00000412666.1; ENST00000450983.1; OTTHUMT00000007987; OTTHUMT00000007988; uc057aux.1; uc057auy.1					NonCoding
TC0100006445.hg.1	3.59	3.74	3.67	4.32	3.89	4.26	4.7	6.21	5.38	3.67	4.29	F	F	-1.54	0.1985	0.5933	5.42	4.29	F	F	2.19	0.0055	0.2145	5.42	3.67	F	F	3.37	0.0007	0.0373	TC0100006445.hg.1	noymeybo	Transcript Identified by AceView	chr1	+	362335	362926		noymeybo.aAug10-unspliced					Unassigned
TC0100006446.hg.1	3.75	4.3	4.25	3.82	4.07	3.56	3.2	5.03	4.61	4.27	3.82	F	F	1.37	0.5294	0.8453	4.6	3.82	F	F	1.72	0.3137	0.6269	4.6	4.27	F	F	1.25	0.6895	0.8428	TC0100006446.hg.1	boyrabu	Transcript Identified by AceView	chr1	+	367907	368249		boyrabu.aAug10-unspliced					Coding
TC0100006447.hg.1	15.81	16.51	16.58	15.81	14.67	14.79	15.09	16.33	16.67	16.54	14.73	T	T	3.51	0.0284	0.2377	16.34	14.73	T	T	3.06	0.0745	0.4053	16.34	16.54	T	T	-1.15	0.5717	0.7686	TC0100006447.hg.1			chr1	+	368427	368517							NonCoding
TC0100006448.hg.1	3.82	4.05	4.45	3.79	3.65	3.57	3.79	3.97	3.93	4.08	3.66	T	T	1.34	0.0851	0.4107	3.93	3.66	T	T	1.21	0.3448	0.6505	3.93	4.08	T	T	-1.11	0.3741	0.6218	TC0100006448.hg.1			chr1	+	368994	375841							NonCoding
TC0100006449.hg.1	4.49	4.1	4.09	3.95	3.91	3.89	4.54	3.88	3.5	4.09	3.92	F	F	1.13	0.3094	0.7058	3.94	3.92	F	F	1.02	0.8438	0.9382	3.94	4.09	F	F	-1.11	0.4047	0.6465	TC0100006449.hg.1			chr1	+	378832	389626							NonCoding
TC0100006450.hg.1	3.77	3.83	4.22	3.9	3.36	3.88	3.77	4.51	4.28	3.8	3.89	F	F	-1.06	0.4263	0.7898	4.23	3.89	F	F	1.27	0.1183	0.4552	4.23	3.8	F	F	1.35	0.3959	0.6393	TC0100006450.hg.1	WBP1LP7	WW domain binding protein 1-like pseudogene 7 [Source:HGNC Symbol;Acc:HGNC:43955]	chr1	+	439870	440232		ENST00000437905					Multiple_Complex
TC0100006451.hg.1	4.35	4.72	4.81	4.81	4.38	4.59	3.96	5.59	5.64	4.75	4.6	T	T	1.11	0.9492	0.9884	5.61	4.6	T	T	2.02	0.3007	0.6164	5.61	4.75	T	T	1.82	0.3288	0.5821	TC0100006451.hg.1	CICP7	capicua transcriptional repressor pseudogene 7 [Source:HGNC Symbol;Acc:HGNC:37756]	chr1	+	487101	489906		ENST00000432723					Multiple_Complex
TC0100006452.hg.1	4.15	3.89	3.56	3.79	4.3	4.69	4.92	4.45	4.2	3.87	4.27	F	F	-1.32	0.2347	0.6358	4.49	4.27	F	F	1.16	0.4266	0.7069	4.49	3.87	F	F	1.53	0.0641	0.2681	TC0100006452.hg.1	RP5-857K21.2; fukobo	Transcript Identified by AceView; novel transcript	chr1	+	587629	597498		ENST00000423796.1; ENST00000450696.1; fukobo.aAug10; OTTHUMT00000006706; OTTHUMT00000006707; uc057avq.1; uc057avr.1					NonCoding
TC0100006453.hg.1	15.63	15.9	15.7	17.02	14.84	13.8	15.41	18.16	18.26	15.71	15.04	T	T	1.6	0.5764	0.8667	18.21	15.04	T	T	9	0.0478	0.3686	18.21	15.71	T	T	5.63	0.122	0.3597	TC0100006453.hg.1	MTND1P23	mitochondrially encoded NADH:ubiquinone oxidoreductase core subunit 1 pseudogene 23 [Source:HGNC Symbol;Acc:HGNC:42092]	chr1	+	629062	629433		ENST00000416931					Multiple_Complex
TC0100006454.hg.1	13.19	13.5	13.36	14.85	12.49	12.11	12.85	16.96	17.11	13.35	12.31	T	T	2.06	0.8612	0.9654	17.03	12.31	T	T	26.48	0.0493	0.3717	17.03	13.35	T	T	12.86	0.0662	0.2721	TC0100006454.hg.1	MTND2P28	mitochondrially encoded NADH:ubiquinone oxidoreductase core subunit 2 pseudogene 28 [Source:HGNC Symbol;Acc:HGNC:42129]	chr1	+	629640	630683		ENST00000457540					Multiple_Complex
TC0100006455.hg.1	3.26	3.64	3.29	5.15	4.36	3.59	3.86	6.06	6.04	3.28	4.36	F	T	-2.12	0.1416	0.5172	6.05	4.36	T	T	3.22	0.1459	0.4843	6.05	3.28	T	F	6.82	0.0106	0.124	TC0100006455.hg.1	AC114498.1		chr1	+	630896	630958		uc057avw.1					Precursor_microRNA
TC0100006456.hg.1	13.7	11.32	12.98	17.52	16.78	14.91	15.37	18.91	18.95	12.84	16.63	T	T	-13.86	0.0064	0.1059	18.93	16.63	T	T	4.92	0.2382	0.5684	18.93	12.84	T	T	68.15	0.001	0.0427	TC0100006456.hg.1	MTCO1P12	MT-CO1 pseudogene 12 [Source:HGNC Symbol;Acc:HGNC:52014]	chr1	+	631074	632680		ENST00000414273					Multiple_Complex
TC0100006457.hg.1	9.09	8.93	8.5	11.11	9.29	8.1	9.25	14.11	13.3	8.9	9.43	T	T	-1.44	0.5889	0.8722	13.69	9.43	T	T	19.11	0.0445	0.3641	13.69	8.9	T	T	27.56	0.0177	0.1542	TC0100006457.hg.1	MTCO2P12	MT-CO2 pseudogene 12 [Source:HGNC Symbol;Acc:HGNC:52028]	chr1	+	632757	633463		ENST00000427426					Multiple_Complex
TC0100006458.hg.1	9.49	8.14	7.45	6.17	6.17	5.49	5.48	11.01	10.25	8.26	6.17	T	F	4.28	0.0809	0.4014	10.61	6.17	T	F	21.78	0.0386	0.3546	10.61	8.26	T	T	5.09	0.6624	0.8262	TC0100006458.hg.1			chr1	+	633464	633532							NonCoding
TC0100006459.hg.1	14.17	13.12	13.33	16.37	14.92	14.14	14.66	18.9	18.85	13.3	15.06	T	T	-3.39	0.1655	0.5523	18.87	15.06	T	T	14.08	0.0559	0.3818	18.87	13.3	T	T	47.7	0.0048	0.0868	TC0100006459.hg.1	MTCO3P12; MTATP8P1; MTATP6P1	MT-CO3 pseudogene 12 [Source:HGNC Symbol;Acc:HGNC:52042]; mitochondrially encoded ATP synthase 8 pseudogene 1 [Source:HGNC Symbol;Acc:HGNC:44571]; mitochondrially encoded ATP synthase 6 pseudogene 1 [Source:HGNC Symbol;Acc:HGNC:44575]	chr1	+	633535	634922		ENST00000416718; ENST00000467115; ENST00000514057					Multiple_Complex
TC0100006460.hg.1	3.54	3.71	3.95	3.61	2.88	3.61	3.58	3.93	4	3.73	3.61	F	F	1.09	0.2049	0.6009	3.97	3.61	F	F	1.28	0.1111	0.4471	3.97	3.73	F	F	1.18	0.6993	0.8484	TC0100006460.hg.1	WBP1LP6	WW domain binding protein 1-like pseudogene 6 [Source:HGNC Symbol;Acc:HGNC:43956]	chr1	+	674842	675265		ENST00000438434					Multiple_Complex
TC0100006461.hg.1	3.98	4.08	4.66	4.38	4.22	4.27	3.95	4.81	5.04	4.03	4.28	T	T	-1.19	0.871	0.9682	4.84	4.28	T	T	1.48	0.3617	0.6623	4.84	4.03	T	T	1.76	0.2884	0.5451	TC0100006461.hg.1	CICP3	capicua transcriptional repressor pseudogene 3 [Source:HGNC Symbol;Acc:HGNC:37742]	chr1	+	722092	724903		ENST00000440782					Multiple_Complex
TC0100006462.hg.1	11.22	15.65	15.33	9.69	10.04	10.12	10.51	10.9	11.86	15.48	10.08	T	T	42.37	0.0025	0.0626	10.98	10.08	T	T	1.87	0.2819	0.6021	10.98	15.48	T	T	-22.61	0.0153	0.145	TC0100006462.hg.1	jerfobu	Transcript Identified by AceView	chr1	+	729380	735432		jerfobu.aAug10					Unassigned
TC0100006463.hg.1	6.58	7.63	7.96	6.09	6.37	5.79	6.04	6.59	6.21	7.61	6.09	T	T	2.87	0.0057	0.0997	6.24	6.09	T	T	1.11	0.6052	0.8175	6.24	7.61	T	T	-2.58	0.0136	0.1377	TC0100006463.hg.1			chr1	+	750774	751852							NonCoding
TC0100006464.hg.1	3.76	4.84	4.33	3.43	3.37	3.42	3.89	3.97	3.06	4.31	3.41	F	F	1.87	0.0246	0.2209	3.93	3.41	F	F	1.43	0.4988	0.7541	3.93	4.31	F	F	-1.3	0.0783	0.2931	TC0100006464.hg.1	RP11-206L10.4	novel transcript	chr1	+	760911	761989		ENST00000422528.1; OTTHUMT00000006891; uc057awf.1					NonCoding
TC0100006465.hg.1	4.04	4.39	4.81	4.76	4.73	4.44	4.56	4.62	5.13	4.41	4.75	T	F	-1.27	0.4167	0.784	4.59	4.75	F	F	-1.11	0.6536	0.8451	4.59	4.41	F	T	1.14	0.2207	0.4775	TC0100006465.hg.1			chr1	+	768645	799923							NonCoding
TC0100006466.hg.1	7.31	7.51	7.51	6.9	6.44	6.85	6.63	7.62	8.85	7.51	6.88	T	T	1.55	0.1676	0.5551	7.68	6.88	T	T	1.74	0.071	0.4007	7.68	7.51	T	T	1.13	0.6001	0.7872	TC0100006466.hg.1	RP11-206L10.9; tisamo	novel transcript; Transcript Identified by AceView	chr1	+	778763	810060		ENST00000358533.2; ENST00000412115.1; ENST00000429505.1; ENST00000434264.2; ENST00000443772.1; ENST00000457084.1; ENST00000585745.1; ENST00000585768.1; ENST00000585826.1; ENST00000586288.1; ENST00000586928.1; ENST00000587126.1; ENST00000587530.1; ENST00000588951.1; ENST00000589531.1; ENST00000589899.1; ENST00000590848.1; ENST00000591440.1; ENST00000591702.1; ENST00000592547.1; ENST00000593022.1; …					Multiple_Complex
TC0100006467.hg.1	5.43	4.88	5.31	4.06	4.51	4.46	6	4.8	4.89	5.31	4.48	T	T	1.78	0.0335	0.2585	4.85	4.48	T	T	1.29	0.0292	0.3357	4.85	5.31	T	T	-1.37	0.9358	0.9721	TC0100006467.hg.1	FAM87B	family with sequence similarity 87, member B	chr1	+	817371	819837	400728	NR_103536; ENST00000326734					NonCoding
TC0100006468.hg.1	3.45	3.64	3.64	3.67	3.32	3.47	3.2	3.64	3.8	3.64	3.48	F	F	1.12	0.7069	0.9193	3.62	3.48	F	F	1.1	0.8037	0.9206	3.62	3.64	F	F	-1.02	0.8977	0.9547	TC0100006468.hg.1			chr1	+	820676	823595							NonCoding
TC0100006469.hg.1	8.7	7.38	6.55	9.91	13.71	12.16	8.87	7.52	8.39	7.49	11.99	T	T	-22.67	0.0008	0.0325	8.31	11.99	T	T	-12.82	0.0026	0.1581	8.31	7.49	T	T	1.77	0.4437	0.677	TC0100006469.hg.1	LINC01128	long intergenic non-protein coding RNA 1128	chr1	+	825138	859446	643837	NR_047519; NR_047521; NR_047523; NR_047524; NR_047525; NR_047526; ENST00000415295; ENST00000416570; ENST00000425657; ENST00000441765; ENST00000445118; ENST00000448975; ENST00000449005; ENST00000608189; ENST00000609009; ENST00000609139; ENST00000610067; ENST00000622921; ENST00000623070; ENST00000623808; ENST00000624927					NonCoding
TC0100006470.hg.1	3.73	3.92	4.8	3.75	3.7	3.6	3.62	3.73	3.79	3.84	3.69	F	F	1.11	0.1375	0.5111	3.72	3.69	F	F	1.02	0.9215	0.9699	3.72	3.84	F	F	-1.09	0.1607	0.41	TC0100006470.hg.1			chr1	+	860680	865399							NonCoding
TC0100006471.hg.1	5.33	5.32	5.38	5.52	6.18	5.69	4.75	5.04	6.48	5.32	5.72	T	T	-1.32	0.3048	0.7018	4.9	5.72	T	T	-1.77	0.3945	0.6852	4.9	5.32	T	T	-1.34	0.8507	0.9315	TC0100006471.hg.1	TUBB8P11	tubulin beta 8 class VIII pseudogene 11 [Source:HGNC Symbol;Acc:HGNC:32337]	chr1	+	873292	874349		ENST00000415481					Pseudogene
TC0100006472.hg.1	3.8	4.23	3.67	3.32	3.63	3.29	3.72	3.81	3.33	3.8	3.3	F	F	1.41	0.0792	0.3974	3.75	3.3	F	F	1.36	0.4259	0.7064	3.75	3.8	F	F	-1.04	0.2827	0.5393	TC0100006472.hg.1			chr1	+	877318	889276							Multiple_Complex
TC0100006473.hg.1	3.35	3.47	3.46	3.49	3.39	3.54	3.43	3.73	3.11	3.47	3.48	T	F	-1.01	0.8315	0.9572	3.43	3.48	F	F	-1.04	0.8169	0.9266	3.43	3.47	F	T	-1.03	0.985	0.9941	TC0100006473.hg.1	RP11-54O7.16	novel transcript	chr1	+	901298	915976		ENST00000607769.1; OTTHUMT00000470696; uc057axn.1					NonCoding
TC0100006474.hg.1	3.07	3.03	3.17	3.74	3.63	3.67	3.68	3.75	3.81	3.08	3.68	F	F	-1.51	0.0118	0.1488	3.75	3.68	F	F	1.05	0.734	0.8867	3.75	3.08	F	F	1.59	0.0067	0.101	TC0100006474.hg.1			chr1	+	905107	905806							NonCoding
TC0100006475.hg.1	5.14	5.28	4.91	5.13	5.06	4.8	5.11	5.38	5.44	5.12	5.06	T	T	1.04	0.6186	0.8853	5.41	5.06	T	T	1.28	0.184	0.5202	5.41	5.12	T	T	1.22	0.3803	0.6269	TC0100006475.hg.1	RP11-54O7.2; RP11-54O7.1; mera	Transcript Identified by AceView; novel transcript; putative novel transcript	chr1	+	911435	914971		ENST00000398216.2; ENST00000448179.1; mera.cAug10; OTTHUMT00000097856; OTTHUMT00000097857; uc057axo.1					NonCoding
TC0100006476.hg.1	4.98	4.91	4.94	4.99	5.24	5.12	4.7	5.31	5.7	4.94	5.12	T	T	-1.13	0.5251	0.8433	5.26	5.12	T	T	1.11	0.6647	0.8509	5.26	4.94	T	T	1.25	0.2959	0.5521	TC0100006476.hg.1	SAMD11	sterile alpha motif domain containing 11	chr1	+	924880	944581	148398	NM_152486; ENST00000341065; ENST00000342066; ENST00000420190; ENST00000437963; ENST00000455979; ENST00000464948; ENST00000466827; ENST00000474461; ENST00000478729; ENST00000616016; ENST00000616125; ENST00000617307; ENST00000618181; ENST00000618323; ENST00000618779; ENST00000620200; ENST00000622503; BC024295; BC033213; OTTHUMT00000097860; OTTHUMT00000097862; OTTHUMT00000097863; OTTHUMT00000097865;…	negative regulation of transcription from RNA polymerase II promoter; regulation of nucleic acid-templated transcription	nucleus	SAM domain binding; PH domain binding; protein self-association; transcription coactivator activity; protein binding		Multiple_Complex
TC0100006477.hg.1	4.69	4.96	4.59	5.46	4.94	4.43	5.02	5.41	5.79	4.71	4.94	T	T	-1.18	0.543	0.8521	5.41	4.94	T	T	1.38	0.1758	0.5128	5.41	4.71	T	T	1.62	0.0647	0.2692	TC0100006477.hg.1	sarmeybo	Transcript Identified by AceView	chr1	+	928020	940198		sarmeybo.aAug10-unspliced					Unassigned
TC0100006478.hg.1	4.52	5.17	4.62	5.1	5.4	5.24	4.88	6.44	5.95	4.57	5.25	T	T	-1.6	0.2416	0.6428	5.85	5.25	T	T	1.52	0.2205	0.5532	5.85	4.57	T	T	2.43	0.0299	0.1922	TC0100006478.hg.1	turorbu	Transcript Identified by AceView	chr1	+	928730	929421		turorbu.aAug10-unspliced					Coding
TC0100006479.hg.1	4.63	4.54	4.63	4.68	4.89	5.91	4.52	3.93	4.21	4.63	4.8	T	T	-1.12	0.1245	0.4902	4.22	4.8	F	T	-1.49	0.0193	0.3056	4.22	4.63	F	T	-1.33	0.2826	0.5392	TC0100006479.hg.1	KLHL17	kelch-like family member 17	chr1	+	960587	965719	339451	NM_198317; ENST00000338591; ENST00000463212; ENST00000466300; ENST00000481067; ENST00000622660; OTTHUMT00000097875; OTTHUMT00000097877; OTTHUMT00000097878; OTTHUMT00000097931	brain development; protein ubiquitination; actin cytoskeleton organization	extracellular space; postsynaptic density; actin cytoskeleton; cell junction; Cul3-RING ubiquitin ligase complex; dendrite cytoplasm; neuronal cell body; postsynaptic membrane; plasma membrane; membrane; synapse	ubiquitin-protein transferase activity; POZ domain binding; protein complex scaffold; actin filament binding; actin binding; protein binding		Multiple_Complex
TC0100006480.hg.1	4.88	4.36	4.78	3.92	4.09	4.03	4.18	4.2	4.02	4.81	4.02	T	F	1.73	0.014	0.163	4.19	4.02	F	F	1.12	0.5973	0.8129	4.19	4.81	F	T	-1.54	0.0344	0.2032	TC0100006480.hg.1	PLEKHN1	pleckstrin homology domain containing, family N member 1	chr1	+	966497	975865	84069	NM_001160184; NM_032129; ENST00000379407; ENST00000379409; ENST00000379410; ENST00000480267; ENST00000491024; BC101386; BC101387; OTTHUMT00000097940; OTTHUMT00000097941; OTTHUMT00000097942; OTTHUMT00000473255; OTTHUMT00000473256		plasma membrane; membrane	protein binding		Multiple_Complex
TC0100006481.hg.1	4.36	4.57	4.35	4.64	4.88	4.41	4.15	4.84	4.96	4.35	4.64	T	T	-1.22	0.4335	0.7942	4.9	4.64	T	T	1.19	0.9771	0.9914	4.9	4.35	T	T	1.46	0.4177	0.6571	TC0100006481.hg.1			chr1	+	980576	989798							NonCoding
TC0100006482.hg.1	3.63	3.42	3.37	3.74	4.18	3.93	3.63	4.26	3.88	3.41	3.95	F	F	-1.45	0.0773	0.3925	3.91	3.95	F	F	-1.03	0.908	0.9647	3.91	3.41	F	F	1.41	0.0936	0.3181	TC0100006482.hg.1			chr1	+	995532	997905							NonCoding
TC0100006483.hg.1	8.4	10.17	10.11	6.78	6.21	8.34	9.1	6.21	5.45	10.14	6.89	T	T	9.51	0.0292	0.2408	6.13	6.89	T	T	-1.69	0.8455	0.9389	6.13	10.14	T	T	-16.04	0.021	0.166	TC0100006483.hg.1	ISG15	ISG15 ubiquitin-like modifier	chr1	+	1001138	1014541	9636	NM_005101; ENST00000379389; ENST00000624652; ENST00000624697; BC009507; OTTHUMT00000097989; OTTHUMT00000479384; OTTHUMT00000479385	DNA repair; viral process; cytokine-mediated signaling pathway; modification-dependent protein catabolic process; translesion synthesis; negative regulation of protein ubiquitination; ISG15-protein conjugation; negative regulation of type I interferon production; regulation of interferon-gamma production; response to type I interferon; defense response to bacterium; negative regulation of viral g…	extracellular region; nucleoplasm; cytosol; cytoplasm	protein binding; protein tag		Multiple_Complex
TC0100006484.hg.1	3.66	3.67	3.33	4.08	4.02	4.03	3.64	3.8	3.71	3.67	4.03	F	T	-1.29	0.0359	0.2675	3.72	4.03	F	T	-1.24	0.1324	0.4705	3.72	3.67	F	F	1.03	0.4406	0.6746	TC0100006484.hg.1			chr1	+	1008761	1009395							NonCoding
TC0100006485.hg.1	9.15	9.95	9.95	8.38	9.15	8.34	8.7	10.71	10.74	9.95	8.36	T	T	3	0.0827	0.4053	10.72	8.36	T	T	5.14	0.0271	0.3298	10.72	9.95	T	T	1.71	0.5133	0.7284	TC0100006485.hg.1	toyrorbu	Transcript Identified by AceView	chr1	+	1009720	1010322		toyrorbu.aAug10-unspliced					Coding
TC0100006486.hg.1	4.52	5.51	5.39	5.65	4.66	4.58	4.68	4.36	4.22	5.44	4.62	T	T	1.77	0.6448	0.8952	4.39	4.62	F	T	-1.18	0.174	0.5113	4.39	5.44	F	T	-2.08	0.0823	0.2999	TC0100006486.hg.1	AGRN	agrin	chr1	+	1020123	1056119	375790	NM_001305275; NM_198576; ENST00000379370; ENST00000419249; ENST00000461111; ENST00000466223; ENST00000469403; ENST00000477585; ENST00000478677; ENST00000479707; ENST00000492947; ENST00000620552; OTTHUMT00000097990; OTTHUMT00000097991; OTTHUMT00000097992; OTTHUMT00000097993; OTTHUMT00000097994; OTTHUMT00000097995; OTTHUMT00000097996; OTTHUMT00000097997; OTTHUMT00000099680			dystroglycan binding; structural constituent of cytoskeleton; calcium ion binding; protein binding; acetylcholine receptor regulator activity; sialic acid binding; chondroitin sulfate binding; laminin binding; heparan sulfate proteoglycan binding; molecular_function		Multiple_Complex
TC0100006487.hg.1	8.09	7	6.04	5.78	6.26	6.77	6.64	6.51	5.96	7.04	6.27	T	T	1.7	0.15	0.5305	6.56	6.27	T	T	1.22	0.8469	0.9394	6.56	7.04	T	T	-1.39	0.2025	0.4582	TC0100006487.hg.1	TCONS_l2_00001952; LOC100288175	Salzman2013 ANNOTATED, INTERNAL, ncRNA, OVEXON best transcript TCONS_l2_00001952; Salzman2013 ANNOTATED, ncRNA, OVEXON best transcript TCONS_l2_00001952; Transcript Identified by AceView, Entrez Gene ID(s) 100288175	chr1	+	1059700	1069355		hsa_circ_0009239; hsa_circ_0009240; LOC100288175.eAug10					Multiple_Complex
TC0100006488.hg.1	4.03	3.47	3.46	4.11	3.9	3.68	3.9	5.31	5.01	3.47	3.9	F	F	-1.35	0.5279	0.8447	5.02	3.9	F	F	2.18	0.0477	0.3684	5.02	3.47	F	F	2.94	0.0162	0.1487	TC0100006488.hg.1	burobu; glorwybo	Transcript Identified by AceView	chr1	+	1092720	1113910		burobu.aAug10; glorwybo.aAug10-unspliced					Multiple_Complex
TC0100006489.hg.1	3.71	3.82	3.98	4.12	3.33	3.92	3.98	3.95	4.66	3.83	3.89	T	T	-1.04	0.8678	0.9672	3.97	3.89	F	T	1.06	0.1905	0.5264	3.97	3.83	F	T	1.1	0.2449	0.5024	TC0100006489.hg.1			chr1	+	1122935	1123892							NonCoding
TC0100006490.hg.1	4.31	4.32	4.18	4.63	4.73	3.94	3.93	4.78	4.31	4.31	4.68	T	T	-1.29	0.5908	0.8732	4.33	4.68	T	T	-1.27	0.7548	0.8974	4.33	4.31	T	T	1.01	0.8192	0.9148	TC0100006490.hg.1	LINC01342	long intergenic non-protein coding RNA 1342	chr1	+	1137017	1144056	254099	NR_038869; ENST00000416774					NonCoding
TC0100006492.hg.1	5.91	5.77	6.06	5.82	5.69	5.52	5.12	5.72	6.47	5.91	5.68	T	T	1.17	0.4895	0.8257	5.76	5.68	T	T	1.06	0.7802	0.9098	5.76	5.91	T	T	-1.11	0.6753	0.834	TC0100006492.hg.1	TTLL10	tubulin tyrosine ligase-like family member 10	chr1	+	1173884	1197935	254173	NM_001130045; NM_153254; ENST00000379288; ENST00000379289; ENST00000379290; ENST00000460998; ENST00000486379; ENST00000506177; ENST00000514695; BC126152; BC126154; OTTHUMT00000002420; OTTHUMT00000002421; OTTHUMT00000002422; OTTHUMT00000002423; OTTHUMT00000367063; OTTHUMT00000367064; uc001acy.2	protein polyglycylation; cellular protein modification process		protein binding; ATP binding; protein-glycine ligase activity; nucleotide binding		Multiple_Complex
TC0100006493.hg.1	2.87	2.97	3.42	3.44	3.12	3	3.59	3.75	4.22	2.94	3.14	F	F	-1.15	0.7204	0.9243	3.77	3.14	F	F	1.55	0.031	0.3394	3.77	2.94	F	F	1.78	0.0169	0.151	TC0100006493.hg.1	smorarbo	Transcript Identified by AceView	chr1	+	1229840	1230436		smorarbo.aAug10-unspliced					Coding
TC0100006494.hg.1	4.64	4.73	4.64	5.2	4.61	4.79	4.81	3.7	3.4	4.64	4.83	T	T	-1.14	0.5926	0.8741	3.68	4.83	F	T	-2.22	0.0325	0.3422	3.68	4.64	F	T	-1.95	0.0808	0.2973	TC0100006494.hg.1	B3GALT6	UDP-Gal:betaGal beta 1,3-galactosyltransferase 6	chr1	+	1232249	1235041	126792	NM_080605; ENST00000379198; OTTHUMT00000005071	carbohydrate metabolic process; glycosaminoglycan biosynthetic process; protein glycosylation; heparan sulfate proteoglycan biosynthetic process; glycosaminoglycan metabolic process; chondroitin sulfate metabolic process; chondroitin sulfate biosynthetic process; small molecule metabolic process	Golgi membrane; Golgi medial cisterna; membrane; integral component of membrane; Golgi cisterna membrane; Golgi apparatus	UDP-galactose:beta-N-acetylglucosamine beta-1,3-galactosyltransferase activity; UDP-galactosyltransferase activity; galactosylxylosylprotein 3-beta-galactosyltransferase activity; galactosyltransferase activity; transferase activity; transferase activity, transferring glycosyl groups	PWY-6557	Coding
TC0100006495.hg.1	3.99	3.86	4.03	4	4.13	3.73	3.86	4.77	4.54	3.98	3.97	T	T	1.01	0.9845	0.9965	4.5	3.97	T	T	1.44	0.1423	0.4806	4.5	3.98	T	T	1.43	0.1467	0.3928	TC0100006495.hg.1			chr1	+	1244186	1253688							NonCoding
TC0100006496.hg.1	3.81	4.02	4.23	4.01	4.23	4.06	4.19	4.38	4.65	4.02	4.05	T	T	-1.03	0.715	0.9222	4.4	4.05	T	T	1.27	0.2005	0.536	4.4	4.02	T	T	1.31	0.1124	0.3459	TC0100006496.hg.1	RP5-902P8.10	novel transcript	chr1	+	1274959	1280420		ENST00000434139.1; ENST00000453732.1; OTTHUMT00000006364; OTTHUMT00000006365; uc057baz.1; uc057bba.1					NonCoding
TC0100006497.hg.1	3.82	4.38	4.82	3.97	4.1	4.06	3.91	3.7	3.85	4.35	4.05	T	F	1.23	0.2957	0.6936	3.84	4.05	F	F	-1.15	0.4315	0.7102	3.84	4.35	F	T	-1.42	0.0848	0.3042	TC0100006497.hg.1	SCNN1D	sodium channel, non voltage gated 1 delta subunit	chr1	+	1280436	1292029	6339	NM_001130413; NR_037668; ENST00000325425; ENST00000338555; ENST00000379099; ENST00000379101; ENST00000379116; ENST00000400928; ENST00000467651; ENST00000470022; ENST00000616713; BC125074; BC125075; OTTHUMT00000005800; OTTHUMT00000005801; OTTHUMT00000005802; OTTHUMT00000005804; OTTHUMT00000352308; OTTHUMT00000352309; OTTHUMT00000407296	sodium ion transport; ion transmembrane transport; sodium ion transmembrane transport; response to stimulus; sensory perception of taste; transmembrane transport; transport; ion transport	plasma membrane; actin cytoskeleton; membrane; integral component of membrane	protein binding; ligand-gated sodium channel activity; sodium channel activity		Multiple_Complex
TC0100006498.hg.1	3.23	3.75	3.41	3.25	2.91	3.12	3.33	3.45	3.2	3.44	3.1	F	F	1.26	0.1327	0.5041	3.33	3.1	F	F	1.17	0.3186	0.6309	3.33	3.44	F	F	-1.08	0.5659	0.7648	TC0100006498.hg.1	pamy	Transcript Identified by AceView	chr1	+	1306608	1307570		pamy.aAug10-unspliced					Coding
TC0100006499.hg.1	3.84	5.15	4.45	3.92	3.85	4.09	4.36	3.86	4.15	4.48	3.93	T	F	1.46	0.14	0.515	4.13	3.93	F	F	1.15	0.6153	0.8232	4.13	4.48	F	T	-1.27	0.3011	0.5569	TC0100006499.hg.1	PUSL1	pseudouridylate synthase-like 1	chr1	+	1308567	1311677	126789	NM_153339; ENST00000379031; ENST00000463758; ENST00000467712; ENST00000470520; ENST00000493657; BC034304; OTTHUMT00000009438; OTTHUMT00000009439; OTTHUMT00000009440; OTTHUMT00000009441; OTTHUMT00000009442	pseudouridine synthesis; tRNA processing; RNA modification	intracellular membrane-bounded organelle	RNA binding; pseudouridine synthase activity; isomerase activity		Multiple_Complex
TC0100006500.hg.1	5.09	5.36	5.71	6.15	6.29	5.11	5.51	5.62	5.59	5.38	6.22	T	T	-1.79	0.193	0.5863	5.59	6.22	T	T	-1.55	0.4253	0.706	5.59	5.38	T	T	1.15	0.5819	0.7756	TC0100006500.hg.1	klawybo; kleegabu	Transcript Identified by AceView	chr1	+	1314564	1317395		klawybo.aAug10; kleegabu.aAug10-unspliced					Unassigned
TC0100006501.hg.1	4.29	4.66	4.31	4.44	4.95	4.43	4.39	4.02	4.36	4.3	4.43	T	T	-1.1	0.4653	0.8121	4.38	4.43	T	T	-1.04	0.1851	0.5214	4.38	4.3	T	T	1.05	0.5186	0.7318	TC0100006501.hg.1	CPTP	ceramide-1-phosphate transfer protein	chr1	+	1324756	1328897	80772	NM_001029885; ENST00000343938; ENST00000464957; ENST00000488011; OTTHUMT00000008742; OTTHUMT00000008743; OTTHUMT00000008744	sphingolipid metabolic process; glycosphingolipid metabolic process; small molecule metabolic process; glycolipid transport; ceramide 1-phosphate transport; transport; lipid transport	nucleus; nuclear outer membrane; nucleolus; cytoplasm; Golgi apparatus; cytosol; plasma membrane; endosome membrane; endosome; membrane	phospholipid binding; phospholipid transporter activity; glycolipid binding; ceramide 1-phosphate binding; ceramide 1-phosphate transporter activity; lipid binding; glycolipid transporter activity		Multiple_Complex
TC0100006502.hg.1	3.9	4.27	4.12	4.07	3.92	4.03	3.8	3.97	3.97	4.11	4.02	T	T	1.06	0.6783	0.9084	3.97	4.02	T	T	-1.04	0.6444	0.8401	3.97	4.11	T	T	-1.1	0.3884	0.6335	TC0100006502.hg.1	TAS1R3	taste receptor, type 1, member 3	chr1	+	1331314	1335306	83756	NM_152228; ENST00000339381; OTTHUMT00000008493	detection of chemical stimulus involved in sensory perception of sweet taste; G-protein coupled receptor signaling pathway; sensory perception of sweet taste; sensory perception of umami taste; signal transduction; response to stimulus; sensory perception of taste	plasma membrane; integral component of membrane; sweet taste receptor complex; membrane	taste receptor activity; sweet taste receptor activity; protein heterodimerization activity; signal transducer activity; G-protein coupled receptor activity; protein binding		Coding
TC0100006503.hg.1	4.87	5.28	5.28	5.28	5.69	5.14	5.28	6	5.5	5.28	5.3	T	T	-1.01	0.432	0.7933	5.54	5.3	T	T	1.18	0.4329	0.711	5.54	5.28	T	T	1.2	0.1344	0.3763	TC0100006503.hg.1	fawrobu	Transcript Identified by AceView	chr1	+	1348995	1353320		fawrobu.aAug10					Multiple_Complex
TC0100006504.hg.1	4.42	7.87	7.47	4.07	4.21	4.34	4.68	5.86	4.71	7.66	4.21	T	F	10.93	0.014	0.1637	4.7	4.21	F	F	1.4	0.2937	0.6115	4.7	7.66	F	T	-7.79	0.0875	0.3083	TC0100006504.hg.1			chr1	+	1349158	1349966							NonCoding
TC0100006505.hg.1	3.27	3.79	4.03	4.16	3.94	3.74	3.58	4.3	4.52	3.74	3.94	T	T	-1.15	0.4458	0.8016	4.28	3.94	T	T	1.26	0.5629	0.7925	4.28	3.74	T	T	1.45	0.1954	0.4498	TC0100006505.hg.1			chr1	+	1354728	1355391							NonCoding
TC0100006506.hg.1	4.67	5.5	5.26	4.68	4.8	4.71	4.69	4.66	4.36	5.21	4.72	T	T	1.4	0.14	0.515	4.67	4.72	F	T	-1.03	0.545	0.782	4.67	5.21	F	T	-1.45	0.051	0.242	TC0100006506.hg.1			chr1	+	1355706	1357571							NonCoding
TC0100006507.hg.1	4.18	4.67	4.92	4	4.48	4.64	4.67	4.67	4.88	4.62	4.46	T	F	1.12	0.433	0.7939	4.67	4.46	F	F	1.16	0.2043	0.5391	4.67	4.62	F	T	1.03	0.5977	0.7859	TC0100006507.hg.1	slorgabu	Transcript Identified by AceView	chr1	+	1374070	1374914		slorgabu.aAug10-unspliced					Coding
TC0100006508.hg.1	3.82	3.37	3.78	3.61	3.5	3.46	3.64	3.31	3.75	3.8	3.5	F	F	1.23	0.5647	0.8621	3.62	3.5	F	F	1.09	0.8533	0.942	3.62	3.8	F	F	-1.13	0.6932	0.8449	TC0100006508.hg.1	NDUFB4P8	NADH:ubiquinone oxidoreductase subunit B4 pseudogene 8 [Source:HGNC Symbol;Acc:HGNC:45256]	chr1	+	1378666	1379032		ENST00000435351					Multiple_Complex
TC0100006509.hg.1	4.13	3.1	3.45	3.21	3.13	3.8	3.43	3.98	3.5	3.51	3.17	F	F	1.27	0.6003	0.8773	3.47	3.17	F	F	1.23	0.4551	0.7263	3.47	3.51	F	F	-1.03	0.8177	0.914	TC0100006509.hg.1			chr1	+	1382229	1382786							NonCoding
TC0100006510.hg.1	3.96	4.48	5	4.42	4.01	4.56	4.13	3.95	4.28	4.48	4.39	T	T	1.06	0.6226	0.8866	4.12	4.39	F	T	-1.21	0.4962	0.7525	4.12	4.48	F	T	-1.28	0.2537	0.5113	TC0100006510.hg.1	LOC148413; RP4-758J18.2	uncharacterized LOC148413; Transcript Identified by AceView, Entrez Gene ID(s) 148413; novel transcript, antisense to MRPL20	chr1	+	1399522	1402046	148413	NR_015434; ENST00000418833; ENST00000444362; ENST00000447725; ENST00000448629; ENST00000453521; ENST00000570344; ENST00000572242; ENST00000576232; LOC148413.dAug10; OTTHUMT00000008126; OTTHUMT00000008128; OTTHUMT00000099684; OTTHUMT00000439299; OTTHUMT00000439300; OTTHUMT00000439301; OTTHUMT00000439303; OTTHUMT00000439304; uc009vkd.5; uc057ber.1; uc057bes.1; uc057bet.1; uc057beu.1; uc057bev.1; uc…			protein binding		Multiple_Complex
TC0100006511.hg.1	7.34	7.05	6.77	7.73	7.06	6.7	7.06	7.82	6.63	7.05	7.12	T	T	-1.05	0.7672	0.9384	7.13	7.12	T	T	1	0.9893	0.996	7.13	7.05	T	T	1.05	0.7571	0.8807	TC0100006511.hg.1	RP4-758J18.13	novel transcript	chr1	+	1407315	1410618		ENST00000607307.1; OTTHUMT00000470786; uc057bfd.1					NonCoding
TC0100006512.hg.1	3.55	3.78	3.4	4.08	3.81	3.55	3.77	3.2	5	3.57	3.81	F	F	-1.19	0.5773	0.8671	3.88	3.81	F	F	1.05	0.6785	0.8582	3.88	3.57	F	F	1.24	0.3403	0.5922	TC0100006512.hg.1			chr1	+	1416039	1417488							NonCoding
TC0100006513.hg.1	3.38	3.06	3.5	3.46	3.81	3.57	3.63	3.52	4.16	3.36	3.59	F	F	-1.17	0.2637	0.6646	3.59	3.59	F	F	-1	0.5499	0.7853	3.59	3.36	F	F	1.17	0.1029	0.3321	TC0100006513.hg.1	RP4-758J18.7; marby	Transcript Identified by AceView; putative novel transcript	chr1	+	1420245	1423281		ENST00000428932.1; marby.bAug10; OTTHUMT00000008135; uc057bfg.1					Multiple_Complex
TC0100006514.hg.1	3.46	3.5	3.71	3.45	3.35	3.43	3.44	3.43	3.4	3.48	3.43	F	F	1.03	0.4739	0.8169	3.42	3.43	F	F	-1	0.9591	0.9844	3.42	3.48	F	F	-1.04	0.5048	0.7225	TC0100006514.hg.1	TMEM88B	transmembrane protein 88B	chr1	+	1426128	1427787	643965	NM_001146685; ENST00000378821; OTTHUMT00000331012; uc010nyp.2		integral component of membrane; membrane			Multiple_Complex
TC0100006515.hg.1	6.36	6.09	6.26	6.06	6.01	5.79	5.97	5.6	6.49	6.25	6.04	T	T	1.16	0.3103	0.7066	6	6.04	T	T	-1.02	0.812	0.9246	6	6.25	T	T	-1.18	0.428	0.6652	TC0100006515.hg.1			chr1	+	1428122	1430254							NonCoding
TC0100006516.hg.1	4.56	5.16	4.58	4.65	4.65	4.84	4.62	4.58	5.21	4.57	4.65	T	T	-1.06	0.8553	0.9641	4.6	4.65	T	T	-1.03	0.7359	0.8876	4.6	4.57	T	T	1.02	0.8762	0.9439	TC0100006516.hg.1	VWA1	von Willebrand factor A domain containing 1	chr1	+	1434861	1442882	64856	NM_022834; NM_199121; ENST00000338660; ENST00000471398; ENST00000476993; ENST00000495558; BC059409; OTTHUMT00000008291; OTTHUMT00000008292; OTTHUMT00000008293; OTTHUMT00000008294	extracellular matrix organization; behavioral response to pain	basement membrane; interstitial matrix; extracellular space; extracellular exosome; extracellular region; proteinaceous extracellular matrix; extracellular matrix	identical protein binding; protein binding		Coding
TC0100006517.hg.1	3.43	4.05	3.89	4.02	4.24	4.17	4.27	3.93	4.57	3.86	4.15	T	T	-1.22	0.1988	0.5937	4.26	4.15	T	T	1.08	0.6703	0.854	4.26	3.86	T	T	1.31	0.1007	0.3287	TC0100006517.hg.1	ATAD3C	ATPase family, AAA domain containing 3C	chr1	+	1449689	1470158	219293	NM_001039211; ENST00000378785; ENST00000475091; ENST00000484537; OTTHUMT00000001279; OTTHUMT00000099686; OTTHUMT00000100304; uc001aft.2			ATP binding; nucleotide binding		Multiple_Complex
TC0100006519.hg.1	7.35	7.68	7.66	7.45	7.73	8.02	7.02	7.09	7.31	7.67	7.73	T	T	-1.04	0.4903	0.8261	7.1	7.73	T	T	-1.55	0.03	0.3371	7.1	7.67	T	T	-1.48	0.0974	0.324	TC0100006519.hg.1	smoygabu	Transcript Identified by AceView	chr1	+	1529701	1530671		smoygabu.aAug10-unspliced					Coding
TC0100006520.hg.1	5.77	6.39	6.91	4.86	5.61	5.67	6.27	6.08	6.55	6.37	5.64	T	T	1.66	0.0189	0.1921	6.29	5.64	T	T	1.57	0.0251	0.3252	6.29	6.37	T	T	-1.05	0.8676	0.94	TC0100006520.hg.1	tusamo	Transcript Identified by AceView	chr1	+	1562346	1562964		tusamo.aAug10					Coding
TC0100006521.hg.1	5.01	4.77	4.35	4.48	4.27	4.29	4.94	4.53	4.38	4.73	4.28	F	F	1.37	0.1859	0.5781	4.56	4.28	F	F	1.22	0.3127	0.6261	4.56	4.73	F	F	-1.12	0.7257	0.8634	TC0100006521.hg.1	RP5-832C2.5	novel transcript	chr1	+	1574884	1577075		OTTHUMT00000474166; uc021oer.2					NonCoding
TC0100006522.hg.1	16.18	16.3	15.98	15.47	15.19	14.79	15.17	15.3	15.34	16.16	15.16	T	T	2	0.002	0.0555	15.29	15.16	T	T	1.1	0.6211	0.8267	15.29	16.16	T	T	-1.82	0.0044	0.0839	TC0100006522.hg.1	AL645728.1	Uncharacterized protein [Source:UniProtKB/TrEMBL;Acc:A0A096LPI1]	chr1	+	1579756	1580046		uc057bga.1					Multiple_Complex
TC0100006523.hg.1	3.33	3.63	3.3	3.69	3.57	3.67	3.95	4.27	5.26	3.31	3.68	F	T	-1.29	0.5094	0.8353	4.31	3.68	T	T	1.55	0.0284	0.3333	4.31	3.31	T	F	1.99	0.0092	0.117	TC0100006523.hg.1			chr1	+	1598031	1610484							NonCoding
TC0100006524.hg.1	4.31	4.45	4.13	4.22	3.59	4.55	4.37	3.67	3.77	4.3	4.16	T	T	1.1	0.5779	0.8674	3.72	4.16	F	T	-1.36	0.56	0.7912	3.72	4.3	F	T	-1.49	0.2671	0.5244	TC0100006524.hg.1	MIB2	mindbomb E3 ubiquitin protein ligase 2	chr1	+	1615415	1630610	142678	NM_001170686; NM_001170687; NM_001170688; NM_001170689; NM_080875; NR_033183; ENST00000355826; ENST00000378708; ENST00000378712; ENST00000463492; ENST00000464570; ENST00000467597; ENST00000470373; ENST00000473511; ENST00000477990; ENST00000479659; ENST00000483015; ENST00000486072; ENST00000487053; ENST00000489635; ENST00000502470; ENST00000503789; ENST00000504599; ENST00000505370; ENST00000505820…					Multiple_Complex
TC0100006526.hg.1	3.59	3.43	3.72	3.81	3.42	3.56	3.36	3.75	3.76	3.58	3.58	F	F	-1	0.9487	0.9883	3.76	3.58	F	F	1.13	0.9066	0.9642	3.76	3.58	F	F	1.13	0.8559	0.9339	TC0100006526.hg.1	RP11-345P4.10; ritera	novel transcript, antisense to SLC35E2B; Transcript Identified by AceView	chr1	+	1659325	1662602		ENST00000607013.1; OTTHUMT00000470901; ritera.bAug10; uc057bhs.1					NonCoding
TC0100006527.hg.1	8.3	9.62	8.97	7.64	7.61	7.93	7.91	8.87	8.58	8.96	7.63	T	T	2.53	0.0084	0.1236	8.52	7.63	T	T	1.86	0.0797	0.4115	8.52	8.96	T	T	-1.36	0.2026	0.4582	TC0100006527.hg.1	RP11-345P4.7	novel transcript, antisense to SLC35E2B	chr1	+	1671990	1674397		ENST00000596308.1; OTTHUMT00000462632; uc057bhw.1					Multiple_Complex
TC0100006528.hg.1	3.93	4.12	4.55	4.22	4.25	3.87	4.14	4.6	4.1	4.15	4.24	T	F	-1.06	0.7477	0.9324	4.12	4.24	F	F	-1.09	0.5392	0.7791	4.12	4.15	F	T	-1.02	0.7663	0.8858	TC0100006528.hg.1	kargybu	Transcript Identified by AceView	chr1	+	1692567	1692962		kargybu.aAug10-unspliced					Coding
TC0100006529.hg.1	4.02	4.06	4.22	4.23	4.15	3.98	4.5	4.22	4	4.05	4.13	F	F	-1.06	0.936	0.9855	4.24	4.13	F	F	1.08	0.5853	0.806	4.24	4.05	F	F	1.14	0.5328	0.7418	TC0100006529.hg.1	peyby	Transcript Identified by AceView	chr1	+	1693033	1693934		peyby.aAug10-unspliced					Coding
TC0100006530.hg.1	3.59	3.15	3.3	3.27	3.14	3.31	3.04	3.71	2.99	3.33	3.26	F	F	1.05	0.6897	0.9127	3.02	3.26	F	F	-1.18	0.9661	0.9871	3.02	3.33	F	F	-1.24	0.7208	0.8604	TC0100006530.hg.1	neemy	Transcript Identified by AceView	chr1	+	1706621	1707152		neemy.aAug10-unspliced					Coding
TC0100006531.hg.1	5.44	5.49	5.56	5.5	5.41	4.81	5.26	5.51	5.63	5.49	5.45	T	T	1.03	0.3244	0.7182	5.48	5.45	T	T	1.02	0.3799	0.6752	5.48	5.49	T	T	-1.01	0.9079	0.9595	TC0100006531.hg.1	RP1-283E3.4		chr1	+	1724512	1737251		ENST00000417099; ENST00000418950; ENST00000424604; ENST00000577672					Multiple_Complex
TC0100006532.hg.1	4.74	5.59	5.33	5.39	4.74	4.4	4.73	5.23	4.55	5.28	4.8	T	T	1.39	0.2969	0.6947	4.77	4.8	T	T	-1.02	0.9816	0.9931	4.77	5.28	T	T	-1.42	0.2873	0.5441	TC0100006532.hg.1	rykobo	Transcript Identified by AceView	chr1	+	1745117	1746241		rykobo.aAug10-unspliced					Coding
TC0100006533.hg.1	4.61	3.63	4.6	3.49	3.69	3.11	3.57	3.93	3.51	4.6	3.46	F	F	2.21	0.0248	0.2218	3.54	3.46	F	F	1.06	0.4595	0.7289	3.54	4.6	F	F	-2.08	0.0881	0.3094	TC0100006533.hg.1	flykler	Transcript Identified by AceView	chr1	+	1854264	1854829		flykler.aAug10-unspliced					Unassigned
TC0100006534.hg.1	3.34	3.87	3.58	3.45	3.69	3.54	3.95	4.11	4.37	3.6	3.55	F	F	1.03	0.8585	0.9648	4.13	3.55	F	F	1.5	0.0306	0.3387	4.13	3.6	F	F	1.45	0.0414	0.2203	TC0100006534.hg.1	flukler	Transcript Identified by AceView	chr1	+	1858138	1859356		flukler.aAug10-unspliced					Unassigned
TC0100006535.hg.1	3.87	4.45	4.4	3.9	4.14	4.13	4.17	3.89	4.2	4.42	4.13	T	F	1.22	0.4483	0.8031	4.19	4.13	F	F	1.04	0.8871	0.9562	4.19	4.42	F	T	-1.18	0.534	0.7426	TC0100006535.hg.1	raby	Transcript Identified by AceView	chr1	+	1872004	1874113		raby.aAug10-unspliced					Coding
TC0100006536.hg.1	6.04	7.44	5.31	5.17	4.58	4.75	4.83	5.26	5.21	6.17	4.79	T	T	2.6	0.0146	0.1668	5.23	4.79	T	T	1.36	0.5916	0.8096	5.23	6.17	T	T	-1.91	0.0364	0.2081	TC0100006536.hg.1			chr1	+	1884161	1887199							NonCoding
TC0100006537.hg.1	4.14	4.18	4.2	4.65	4.03	4.69	4.37	4.18	5.27	4.18	4.67	T	T	-1.41	0.4017	0.7749	4.28	4.67	T	T	-1.31	0.6551	0.8458	4.28	4.18	T	T	1.07	0.2122	0.4684	TC0100006537.hg.1	RP1-140A9.1	novel transcript	chr1	+	1891266	1892692		ENST00000412228.1; OTTHUMT00000002766; uc057bjn.1					NonCoding
TC0100006538.hg.1	4.3	4.06	3.6	4.15	4.39	4.15	4.35	5.72	4.51	4.01	4.15	F	F	-1.1	0.5285	0.8449	4.43	4.15	F	F	1.22	0.1211	0.4585	4.43	4.01	F	F	1.34	0.0419	0.2214	TC0100006538.hg.1			chr1	+	1898354	1898649							NonCoding
TC0100006539.hg.1	3.73	4.16	3.69	3.7	3.96	3.39	3.82	3.61	3.7	3.71	3.69	T	F	1.02	0.4829	0.8222	3.71	3.69	T	F	1.01	0.9165	0.9678	3.71	3.71	T	T	-1	0.5482	0.7526	TC0100006539.hg.1			chr1	+	1909711	1912538							NonCoding
TC0100006540.hg.1	4.94	5.18	5.22	5.64	5.12	5.43	5.93	5.51	5.95	5.2	5.41	T	T	-1.16	0.2546	0.6559	5.94	5.41	T	T	1.44	0.1259	0.4634	5.94	5.2	T	T	1.67	0.0173	0.1528	TC0100006540.hg.1	CALML6	calmodulin-like 6	chr1	+	1914827	1917296	163688	NM_138705; ENST00000307786; ENST00000378604; ENST00000462293; ENST00000482402; OTTHUMT00000002778; OTTHUMT00000002779; OTTHUMT00000002780; OTTHUMT00000276929; uc001aih.1		nucleus; cytoplasm	calcium ion binding; metal ion binding		Multiple_Complex
TC0100006541.hg.1	4.5	3.93	5.04	3.96	4.73	4.51	4.54	5.33	4.89	4.49	4.46	F	F	1.02	0.806	0.9501	4.91	4.46	F	F	1.36	0.1713	0.5085	4.91	4.49	F	F	1.34	0.2488	0.5062	TC0100006541.hg.1			chr1	+	1933244	1935970							NonCoding
TC0100006542.hg.1	4.02	3.98	4.5	3.91	4.19	4.05	4.24	4.16	3.73	4	4.05	F	F	-1.03	0.6405	0.8937	4.2	4.05	F	F	1.11	0.9775	0.9916	4.2	4	F	F	1.15	0.6208	0.8007	TC0100006542.hg.1	gleyma	Transcript Identified by AceView	chr1	+	1942814	1953381		gleyma.aAug10-unspliced					Multiple_Complex
TC0100006543.hg.1	4.54	4.74	4.9	4.7	4.91	4.31	5.02	4.76	4.98	4.73	4.66	T	T	1.05	0.7209	0.9244	5	4.66	T	T	1.26	0.266	0.5901	5	4.73	T	T	1.2	0.435	0.6703	TC0100006543.hg.1			chr1	+	1955250	1959248							NonCoding
TC0100006544.hg.1	5.36	5.95	5.41	5.25	5.05	5.33	5.19	5.09	6.91	5.38	5.24	T	T	1.11	0.4466	0.802	5.14	5.24	T	T	-1.07	0.2772	0.599	5.14	5.38	T	T	-1.18	0.727	0.864	TC0100006544.hg.1			chr1	+	1972927	1975257							NonCoding
TC0100006545.hg.1	6.61	6.73	6.44	7.02	7.37	6.61	6.41	8.07	7.63	6.6	7	T	T	-1.33	0.3404	0.7307	7.55	7	T	T	1.46	0.3905	0.6824	7.55	6.6	T	T	1.94	0.0883	0.3098	TC0100006545.hg.1			chr1	+	1977867	1979942							NonCoding
TC0100006546.hg.1	3.47	3.9	3.63	4.2	4.03	4.28	4.22	4.36	4.48	3.65	4.19	T	T	-1.45	0.0408	0.2865	4.36	4.19	T	T	1.13	0.4109	0.6963	4.36	3.65	T	T	1.63	0.0099	0.1208	TC0100006546.hg.1	pleegybu	Transcript Identified by AceView	chr1	+	2004197	2005751		pleegybu.aAug10-unspliced					Coding
TC0100006547.hg.1	4.64	4.68	3.91	4.39	3.74	3.9	3.57	3.09	3.87	4.66	3.92	T	F	1.66	0.2367	0.6378	3.53	3.92	F	F	-1.31	0.1482	0.4864	3.53	4.66	F	T	-2.18	0.0189	0.1588	TC0100006547.hg.1			chr1	+	2016908	2019190							NonCoding
TC0100006548.hg.1	3.39	3.58	3.56	3.51	3.61	3.56	3.65	3.09	3.44	3.57	3.56	F	F	1.01	0.823	0.9548	3.41	3.56	F	F	-1.11	0.4546	0.7259	3.41	3.57	F	F	-1.12	0.595	0.7839	TC0100006548.hg.1	GABRD	gamma-aminobutyric acid (GABA) A receptor, delta	chr1	+	2019324	2030753	2563	NM_000815; ENST00000378585; BC033801; OTTHUMT00000098493	transport; signal transduction; synaptic transmission; regulation of membrane potential; neurological system process; chloride transmembrane transport; ion transport; chloride transport; ion transmembrane transport	integral component of plasma membrane; cell junction; chloride channel complex; neuron projection; synapse; postsynaptic membrane; GABA-A receptor complex; plasma membrane; membrane; integral component of membrane	GABA-A receptor activity; extracellular ligand-gated ion channel activity; chloride channel activity; protein binding		Coding
TC0100006549.hg.1	3.06	3.11	3.27	2.9	3.06	2.94	2.76	2.98	3.06	3.12	2.94	F	F	1.14	0.3968	0.7717	2.96	2.94	F	F	1.02	0.8571	0.9437	2.96	3.12	F	F	-1.12	0.3102	0.5654	TC0100006549.hg.1	lorrawbo	Transcript Identified by AceView	chr1	+	2033504	2033957		lorrawbo.aAug10-unspliced					Coding
TC0100006550.hg.1	4.82	5.21	4.93	5.16	4.5	4.9	4.5	4.43	5.67	4.95	4.87	T	T	1.06	0.7131	0.9214	4.46	4.87	T	T	-1.32	0.9779	0.9917	4.46	4.95	T	T	-1.4	0.7336	0.8678	TC0100006550.hg.1	PRKCZ	protein kinase C, zeta	chr1	+	2050470	2185395	5590	NM_001033581; NM_001033582; NM_001242874; NM_002744; ENST00000378567; ENST00000400920; ENST00000400921; ENST00000419838; ENST00000461106; ENST00000461465; ENST00000466352; ENST00000466651; ENST00000468310; ENST00000470511; ENST00000470596; ENST00000470986; ENST00000471018; ENST00000472017; ENST00000478770; ENST00000479263; ENST00000479566; ENST00000481140; ENST00000482686; ENST00000484419; ENST00…				G_Protein_Signaling; Wnt_signaling; Calcium_regulation_in_cardiac_cells; Smooth_muscle_contraction	Multiple_Complex
TC0100006551.hg.1	3.99	3.97	3.9	4.62	3.78	3.81	3.67	4.95	4.04	3.98	3.8	F	F	1.13	0.753	0.9339	4.11	3.8	F	F	1.25	0.6894	0.8639	4.11	3.98	F	F	1.1	0.4796	0.704	TC0100006551.hg.1	loyrawbo	Transcript Identified by AceView	chr1	+	2080598	2081096		loyrawbo.aAug10-unspliced					Coding
TC0100006552.hg.1	6.99	5.45	6.72	5.92	6.14	5.83	5.53	6.9	5.49	6.83	5.94	T	T	1.86	0.3994	0.7734	5.51	5.94	T	T	-1.35	0.9783	0.9918	5.51	6.83	T	T	-2.5	0.4139	0.654	TC0100006552.hg.1	marawbo	Transcript Identified by AceView	chr1	+	2086665	2087171		marawbo.aAug10-unspliced					Coding
TC0100006553.hg.1	5.64	4.86	5.09	4.9	4.97	4.37	4.72	4.16	5.19	5.14	4.93	T	F	1.15	0.2123	0.6095	4.7	4.93	F	F	-1.18	0.8766	0.9521	4.7	5.14	F	T	-1.35	0.1672	0.4178	TC0100006553.hg.1	takobo	Transcript Identified by AceView	chr1	+	2125209	2126277		takobo.aAug10-unspliced					Coding
TC0100006554.hg.1	3.9	4.33	4.07	3.56	4.19	3.57	3.91	3.62	3.29	4.09	3.57	F	F	1.44	0.2582	0.6599	3.61	3.57	F	F	1.03	0.5487	0.7845	3.61	4.09	F	F	-1.39	0.1002	0.328	TC0100006554.hg.1	garlabu	Transcript Identified by AceView	chr1	+	2162808	2163749		garlabu.aAug10-unspliced					Coding
TC0100006555.hg.1	5.55	5.76	4.87	6.22	5.83	5.8	6.14	7.64	6.86	5.55	5.81	T	T	-1.21	0.1908	0.5839	6.87	5.81	T	T	2.08	0.0427	0.3608	6.87	5.55	T	T	2.51	0.0043	0.0829	TC0100006555.hg.1	tokobo	Transcript Identified by AceView	chr1	+	2164338	2164730		tokobo.aAug10-unspliced					Coding
TC0100006556.hg.1	4.02	3.41	4.44	4.06	4.48	4.22	4.06	4.22	5.45	3.97	4.24	F	F	-1.2	0.4836	0.8226	4.14	4.24	F	F	-1.07	0.446	0.7201	4.14	3.97	F	F	1.12	0.1606	0.4099	TC0100006556.hg.1	geelabu	Transcript Identified by AceView	chr1	+	2168032	2168423		geelabu.aAug10-unspliced					Coding
TC0100006557.hg.1	5.46	4.96	4.9	4.42	4.62	4.92	4.7	5.43	4.86	4.93	4.64	T	F	1.23	0.1344	0.5066	4.86	4.64	F	F	1.16	0.2454	0.5741	4.86	4.93	F	T	-1.05	0.6974	0.8472	TC0100006557.hg.1	geylabu	Transcript Identified by AceView	chr1	+	2176720	2177235		geylabu.aAug10-unspliced					Coding
TC0100006558.hg.1	4.22	3.95	3.97	3.15	3.4	3.71	3.73	3.47	4.99	3.96	3.42	T	F	1.46	0.1333	0.505	3.61	3.42	T	F	1.14	0.1246	0.4622	3.61	3.96	T	T	-1.28	0.9663	0.9858	TC0100006558.hg.1	neyrawbo	Transcript Identified by AceView	chr1	+	2177282	2178179		neyrawbo.aAug10-unspliced					Coding
TC0100006559.hg.1	5.05	5.28	5.18	6.15	5.15	5.24	4.84	5.56	6.38	5.17	5.2	T	T	-1.02	0.4211	0.7869	5.59	5.2	T	T	1.31	0.8465	0.9392	5.59	5.17	T	T	1.34	0.3244	0.5783	TC0100006559.hg.1	glorkler	Transcript Identified by AceView	chr1	+	2179617	2180884		glorkler.aAug10					Coding
TC0100006560.hg.1	3.26	4.39	3.78	3.43	3.12	3.31	3.22	3.16	3.02	3.8	3.29	T	F	1.42	0.1049	0.4543	3.14	3.29	F	F	-1.11	0.6104	0.8204	3.14	3.8	F	T	-1.58	0.0445	0.2278	TC0100006560.hg.1	slygybu	Transcript Identified by AceView	chr1	+	2193574	2194128		slygybu.aAug10-unspliced					Unassigned
TC0100006561.hg.1	3.7	3.97	3.99	3.86	3.93	3.91	4.12	3.99	4.06	3.98	3.91	T	F	1.05	0.9512	0.9889	4.06	3.91	T	F	1.11	0.4408	0.7166	4.06	3.98	T	T	1.06	0.4072	0.6486	TC0100006561.hg.1			chr1	+	2206983	2207769							NonCoding
TC0100006562.hg.1	3.51	3.49	3.74	3.39	3.65	3.51	3.56	3.94	3.35	3.5	3.51	T	F	-1.01	0.7786	0.9426	3.6	3.51	T	F	1.06	0.6706	0.8542	3.6	3.5	T	T	1.07	0.8842	0.948	TC0100006562.hg.1	RP11-181G12.4	novel transcript	chr1	+	2212523	2220738		ENST00000442483.2; OTTHUMT00000004068; uc057blm.1					NonCoding
TC0100006563.hg.1	4.72	5.63	4.99	6.5	6.12	5.95	6.28	5.92	6.14	5.05	6.15	T	T	-2.15	0.0042	0.0831	6.12	6.15	T	T	-1.02	0.7927	0.9155	6.12	5.05	T	T	2.11	0.0064	0.0985	TC0100006563.hg.1			chr1	+	2214126	2217195							NonCoding
TC0100006564.hg.1	3.55	3.97	4.1	4.1	3.87	3.9	4.23	4.34	5.31	3.97	3.89	F	F	1.06	0.7945	0.9473	4.28	3.89	F	F	1.32	0.0639	0.3923	4.28	3.97	F	F	1.24	0.0411	0.2195	TC0100006564.hg.1			chr1	+	2217338	2218179							NonCoding
TC0100006565.hg.1	8.05	7.43	7.74	3.54	3.97	4.37	4.12	3.02	3.26	7.74	3.96	T	T	13.75	1.56e-06	0.0011	3.26	3.96	F	T	-1.62	0.1901	0.5262	3.26	7.74	F	T	-22.34	5.42e-07	0.0018	TC0100006565.hg.1	SKI	SKI proto-oncogene	chr1	+	2228695	2310213	6497	NM_003036; ENST00000378536; ENST00000478223; ENST00000507179; ENST00000508416; OTTHUMT00000004070; OTTHUMT00000100293; OTTHUMT00000366271; OTTHUMT00000366272		nucleus; nucleoplasm; transcription factor complex; cytoplasm; centrosome; nuclear body; PML body; transcriptional repressor complex; protein complex	chromatin binding; transcription corepressor activity; protein binding; zinc ion binding; protein kinase binding; protein domain specific binding; ubiquitin protein ligase binding; SMAD binding; histone deacetylase inhibitor activity; repressing transcription factor binding	TGF_Beta_Signaling_Pathway	Multiple_Complex
TC0100006566.hg.1	4.96	4.38	4.5	3.63	3.98	3.24	4.2	3.62	4.92	4.47	3.62	F	F	1.8	0.0209	0.2025	4.23	3.62	F	F	1.53	0.1132	0.4493	4.23	4.47	F	F	-1.18	0.3276	0.5811	TC0100006566.hg.1	joylabu	Transcript Identified by AceView	chr1	+	2251403	2252659		joylabu.aAug10-unspliced					Coding
TC0100006567.hg.1	9.63	6.53	6.74	4.06	3.55	3.43	3.32	3.95	4.24	6.64	3.51	T	F	8.79	0.0004	0.0207	3.89	3.51	F	F	1.31	0.8344	0.9342	3.89	6.64	F	T	-6.73	0.0005	0.0311	TC0100006567.hg.1	klakler	Transcript Identified by AceView	chr1	+	2254888	2256045		klakler.aAug10-unspliced					Unassigned
TC0100006568.hg.1	6.76	4.65	4.26	4.04	4.23	3.65	3.9	4.33	5.49	4.46	4	F	F	1.37	0.0822	0.4044	4.4	4	F	F	1.32	0.3731	0.6705	4.4	4.46	F	F	-1.04	0.336	0.5885	TC0100006568.hg.1	tira	Transcript Identified by AceView	chr1	+	2274190	2280288		tira.aAug10-unspliced					Unassigned
TC0100006569.hg.1	6.88	5.83	5.96	5.46	5.8	5.03	5.47	6.77	6.56	5.9	5.44	T	T	1.37	0.091	0.4246	6.66	5.44	T	T	2.33	0.0765	0.4077	6.66	5.9	T	T	1.7	0.9164	0.9632	TC0100006569.hg.1	bloplaw	Transcript Identified by AceView	chr1	+	2283400	2283937		bloplaw.aAug10-unspliced					Coding
TC0100006570.hg.1	7.83	5.66	5.5	5.09	5.2	4.88	5.1	6.16	5.94	5.58	5.07	T	F	1.42	0.0538	0.3302	5.95	5.07	F	F	1.84	0.2669	0.5909	5.95	5.58	F	T	1.3	0.3296	0.583	TC0100006570.hg.1	keelabu	Transcript Identified by AceView	chr1	+	2293216	2293683		keelabu.aAug10-unspliced					Coding
TC0100006571.hg.1	5.26	3.88	3.89	3.86	3.84	3.82	3.82	3.14	5	3.88	3.84	T	F	1.03	0.3488	0.7375	3.92	3.84	F	F	1.06	0.7833	0.9112	3.92	3.88	F	T	1.03	0.4987	0.718	TC0100006571.hg.1	SKI; kerlabu	Memczak2013 ALT_ACCEPTOR, ALT_DONOR, coding, INTERNAL, intronic best transcript NM_003036; Transcript Identified by AceView	chr1	+	2293975	2295038		hsa_circ_0000009; kerlabu.aAug10-unspliced					Multiple_Complex
TC0100006572.hg.1	3.65	3.4	3.7	3.96	3.32	3.44	3.49	3.51	3.81	3.67	3.4	F	F	1.2	0.9666	0.9925	3.5	3.4	F	F	1.07	0.8952	0.9599	3.5	3.67	F	F	-1.12	0.9284	0.9688	TC0100006572.hg.1			chr1	+	2317147	2317738							NonCoding
TC0100006573.hg.1	3.58	3.73	4.32	3.75	3.65	3.33	3.35	3.44	3.92	3.71	3.65	F	F	1.04	0.3096	0.7059	3.4	3.65	F	F	-1.19	0.9846	0.994	3.4	3.71	F	F	-1.24	0.3013	0.5571	TC0100006573.hg.1			chr1	+	2347811	2371236							NonCoding
TC0100006574.hg.1	3.72	3.8	3.46	3.64	4.13	3.82	2.93	4.41	4.48	3.72	3.85	F	F	-1.09	0.625	0.8873	4.44	3.85	F	F	1.51	0.8491	0.9404	4.44	3.72	F	F	1.65	0.5004	0.7193	TC0100006574.hg.1			chr1	+	2363038	2364462							NonCoding
TC0100006575.hg.1	5.62	5.01	5.26	5.35	5.02	5.04	5.28	5.56	5.51	5.29	5.03	T	T	1.2	0.5054	0.8334	5.52	5.03	T	T	1.4	0.2163	0.5499	5.52	5.29	T	T	1.17	0.5411	0.7477	TC0100006575.hg.1			chr1	+	2378887	2385262							NonCoding
TC0100006576.hg.1	3.58	3.14	3.03	3	3.3	3.38	3.13	3.82	3.78	3.12	3.31	F	F	-1.14	0.9355	0.9854	3.8	3.31	F	F	1.41	0.2336	0.5643	3.8	3.12	F	F	1.6	0.2632	0.5207	TC0100006576.hg.1			chr1	+	2385372	2388483							NonCoding
TC0100006577.hg.1	10.82	10.95	11.01	11.61	11.5	11.26	11.35	8.16	7.19	10.93	11.48	T	T	-1.46	0.5477	0.8543	8.21	11.48	T	T	-9.66	0.0148	0.2882	8.21	10.93	T	T	-6.61	0.0415	0.2204	TC0100006577.hg.1	RER1	retention in endoplasmic reticulum sorting receptor 1	chr1	+	2391775	2405446	11079	NM_007033; ENST00000306256; ENST00000378512; ENST00000378513; ENST00000378518; ENST00000443438; ENST00000462129; ENST00000488353; ENST00000493207; ENST00000605895; ENST00000630837; BC004965; OTTHUMT00000004061; OTTHUMT00000004062; OTTHUMT00000004063; OTTHUMT00000100284; OTTHUMT00000100285; OTTHUMT00000100286; OTTHUMT00000100287; OTTHUMT00000471016	retrograde vesicle-mediated transport, Golgi to ER; skeletal muscle acetylcholine-gated channel clustering; positive regulation of establishment of protein localization to plasma membrane; neuromuscular junction development	endoplasmic reticulum-Golgi intermediate compartment; Golgi apparatus; cell surface; integral component of Golgi membrane; Golgi membrane; membrane; integral component of membrane	acetylcholine receptor binding; molecular_function		Multiple_Complex
TC0100006578.hg.1	6.42	5.23	7.23	4.95	5.22	4.19	4.73	4.92	5.09	6.33	4.9	T	T	2.69	0.0113	0.1453	4.91	4.9	F	T	1.01	0.7944	0.9163	4.91	6.33	F	T	-2.67	0.0174	0.1534	TC0100006578.hg.1	surawbo	Transcript Identified by AceView	chr1	+	2397997	2398902		surawbo.aAug10-unspliced					Coding
TC0100006579.hg.1	7.93	7.77	8.05	7.95	7.99	8.42	7.83	7.88	8.11	7.92	7.97	T	T	-1.04	0.3806	0.7608	7.88	7.97	T	T	-1.06	0.4401	0.7161	7.88	7.92	T	T	-1.03	0.9115	0.9611	TC0100006579.hg.1			chr1	+	2412693	2414905							NonCoding
TC0100006580.hg.1	5.38	5.84	6.05	5.36	5.25	5.21	5.45	6.51	5.13	5.8	5.25	T	T	1.46	0.2072	0.6036	5.45	5.25	T	T	1.15	0.2627	0.5874	5.45	5.8	T	T	-1.27	0.8734	0.9427	TC0100006580.hg.1			chr1	+	2415840	2420510							NonCoding
TC0100006582.hg.1	7.2	7.19	7.07	7.09	7.16	7.11	7.55	7.72	8.01	7.2	7.12	T	T	1.06	0.8735	0.9687	7.74	7.12	T	T	1.54	0.0122	0.2742	7.74	7.2	T	T	1.46	0.0159	0.1475	TC0100006582.hg.1	marlabu	Transcript Identified by AceView	chr1	+	2453577	2453996		marlabu.aAug10-unspliced					Coding
TC0100006583.hg.1	5.82	5.56	5.44	5.15	5.36	5.07	5.45	5.02	5.7	5.58	5.16	T	T	1.34	0.1251	0.4911	5.41	5.16	T	T	1.19	0.4455	0.7199	5.41	5.58	T	T	-1.13	0.3957	0.6392	TC0100006583.hg.1	RP3-395M20.12	novel transcript	chr1	+	2546465	2547460		ENST00000606645.1; OTTHUMT00000470902; uc057bnf.1					NonCoding
TC0100006584.hg.1	3.47	3.72	3.85	3.09	3.19	3.09	3.31	3.29	3.25	3.69	3.09	F	F	1.52	0.0203	0.1995	3.29	3.09	F	F	1.15	0.4341	0.712	3.29	3.69	F	F	-1.33	0.0779	0.2924	TC0100006584.hg.1			chr1	+	2550976	2555402							NonCoding
TC0100006586.hg.1	4.81	3.92	4.07	3.98	4.7	4.23	4.63	4.73	4.11	4	4.27	T	T	-1.21	0.9144	0.98	4.68	4.27	T	T	1.33	0.5703	0.7971	4.68	4	T	T	1.6	0.5018	0.7202	TC0100006586.hg.1			chr1	+	2571420	2574393							NonCoding
TC0100006587.hg.1	6.4	6.26	6.09	6.18	6.65	5.99	6.7	6.17	7.47	6.26	6.21	T	T	1.03	0.9544	0.9896	6.76	6.21	T	T	1.46	0.1701	0.5075	6.76	6.26	T	T	1.41	0.1555	0.4035	TC0100006587.hg.1	FAM213B	family with sequence similarity 213, member B	chr1	+	2586460	2591469	127281	NM_001195736; NM_001195737; NM_001195738; NM_001195740; NM_152371; NR_036637; NR_036638; ENST00000378424; ENST00000378425; ENST00000378427; ENST00000419916; ENST00000444521; ENST00000464043; ENST00000465233; ENST00000474659; ENST00000476686; ENST00000477045; ENST00000481683; ENST00000484099; ENST00000493183; ENST00000498083; ENST00000537325; BC022547; OTTHUMT00000002401; OTTHUMT00000002402; OTTHU…		cytoplasm; endoplasmic reticulum; cytosol; myelin sheath; extracellular exosome	oxidoreductase activity, acting on the CH-OH group of donors, NAD or NADP as acceptor; prostaglandin-F synthase activity; oxidoreductase activity		Multiple_Complex
TC0100006588.hg.1	5.92	5.64	5.86	6.08	6.39	5.92	5.68	6.59	6.01	5.86	6.11	T	T	-1.19	0.2699	0.6711	6.06	6.11	T	T	-1.03	0.9039	0.9629	6.06	5.86	T	T	1.15	0.3205	0.5748	TC0100006588.hg.1	varby	Transcript Identified by AceView	chr1	+	2616625	2616991		varby.aAug10-unspliced					Unassigned
TC0100006589.hg.1	4.2	4.72	5.11	4.5	4.47	4.44	4.5	4.47	4.51	4.69	4.47	T	T	1.16	0.4424	0.7998	4.5	4.47	F	T	1.02	0.9293	0.9732	4.5	4.69	F	T	-1.13	0.4944	0.7151	TC0100006589.hg.1	RP13-436F16.1; kleykler	Transcript Identified by AceView; putative novel transcript	chr1	+	2632568	2636620		ENST00000427302.1; kleykler.aAug10; OTTHUMT00000095593; uc057boq.1					Multiple_Complex
TC0100006590.hg.1	3.14	3.12	3	3.03	3.04	3.02	3.17	3.79	3.72	3.13	3.03	F	F	1.07	0.8017	0.9488	3.76	3.03	F	F	1.66	0.0429	0.3613	3.76	3.13	F	F	1.54	0.0656	0.271	TC0100006590.hg.1	cheerarbu	Transcript Identified by AceView	chr1	+	2658979	2659930		cheerarbu.aAug10-unspliced					Unassigned
TC0100006591.hg.1	3.03	3.12	2.99	3.08	3.31	3.07	3.16	3.8	3.85	3.04	3.08	F	F	-1.03	0.6755	0.9075	3.82	3.08	F	F	1.68	0.0959	0.4305	3.82	3.04	F	F	1.72	0.0474	0.2341	TC0100006591.hg.1	goyvoybo	Transcript Identified by AceView	chr1	+	2663595	2664546		goyvoybo.aAug10-unspliced					Unassigned
TC0100006592.hg.1	3.03	3.12	2.99	3.08	3.31	3.07	3.16	3.8	3.85	3.04	3.08	F	F	-1.03	0.6755	0.9075	3.82	3.08	F	F	1.68	0.0959	0.4305	3.82	3.04	F	F	1.72	0.0474	0.2341	TC0100006592.hg.1	sharawbo	Transcript Identified by AceView	chr1	+	2668211	2669162		sharawbo.aAug10-unspliced					Unassigned
TC0100006593.hg.1	3.46	3.83	3.34	3.4	3.38	3.43	3.4	4.18	4.54	3.47	3.4	F	F	1.05	0.6569	0.9004	4.11	3.4	F	F	1.63	0.0655	0.3943	4.11	3.47	F	F	1.56	0.1365	0.3792	TC0100006593.hg.1	kerfobu	Transcript Identified by AceView	chr1	+	2702015	2702312		kerfobu.aAug10					Coding
TC0100006594.hg.1	3.83	3.76	3.63	3.89	3.78	3.93	3.87	5.82	5.36	3.75	3.88	T	T	-1.09	0.7814	0.9433	5.33	3.88	T	T	2.74	0.0251	0.3252	5.33	3.75	T	T	2.99	0.0157	0.1467	TC0100006594.hg.1			chr1	+	2777193	2778821							NonCoding
TC0100006595.hg.1	3.59	3.02	3.31	3.42	3.21	2.98	3.16	4	3.09	3.31	3.21	F	F	1.07	0.7327	0.9274	3.13	3.21	F	F	-1.06	0.4943	0.7515	3.13	3.31	F	F	-1.14	0.7273	0.8641	TC0100006595.hg.1			chr1	+	2814066	2817756							NonCoding
TC0100006596.hg.1	6.21	5.21	4.53	5.91	6.9	5.21	5.34	5.61	6.78	5.28	5.98	T	T	-1.62	0.2575	0.6593	5.52	5.98	T	T	-1.37	0.8708	0.9497	5.52	5.28	T	T	1.18	0.3249	0.5787	TC0100006596.hg.1			chr1	+	2827571	2853673							NonCoding
TC0100006597.hg.1	3.34	3.25	3.55	3.54	3.81	3.36	4.19	3.64	3.15	3.36	3.56	F	T	-1.15	0.5281	0.8448	3.65	3.56	F	T	1.06	0.7715	0.9058	3.65	3.36	F	F	1.22	0.3641	0.6134	TC0100006597.hg.1			chr1	+	2880085	2887176							NonCoding
TC0100006598.hg.1	3.44	3.91	3.88	3.74	3.51	3.53	3.65	4.36	5.27	3.9	3.52	T	T	1.3	0.69	0.9128	4.41	3.52	T	T	1.85	0.0539	0.3783	4.41	3.9	T	T	1.42	0.105	0.3352	TC0100006598.hg.1			chr1	+	2888470	2904125							NonCoding
TC0100006599.hg.1	3.73	4.04	3.86	3.71	3.68	3.62	3.63	3.71	5.13	3.87	3.67	T	F	1.15	0.5959	0.8755	3.67	3.67	T	F	1	0.224	0.556	3.67	3.87	T	T	-1.14	0.4693	0.6961	TC0100006599.hg.1	sasumo	Transcript Identified by AceView	chr1	+	2917150	2948139		sasumo.aAug10-unspliced; sasumo.bAug10-unspliced					Multiple_Complex
TC0100006600.hg.1	3.35	3.3	3.51	3.36	3.51	3.62	3.75	4.01	3.45	3.35	3.5	F	F	-1.11	0.6259	0.8876	3.74	3.5	F	F	1.18	0.3077	0.622	3.74	3.35	F	F	1.32	0.1469	0.3931	TC0100006600.hg.1			chr1	+	2960155	2962671							NonCoding
TC0100006601.hg.1	4.22	4.32	4.13	4.13	4.13	4.48	4.13	3.7	3.79	4.22	4.13	T	F	1.07	0.9286	0.9838	3.78	4.13	F	F	-1.27	0.126	0.4635	3.78	4.22	F	T	-1.36	0.1454	0.391	TC0100006601.hg.1			chr1	+	2988074	3001697							NonCoding
TC0100006602.hg.1	4.01	4.73	4.61	3.93	3.7	3.74	3.51	3.9	4.85	4.67	3.73	T	F	1.92	0.096	0.4355	3.97	3.73	F	F	1.18	0.425	0.7058	3.97	4.67	F	T	-1.62	0.3338	0.5867	TC0100006602.hg.1	ACTRT2	actin-related protein T2	chr1	+	3021482	3022903	140625	NM_080431; ENST00000378404; BC029499; OTTHUMT00000001331		cytoplasm; cytoskeleton			Coding
TC0100006603.hg.1	3.72	2.95	3.88	3.1	3.59	3.31	3.94	3.76	3.23	3.8	3.33	F	F	1.38	0.5691	0.8639	3.74	3.33	F	F	1.33	0.345	0.6507	3.74	3.8	F	F	-1.04	0.6948	0.8457	TC0100006603.hg.1	snukoybu	Transcript Identified by AceView	chr1	+	3056707	3057068		snukoybu.aAug10-unspliced					Coding
TC0100006604.hg.1	4.78	5.24	5.7	5.39	5	5.33	5.13	5.23	5.48	5.24	5.36	T	T	-1.09	0.9975	0.9995	5.25	5.36	T	T	-1.07	0.8777	0.9525	5.25	5.24	T	T	1.01	0.8801	0.9459	TC0100006604.hg.1	PRDM16	PR domain containing 16	chr1	+	3069168	3438621	63976	NM_022114; NM_199454; ENST00000270722; ENST00000378389; ENST00000378391; ENST00000463591; ENST00000509860; ENST00000511072; ENST00000512462; ENST00000514189; ENST00000606170; ENST00000607632; BC161614; OTTHUMT00000001382; OTTHUMT00000001383; OTTHUMT00000001384; OTTHUMT00000001508; OTTHUMT00000099319; OTTHUMT00000367522; OTTHUMT00000367523; OTTHUMT00000367524; OTTHUMT00000471223; OTTHUMT00000471224		nucleus; cytosol; transcriptional repressor complex	transcription coactivator activity; protein binding; activating transcription factor binding; sequence-specific DNA binding; SMAD binding; metal ion binding; nucleic acid binding; DNA binding		Multiple_Complex
TC0100006605.hg.1	3.54	3.56	3.98	4.05	4.08	4.05	4.35	4.46	4.36	3.55	4.05	F	F	-1.42	0.1073	0.4586	4.36	4.05	F	F	1.24	0.1431	0.4812	4.36	3.55	F	F	1.75	0.0078	0.1088	TC0100006605.hg.1	MIR4251	microRNA 4251	chr1	+	3127975	3128035	100422968	NR_036215					Multiple_Complex
TC0100006606.hg.1	3.23	3.09	2.96	3.51	3.38	3.4	3.31	3.19	3.01	3.09	3.39	F	F	-1.23	0.1323	0.5036	3.18	3.39	F	F	-1.16	0.2362	0.5668	3.18	3.09	F	F	1.06	0.7094	0.8543	TC0100006606.hg.1	snoykoybu	Transcript Identified by AceView	chr1	+	3149480	3150117		snoykoybu.aAug10-unspliced					Coding
TC0100006607.hg.1	3.02	3.45	2.96	3.29	3.54	2.98	3.06	4.15	3.46	2.99	3.28	F	F	-1.22	0.6888	0.9123	3.53	3.28	F	F	1.19	0.3828	0.6772	3.53	2.99	F	F	1.45	0.2156	0.4722	TC0100006607.hg.1	sheekler	Transcript Identified by AceView	chr1	+	3154622	3155503		sheekler.aAug10-unspliced					Unassigned
TC0100006608.hg.1	5.05	5.28	5.15	4.91	4.73	4.68	4.37	5.79	6.35	5.16	4.71	T	T	1.36	0.3971	0.772	5.69	4.71	T	T	1.97	0.1275	0.465	5.69	5.16	T	T	1.44	0.4509	0.6822	TC0100006608.hg.1	spokoybu	Transcript Identified by AceView	chr1	+	3189223	3189668		spokoybu.aAug10-unspliced					Coding
TC0100006609.hg.1	4.09	4.27	4.44	3.91	3.8	3.58	4.07	4.42	4.18	4.27	3.78	T	F	1.41	0.0438	0.297	4.21	3.78	F	F	1.35	0.0607	0.3887	4.21	4.27	F	T	-1.04	0.8472	0.9296	TC0100006609.hg.1			chr1	+	3193070	3195477							NonCoding
TC0100006610.hg.1	4.42	4.23	4.52	4.03	4.26	4.21	4.47	5.1	4.94	4.41	4.22	T	F	1.14	0.3659	0.7508	4.92	4.22	T	F	1.63	0.0186	0.303	4.92	4.41	T	T	1.43	0.0889	0.3107	TC0100006610.hg.1	RP11-193J6.1; spawkoybu	TEC; Transcript Identified by AceView	chr1	+	3205988	3208664		ENST00000624175; OTTHUMT00000471225; spawkoybu.aAug10-unspliced; uc057bpe.1					Coding
TC0100006611.hg.1	3.34	3.76	3.57	3.75	3.39	3.41	3.23	4.1	4.56	3.56	3.4	F	F	1.12	0.906	0.9774	4.02	3.4	F	F	1.53	0.2149	0.5488	4.02	3.56	F	F	1.37	0.2562	0.5141	TC0100006611.hg.1			chr1	+	3293403	3299076							NonCoding
TC0100006612.hg.1	4.09	3.45	3.78	4	3.37	3.72	3.78	4.59	3.92	3.78	3.7	F	F	1.05	0.7963	0.9474	3.85	3.7	F	F	1.11	0.2127	0.5469	3.85	3.78	F	F	1.05	0.3105	0.5656	TC0100006612.hg.1	rusoyo	Transcript Identified by AceView	chr1	+	3393249	3406743		rusoyo.aAug10-unspliced					Coding
TC0100006613.hg.1	4.12	4.03	4.03	4.05	3.85	3.9	4.01	4.57	4.48	4.03	3.91	T	T	1.09	0.5733	0.8657	4.52	3.91	T	T	1.53	0.086	0.4187	4.52	4.03	T	T	1.41	0.2127	0.469	TC0100006613.hg.1	ARHGEF16	Rho guanine nucleotide exchange factor 16	chr1	+	3454426	3481113	27237	NM_014448; ENST00000378371; ENST00000378373; ENST00000378378; ENST00000418137; ENST00000445297; ENST00000464620; ENST00000485984; BC002681; BC051838; OTTHUMT00000001515; OTTHUMT00000001516; OTTHUMT00000001517; OTTHUMT00000001518; OTTHUMT00000001519; OTTHUMT00000324123; OTTHUMT00000324124; uc001aki.3; uc001akj.3	small GTPase mediated signal transduction; regulation of Rho protein signal transduction; positive regulation of apoptotic process; neurotrophin TRK receptor signaling pathway; regulation of small GTPase mediated signal transduction; cell chemotaxis; positive regulation of establishment of protein localization to plasma membrane; activation of GTPase activity; apoptotic signaling pathway; positiv…	cytosol; cytoplasm	Rho guanyl-nucleotide exchange factor activity; protein binding; Rho GTPase binding; PDZ domain binding; receptor tyrosine kinase binding; guanyl-nucleotide exchange factor activity		Multiple_Complex
TC0100006614.hg.1	4.12	4.01	3.41	3.49	3.48	3.45	3.25	3.65	3.35	4.07	3.49	F	F	1.49	0.1661	0.5531	3.37	3.49	F	F	-1.09	0.8296	0.9321	3.37	4.07	F	F	-1.62	0.1178	0.3535	TC0100006614.hg.1	RP11-168F9.2; neekobo	Transcript Identified by AceView; novel transcript	chr1	+	3487246	3487627		ENST00000606489.1; neekobo.aAug10-unspliced; OTTHUMT00000470909; uc057bpo.1					Multiple_Complex
TC0100006615.hg.1	3.52	3.63	3.56	3.79	3.95	3.99	3.79	3.56	4.33	3.56	3.97	F	F	-1.32	0.1905	0.5836	3.84	3.97	F	F	-1.09	0.9438	0.9786	3.84	3.56	F	F	1.21	0.2121	0.4683	TC0100006615.hg.1			chr1	+	3545893	3550657							NonCoding
TC0100006616.hg.1	4.91	4.91	4.65	4.6	4.29	4.79	4.64	5.45	5.87	4.91	4.58	T	F	1.26	0.4293	0.7918	5.38	4.58	T	F	1.74	0.0414	0.3585	5.38	4.91	T	T	1.38	0.1563	0.4046	TC0100006616.hg.1	swukoybu	Transcript Identified by AceView	chr1	+	3572966	3573364		swukoybu.aAug10-unspliced					Coding
TC0100006617.hg.1	3.95	3.95	3.54	4.16	3.73	3.95	3.81	4.36	3.96	3.95	3.95	T	T	-1	0.5936	0.8744	3.99	3.95	T	T	1.03	0.7027	0.8706	3.99	3.95	T	T	1.03	0.3681	0.6169	TC0100006617.hg.1			chr1	+	3581943	3587680							NonCoding
TC0100006618.hg.1	6.56	6.11	6.2	7.38	6.4	6.08	6.99	8.29	7.26	6.2	6.43	T	T	-1.18	0.4541	0.8061	7.23	6.43	T	T	1.73	0.0607	0.3886	7.23	6.2	T	T	2.04	0.0167	0.1505	TC0100006618.hg.1			chr1	+	3585116	3586727							NonCoding
TC0100006619.hg.1	7.28	8.15	8.02	8.07	8.82	7.96	7.64	7.61	7.7	8.08	8.02	T	T	1.05	0.1686	0.5564	7.65	8.02	T	T	-1.29	0.0729	0.4033	7.65	8.08	T	T	-1.35	0.6079	0.7924	TC0100006619.hg.1	TPRG1L	tumor protein p63 regulated 1-like	chr1	+	3624992	3630130	127262	NM_182752; ENST00000344579; ENST00000378344; BC019034; OTTHUMT00000001466; OTTHUMT00000001467	biological_process	synaptic vesicle; cell junction; extracellular exosome; cytoplasmic vesicle; synapse	identical protein binding; molecular_function		Multiple_Complex
TC0100006620.hg.1	3.96	3.94	4.43	3.74	4.06	3.63	3.77	3.38	2.98	3.95	3.76	T	F	1.14	0.301	0.6982	3.38	3.76	F	F	-1.3	0.1442	0.4824	3.38	3.95	F	T	-1.49	0.0243	0.1765	TC0100006620.hg.1	TP73	tumor protein p73	chr1	+	3652520	3736201	7161	NM_001126240; NM_001126241; NM_001126242; NM_001204184; NM_001204185; NM_001204186; NM_001204187; NM_001204188; NM_001204189; NM_001204190; NM_001204191; NM_001204192; NM_005427; ENST00000346387; ENST00000354437; ENST00000357733; ENST00000378280; ENST00000378285; ENST00000378288; ENST00000378290; ENST00000378295; ENST00000603362; ENST00000603364; ENST00000604074; ENST00000604194; ENST00000604479;…				Apoptosis	Multiple_Complex
TC0100006621.hg.1	4.84	5.12	4.75	5.43	5.4	5.45	4.55	5.02	6.67	4.85	5.43	T	T	-1.49	0.2916	0.6901	5.01	5.43	T	T	-1.34	0.9764	0.9912	5.01	4.85	T	T	1.11	0.3041	0.5597	TC0100006621.hg.1	sworkoybu	Transcript Identified by AceView	chr1	+	3721661	3722020		sworkoybu.aAug10-unspliced					Coding
TC0100006622.hg.1	4.17	3.78	3.43	3.47	3.83	3.65	4.14	3.56	4.3	3.79	3.65	F	F	1.1	0.6229	0.8867	4.15	3.65	F	F	1.42	0.2439	0.5728	4.15	3.79	F	F	1.29	0.4799	0.7042	TC0100006622.hg.1	TP73-AS1	TP73 antisense RNA 1 conserved region [Source:RFAM;Acc:RF02197]	chr1	+	3736943	3737103		ENST00000611447; uc057bql.1					NonCoding
TC0100006623.hg.1	4.52	4.63	4.5	4.38	4.47	4.36	4.59	3.7	3.84	4.51	4.38	T	T	1.1	0.5856	0.8708	3.77	4.38	F	T	-1.53	0.2003	0.5357	3.77	4.51	F	T	-1.67	0.0831	0.3011	TC0100006623.hg.1	CCDC27	coiled-coil domain containing 27	chr1	+	3752398	3771645	148870	NM_152492; ENST00000294600; ENST00000462521; BC112108; BC112112; OTTHUMT00000009740; OTTHUMT00000009741					Coding
TC0100006624.hg.1	3.88	3.73	3.65	4.43	4.69	4.35	4.23	4.32	4.19	3.74	4.44	T	T	-1.63	0.005	0.0917	4.24	4.44	T	T	-1.15	0.2499	0.5777	4.24	3.74	T	T	1.41	0.0365	0.2083	TC0100006624.hg.1	SMIM1	small integral membrane protein 1 (Vel blood group)	chr1	+	3772761	3775982	388588	NM_001163724; NM_001288583; ENST00000444870; ENST00000452264; ENST00000561886; OTTHUMT00000009742; OTTHUMT00000009743; OTTHUMT00000431890		integral component of membrane; extracellular exosome; membrane			Multiple_Complex
TC0100006625.hg.1	3.78	4.34	4.47	4.5	8.77	7.65	4.95	5.63	5.75	4.39	7.46	F	T	-8.42	0.012	0.1505	5.69	7.46	T	T	-3.42	0.1188	0.4556	5.69	4.39	T	F	2.47	0.1942	0.4486	TC0100006625.hg.1	RN7SL574P	RNA, 7SL, cytoplasmic 574, pseudogene [Source:HGNC Symbol;Acc:HGNC:46590]	chr1	+	3782815	3783111		ENST00000581512; uc057bqu.1					NonCoding
TC0100006626.hg.1	2.93	3.45	3.39	4.02	3.85	3.33	3.08	3.84	3.7	3.42	3.83	T	T	-1.33	0.1419	0.5177	3.74	3.83	F	T	-1.06	0.5248	0.7703	3.74	3.42	F	T	1.25	0.3684	0.6171	TC0100006626.hg.1	RP1-286D6.5	novel transcript, antisense to LRRC47	chr1	+	3785008	3785538		ENST00000607459.1; OTTHUMT00000470910; uc057bqv.1					NonCoding
TC0100006627.hg.1	5.43	5.9	6.14	7.44	5.79	5.63	5.87	4.05	5.19	5.86	5.72	T	T	1.1	0.4314	0.7929	5.09	5.72	T	T	-1.54	0.054	0.3787	5.09	5.86	T	T	-1.7	0.1985	0.4538	TC0100006627.hg.1	DFFB	DNA fragmentation factor, 40kDa, beta polypeptide (caspase-activated DNase)	chr1	+	3857267	3885429	1677	NM_001282669; NM_004402; NR_104222; ENST00000338895; ENST00000339350; ENST00000341385; ENST00000378206; ENST00000378209; ENST00000461150; ENST00000468793; ENST00000475969; ENST00000477548; ENST00000481945; ENST00000491998; ENST00000625756; BC048797; OTTHUMT00000009821; OTTHUMT00000009822; OTTHUMT00000009823; OTTHUMT00000009824; OTTHUMT00000009869; OTTHUMT00000009870; OTTHUMT00000009910; OTTHUMT00…	apoptotic DNA fragmentation; apoptotic process; cellular component disassembly involved in execution phase of apoptosis; programmed cell death; apoptotic chromosome condensation; brain development	nuclear chromatin; nucleus; nucleoplasm; nucleolus; cytosol; intracellular; cytoplasm	deoxyribonuclease activity; enzyme binding; nuclease activity; hydrolase activity; DNA binding; protein binding	Apoptosis; Apoptosis_KEGG	Multiple_Complex
TC0100006628.hg.1	4.93	5.01	4.4	4.31	4.5	4.18	4.07	4.43	4.28	4.97	4.33	F	F	1.56	0.0968	0.4374	4.27	4.33	F	F	-1.04	0.7711	0.9056	4.27	4.97	F	F	-1.62	0.0596	0.2593	TC0100006628.hg.1	gergubu	Transcript Identified by AceView	chr1	+	3874228	3874585		gergubu.aAug10-unspliced					Coding
TC0100006629.hg.1	4.07	4.3	5.55	4.13	3.88	4.29	3.87	4.43	4.08	4.19	4.11	T	F	1.06	0.1858	0.5779	4.11	4.11	F	F	1	0.9394	0.977	4.11	4.19	F	T	-1.06	0.2087	0.4648	TC0100006629.hg.1	LINC01134	long intergenic non-protein coding RNA 1134	chr1	+	3900372	3917313	100133612	NR_024455; ENST00000413332; ENST00000439488; ENST00000442673					Multiple_Complex
TC0100006630.hg.1	3.48	4.06	3.68	3.85	3.24	3.74	3.46	3.69	4.61	3.71	3.77	F	F	-1.04	0.7092	0.9201	3.64	3.77	F	F	-1.09	0.3798	0.6751	3.64	3.71	F	F	-1.05	0.6034	0.7894	TC0100006630.hg.1			chr1	+	3925239	3927074							NonCoding
TC0100006631.hg.1	4.28	4.27	4.34	4.28	4.34	4.34	4.49	4.21	4.45	4.27	4.34	T	T	-1.05	0.8904	0.9733	4.47	4.34	T	T	1.09	0.7499	0.8948	4.47	4.27	T	T	1.15	0.6492	0.8181	TC0100006631.hg.1	LINC01346	long intergenic non-protein coding RNA 1346	chr1	+	3940493	3955262	728716	NR_040065					NonCoding
TC0100006632.hg.1	3.36	3.65	3.36	3.4	3.42	3.17	3.4	3.24	3.37	3.36	3.41	F	F	-1.04	0.5488	0.8549	3.37	3.41	F	F	-1.03	0.9717	0.9893	3.37	3.36	F	F	1.01	0.5721	0.7689	TC0100006632.hg.1			chr1	+	3976129	4009691							NonCoding
TC0100006633.hg.1	4.88	4.91	4.83	5.49	5.5	5.35	5.25	6.04	6.95	4.88	5.5	T	T	-1.54	0.1602	0.5451	6.07	5.5	T	T	1.49	0.1256	0.4632	6.07	4.88	T	T	2.29	0.0104	0.1229	TC0100006633.hg.1			chr1	+	4007594	4008007							NonCoding
TC0100006634.hg.1	3.9	3.82	4.2	4.61	4.58	4.18	4.06	3.81	4.73	3.89	4.59	F	F	-1.63	0.1217	0.4852	4.1	4.59	F	F	-1.41	0.3898	0.682	4.1	3.89	F	F	1.16	0.4425	0.676	TC0100006634.hg.1			chr1	+	4014724	4017812							NonCoding
TC0100006635.hg.1	3.77	3.66	3.6	3.38	3.83	3.49	3.56	3.92	3.82	3.67	3.5	F	F	1.13	0.6297	0.8893	3.81	3.5	F	F	1.23	0.3742	0.6712	3.81	3.67	F	F	1.1	0.6733	0.8329	TC0100006635.hg.1			chr1	+	4132557	4134125							NonCoding
TC0100006636.hg.1	4.51	4.81	4.32	5	4.8	4.74	4.69	4.96	4.82	4.53	4.81	T	T	-1.21	0.201	0.5966	4.82	4.81	F	T	1.01	0.9112	0.9659	4.82	4.53	F	T	1.22	0.2378	0.4953	TC0100006636.hg.1			chr1	+	4311911	4324547							NonCoding
TC0100006637.hg.1	3.29	2.77	3.37	3.3	3.3	3.22	2.99	4.18	3.31	3.33	3.3	F	F	1.02	0.7013	0.9172	3.37	3.3	F	F	1.05	0.5141	0.7633	3.37	3.33	F	F	1.03	0.3101	0.5652	TC0100006637.hg.1			chr1	+	4368445	4379446							NonCoding
TC0100006638.hg.1	5.8	6.57	6.13	6.46	6.19	6.11	6.56	5.58	6.01	6.16	6.19	T	T	-1.02	0.7843	0.9442	6.04	6.19	T	T	-1.11	0.5232	0.7692	6.04	6.16	T	T	-1.09	0.7112	0.8552	TC0100006638.hg.1			chr1	+	4409665	4410786							NonCoding
TC0100006639.hg.1	3.26	3.36	3.24	3.52	3.6	3.45	3.41	3.53	3.85	3.25	3.52	F	F	-1.21	0.2789	0.6792	3.55	3.52	F	F	1.02	0.7279	0.8835	3.55	3.25	F	F	1.24	0.1648	0.4152	TC0100006639.hg.1	LOC284661; RP5-1166F10.1	uncharacterized LOC284661; novel transcript	chr1	+	4412051	4424687	284661	NR_027088; ENST00000423197; ENST00000633821; ENST00000423197.1; OTTHUMT00000001814; OTTHUMT00000487973; uc001alj.3					NonCoding
TC0100006640.hg.1	3.14	3.79	3.51	3.9	3.71	3.52	3.6	4.12	3.7	3.49	3.71	F	F	-1.17	0.3854	0.764	3.69	3.71	F	F	-1.02	0.7129	0.876	3.69	3.49	F	F	1.15	0.2283	0.4857	TC0100006640.hg.1			chr1	+	4451595	4452005							NonCoding
TC0100006641.hg.1	3.67	3.9	3.7	3.8	3.91	3.54	3.72	4.77	5.01	3.69	3.78	T	T	-1.07	0.9908	0.9981	4.86	3.78	T	T	2.11	0.0498	0.3721	4.86	3.69	T	T	2.25	0.0508	0.2416	TC0100006641.hg.1			chr1	+	4460790	4466291							NonCoding
TC0100006642.hg.1	3.8	3.7	3.71	3.44	3.57	3.1	3.44	3.48	3.56	3.71	3.41	T	F	1.23	0.1074	0.4589	3.48	3.41	F	F	1.05	0.5562	0.7892	3.48	3.71	F	T	-1.17	0.2701	0.5272	TC0100006642.hg.1			chr1	+	4471408	4483281							NonCoding
TC0100006643.hg.1	4.05	4	3.72	3.63	3.76	3.76	3.78	4.06	3.89	4.03	3.76	T	T	1.2	0.3272	0.7205	3.9	3.76	F	T	1.1	0.3646	0.6643	3.9	4.03	F	T	-1.09	0.9372	0.9728	TC0100006643.hg.1			chr1	+	4489397	4503139							NonCoding
TC0100006644.hg.1	3.83	4.12	4.3	3.33	3.53	3.84	3.97	3.73	3.86	4.1	3.55	F	F	1.46	0.0506	0.3202	3.85	3.55	F	F	1.23	0.2484	0.5763	3.85	4.1	F	F	-1.19	0.3356	0.5881	TC0100006644.hg.1			chr1	+	4551735	4552145							NonCoding
TC0100006645.hg.1	4.54	5	4.43	4.63	4.61	4.69	4.54	5.34	4.82	4.51	4.63	F	F	-1.09	0.9541	0.9895	4.86	4.63	F	F	1.17	0.3633	0.6635	4.86	4.51	F	F	1.28	0.3925	0.6366	TC0100006645.hg.1	RP1-37J18.2	Novel transcript	chr1	+	4571527	4593647		ENST00000420522.1; OTTHUMT00000001545; uc057brw.1					NonCoding
TC0100006646.hg.1	3.63	3.4	3.68	3.93	3.59	3.9	3.48	4.68	4.14	3.66	3.91	F	F	-1.19	0.4685	0.8141	4.11	3.91	F	F	1.15	0.3635	0.6636	4.11	3.66	F	F	1.37	0.1204	0.3573	TC0100006646.hg.1	sorler	Transcript Identified by AceView	chr1	+	4596243	4596958		sorler.aAug10-unspliced					Unassigned
TC0100006647.hg.1	4.33	4.59	4.78	4.89	4.39	4.4	4.53	5.27	4.5	4.57	4.39	T	F	1.13	0.9824	0.9961	4.52	4.39	T	F	1.09	0.4813	0.7434	4.52	4.57	T	T	-1.04	0.4946	0.7152	TC0100006647.hg.1			chr1	+	4599433	4617571							NonCoding
TC0100006648.hg.1	6.65	7.01	6.31	6.2	6.03	5.76	6.34	6.79	7.35	6.65	6.01	T	T	1.56	0.0618	0.3536	6.82	6.01	T	T	1.75	0.0248	0.3242	6.82	6.65	T	T	1.12	0.5924	0.7825	TC0100006648.hg.1			chr1	+	4627282	4633494							NonCoding
TC0100006649.hg.1	4.24	4.39	3.82	4.71	4.46	4.54	3.7	4.77	5.83	4.22	4.56	T	T	-1.26	0.3842	0.7631	4.77	4.56	T	T	1.16	0.678	0.8579	4.77	4.22	T	T	1.47	0.2117	0.4679	TC0100006649.hg.1			chr1	+	4645297	4648030							NonCoding
TC0100006650.hg.1	3.23	3.54	3.36	3.44	3.48	3.3	3.44	3.34	3.31	3.37	3.43	F	F	-1.04	0.8986	0.9753	3.33	3.43	F	F	-1.07	0.8404	0.9369	3.33	3.37	F	F	-1.03	0.9409	0.9744	TC0100006650.hg.1	AJAP1	adherens junctions associated protein 1	chr1	+	4654732	4792536	55966	NM_001042478; NM_018836; ENST00000378190; ENST00000378191; ENST00000466761; OTTHUMT00000001542; OTTHUMT00000001543; OTTHUMT00000001645	cell adhesion	adherens junction; integral component of membrane; basolateral plasma membrane; apical plasma membrane; plasma membrane; membrane; cell junction			Multiple_Complex
TC0100006651.hg.1	3.39	3.29	3.32	3.32	3.52	3.17	3.37	3.78	3.43	3.32	3.33	T	T	-1.01	0.9944	0.999	3.4	3.33	T	T	1.05	0.3879	0.6807	3.4	3.32	T	T	1.06	0.3843	0.6301	TC0100006651.hg.1			chr1	+	4870565	4936814							NonCoding
TC0100006652.hg.1	3.35	3.38	3.07	3.7	3.34	3.22	3.08	3.27	3.17	3.37	3.34	F	F	1.02	0.5008	0.8312	3.17	3.34	F	F	-1.13	0.2883	0.6074	3.17	3.37	F	F	-1.14	0.6797	0.8366	TC0100006652.hg.1			chr1	+	4945690	4950322							NonCoding
TC0100006653.hg.1	4.57	4.09	4.15	4.95	3.9	4.13	3.58	4.86	5	4.12	4.12	F	F	1	0.901	0.9761	4.93	4.12	F	F	1.75	0.7189	0.879	4.93	4.12	F	F	1.75	0.6294	0.8057	TC0100006653.hg.1			chr1	+	4978123	4981418							NonCoding
TC0100006654.hg.1	3.73	3.08	3.26	3.01	3.43	2.94	3.22	4	3.84	3.3	2.98	F	F	1.25	0.4469	0.8022	3.88	2.98	F	F	1.87	0.0873	0.4202	3.88	3.3	F	F	1.5	0.2914	0.5481	TC0100006654.hg.1			chr1	+	4986487	4990675							NonCoding
TC0100006655.hg.1	5.23	5.19	5.19	5.08	5.76	4.57	5.19	5.18	5.64	5.19	5.12	T	T	1.05	0.8363	0.9584	5.18	5.12	F	T	1.04	0.534	0.7759	5.18	5.19	F	T	-1	0.6746	0.8336	TC0100006655.hg.1			chr1	+	4997997	5020838							NonCoding
TC0100006656.hg.1	3.36	3.36	3.72	3.7	3.87	3.58	3.7	4.39	3.91	3.36	3.72	F	F	-1.28	0.3574	0.744	3.95	3.72	F	F	1.18	0.2827	0.6028	3.95	3.36	F	F	1.5	0.0635	0.2667	TC0100006656.hg.1			chr1	+	5112911	5133886							NonCoding
TC0100006657.hg.1	5.41	3.88	4.23	3.74	3.9	3.53	3.98	4.98	4.36	4.23	3.73	F	F	1.42	0.0901	0.4227	4.41	3.73	F	F	1.6	0.1167	0.4534	4.41	4.23	F	F	1.13	0.8744	0.9432	TC0100006657.hg.1			chr1	+	5115630	5116473							NonCoding
TC0100006658.hg.1	3.82	3.46	3.29	3.43	3.11	3	3.41	3.11	3.08	3.49	3.12	F	F	1.29	0.183	0.5744	3.09	3.12	F	F	-1.02	0.9449	0.9792	3.09	3.49	F	F	-1.32	0.2034	0.4591	TC0100006658.hg.1			chr1	+	5142686	5163530							NonCoding
TC0100006659.hg.1	3.36	3.6	4.33	4.75	5.14	3.83	4.62	4.31	4.37	3.63	4.67	F	F	-2.06	0.0589	0.3452	4.37	4.67	F	F	-1.23	0.7204	0.8798	4.37	3.63	F	F	1.67	0.1069	0.338	TC0100006659.hg.1			chr1	+	5254422	5257342							NonCoding
TC0100006660.hg.1	3.48	3.59	3.35	3.65	3.58	3.12	3.31	3.55	3.13	3.48	3.61	F	F	-1.1	0.92	0.9815	3.32	3.61	F	F	-1.22	0.6183	0.8249	3.32	3.48	F	F	-1.11	0.5511	0.7546	TC0100006660.hg.1			chr1	+	5294268	5298445							NonCoding
TC0100006661.hg.1	3.97	3.95	3.94	4.19	3.94	3.88	3.95	3.9	3.83	3.95	3.93	F	F	1.01	0.7975	0.9477	3.9	3.93	F	F	-1.02	0.5912	0.8094	3.9	3.95	F	F	-1.03	0.7765	0.8916	TC0100006661.hg.1			chr1	+	5331455	5332668							NonCoding
TC0100006662.hg.1	4.24	3.76	3.81	3.94	3.61	3.63	3.91	4.46	4.83	3.79	3.62	F	F	1.12	0.4664	0.8127	4.42	3.62	F	F	1.74	0.0391	0.355	4.42	3.79	F	F	1.55	0.1338	0.3755	TC0100006662.hg.1			chr1	+	5422091	5452007							NonCoding
TC0100006663.hg.1	5.97	5.18	4.07	6.64	6.78	6.16	5.88	7.85	7.25	5.1	6.64	T	T	-2.9	0.0317	0.2504	7.13	6.64	T	T	1.4	0.4388	0.7154	7.13	5.1	T	T	4.07	0.0084	0.1125	TC0100006663.hg.1			chr1	+	5456810	5464611							NonCoding
TC0100006664.hg.1	3.76	4.22	3.85	4.37	4	3.85	3.88	4.03	4.56	3.82	4.03	F	F	-1.15	0.6228	0.8866	4.02	4.03	F	F	-1.01	0.7723	0.9062	4.02	3.82	F	F	1.15	0.44	0.6743	TC0100006664.hg.1			chr1	+	5475724	5479304							NonCoding
TC0100006665.hg.1	4.75	4.31	4.76	4.7	5.56	4.67	4.58	5.09	4.23	4.76	4.69	T	T	1.05	0.2903	0.6891	4.62	4.69	F	T	-1.05	0.3273	0.6372	4.62	4.76	F	T	-1.1	0.9321	0.9704	TC0100006665.hg.1			chr1	+	5490542	5491585							NonCoding
TC0100006666.hg.1	3.93	3.49	3.41	3.22	3.38	3.53	3.66	3.91	4.37	3.45	3.38	F	F	1.05	0.3966	0.7716	3.95	3.38	F	F	1.49	0.0441	0.3634	3.95	3.45	F	F	1.41	0.1823	0.4353	TC0100006666.hg.1	RP1-58B11.1	novel transcript	chr1	+	5492978	5494674		ENST00000564261.1; OTTHUMT00000430912; uc057bsa.1					NonCoding
TC0100006667.hg.1	3.95	3.9	4.16	4.28	4.44	4.06	4.44	4.41	5.26	3.94	4.26	F	F	-1.25	0.3792	0.7598	4.43	4.26	T	F	1.12	0.1377	0.4764	4.43	3.94	T	F	1.4	0.0308	0.1941	TC0100006667.hg.1			chr1	+	5525660	5539293							NonCoding
TC0100006668.hg.1	6.35	6.27	6.28	6.35	5.48	5.77	6.03	6.42	6.71	6.27	5.82	T	T	1.37	0.1561	0.5393	6.39	5.82	T	T	1.49	0.0963	0.4306	6.39	6.27	T	T	1.09	0.765	0.885	TC0100006668.hg.1	MIR4417	microRNA 4417	chr1	+	5564071	5564143	100616489	NR_039612; ENST00000579887; uc021ofm.1					Precursor_microRNA
TC0100006669.hg.1	3.7	3.87	4.26	3.56	3.58	3.47	3.7	3.83	3.48	3.9	3.57	F	F	1.26	0.1071	0.4584	3.68	3.57	F	F	1.08	0.5703	0.7971	3.68	3.9	F	F	-1.17	0.2611	0.5188	TC0100006669.hg.1			chr1	+	5597101	5598815							NonCoding
TC0100006670.hg.1	5.38	5.18	4.78	5.5	5.88	5.05	5.35	6.03	6.48	5.14	5.48	T	T	-1.27	0.315	0.7104	5.97	5.48	T	T	1.41	0.2034	0.5386	5.97	5.14	T	T	1.78	0.0374	0.2107	TC0100006670.hg.1			chr1	+	5765074	5775115							NonCoding
TC0100006671.hg.1	7.8	7.19	7.24	7.97	7.59	7.26	7.63	8.62	8.93	7.22	7.6	T	T	-1.31	0.6102	0.8819	8.6	7.6	T	T	2	0.0618	0.3898	8.6	7.22	T	T	2.61	0.0259	0.181	TC0100006671.hg.1			chr1	+	5847900	5850469							NonCoding
TC0100006672.hg.1	4	3.91	4.03	4.06	4.19	4.13	3.85	3.81	4.06	3.99	4.13	F	F	-1.1	0.4662	0.8127	3.83	4.13	F	F	-1.23	0.2838	0.6036	3.83	3.99	F	F	-1.12	0.7138	0.8565	TC0100006672.hg.1			chr1	+	5852482	5853505							NonCoding
TC0100006673.hg.1	3.95	3.95	3.8	3.95	4.03	3.95	3.95	3.84	3.99	3.95	3.95	F	F	1	0.6867	0.9113	3.95	3.95	F	F	1	0.7843	0.9117	3.95	3.95	F	F	1	0.8959	0.9537	TC0100006673.hg.1			chr1	+	5853940	5861048							NonCoding
TC0100006674.hg.1	4.69	4.78	4.26	4.78	4.78	4.78	4.8	5.23	5.96	4.73	4.78	T	F	-1.03	0.5322	0.8467	5.29	4.78	T	F	1.43	0.1064	0.442	5.29	4.73	T	T	1.48	0.037	0.2097	TC0100006674.hg.1			chr1	+	5911990	5918174							NonCoding
TC0100006675.hg.1	14.03	14.43	14.51	7.59	7.02	10.58	12.28	7.81	6.69	14.46	7.32	T	T	141.33	0.0018	0.0511	7.59	7.32	T	T	1.2	0.708	0.8734	7.59	14.46	T	T	-117.42	0.0032	0.0725	TC0100006675.hg.1	KCNAB2	potassium channel, voltage gated subfamily A regulatory beta subunit 2	chr1	+	5991466	6101193	8514	NM_001199860; NM_001199861; NM_001199862; NM_001199863; NM_003636; NM_172130; ENST00000164247; ENST00000341524; ENST00000352527; ENST00000378083; ENST00000378092; ENST00000378097; ENST00000378111; ENST00000389632; ENST00000428161; ENST00000435937; ENST00000445501; ENST00000458166; ENST00000459822; ENST00000462676; ENST00000472700; ENST00000478098; ENST00000481789; ENST00000493807; ENST00000602612…			aldo-keto reductase (NADP) activity; voltage-gated potassium channel activity; potassium channel regulator activity; voltage-gated ion channel activity; oxidoreductase activity; protein binding		Multiple_Complex
TC0100006676.hg.1	8.35	9.01	8.72	5.26	5.19	5.24	5.38	5.8	6.48	8.7	5.24	T	T	11	1.09e-06	0.001	5.86	5.24	T	T	1.53	0.06	0.3878	5.86	8.7	T	T	-7.18	6.49e-06	0.0048	TC0100006676.hg.1	meynobu	Transcript Identified by AceView	chr1	+	6059496	6060302		meynobu.aAug10-unspliced					Coding
TC0100006677.hg.1	5.6	6.02	6.17	4.91	4.46	4.09	4.4	4.96	4.29	5.99	4.48	T	T	2.84	0.0009	0.0346	4.35	4.48	T	T	-1.1	0.8385	0.936	4.35	5.99	T	T	-3.11	0.0012	0.0477	TC0100006677.hg.1	nanobu	Transcript Identified by AceView	chr1	+	6078684	6079535		nanobu.aAug10-unspliced					Unassigned
TC0100006678.hg.1	3.38	3.46	4.01	4.04	3.64	3.94	4.08	3.8	3.67	3.42	3.93	F	F	-1.43	0.3347	0.7258	3.82	3.93	F	F	-1.08	0.926	0.9719	3.82	3.42	F	F	1.32	0.3798	0.6264	TC0100006678.hg.1			chr1	+	6130244	6135253							NonCoding
TC0100006679.hg.1	4.47	3.52	4.63	5.14	5.33	3.78	5.31	3.92	4.6	4.54	5.23	T	T	-1.61	0.3132	0.7091	4.61	5.23	T	T	-1.54	0.7934	0.9158	4.61	4.54	T	T	1.05	0.4453	0.6782	TC0100006679.hg.1			chr1	+	6178820	6185050							NonCoding
TC0100006680.hg.1	3.92	3.99	3.88	3.39	3.35	3.22	3.17	4.35	3.41	3.93	3.34	F	F	1.5	0.0734	0.383	3.37	3.34	F	F	1.02	0.3103	0.6242	3.37	3.93	F	F	-1.47	0.3676	0.6164	TC0100006680.hg.1			chr1	+	6181207	6181991							NonCoding
TC0100006681.hg.1	4.19	4.09	4.28	4.13	3.65	3.9	3.73	3.72	4.33	4.19	3.9	T	F	1.22	0.2712	0.6724	3.72	3.9	F	F	-1.13	0.922	0.9701	3.72	4.19	F	T	-1.38	0.3119	0.567	TC0100006681.hg.1	RNF207	ring finger protein 207	chr1	+	6205475	6221299	388591	NM_207396; ENST00000377939; ENST00000463453; ENST00000466994; ENST00000483336; ENST00000484435; ENST00000485539; ENST00000492476; ENST00000496329; ENST00000496676; OTTHUMT00000003215; OTTHUMT00000003216; OTTHUMT00000003217; OTTHUMT00000003669; OTTHUMT00000003670; OTTHUMT00000003680; OTTHUMT00000099312; OTTHUMT00000099313; OTTHUMT00000099314	positive regulation of gene expression; regulation of cardiac muscle contraction; cell-cell signaling involved in cardiac conduction; regulation of heart looping; positive regulation of delayed rectifier potassium channel activity; negative regulation of voltage-gated potassium channel activity involved in ventricular cardiac muscle cell action potential repolarization; positive regulation of vol…	perinuclear region of cytoplasm; intracellular	protein binding; zinc ion binding; Hsp70 protein binding; ion channel binding; chaperone binding; metal ion binding		Multiple_Complex
TC0100006682.hg.1	7.75	7.43	7.56	8.74	8.64	8.02	7.45	7.91	9.01	7.57	8.69	T	T	-2.16	0.0495	0.3166	8.01	8.69	T	T	-1.6	0.4057	0.6928	8.01	7.57	T	T	1.35	0.1971	0.4519	TC0100006682.hg.1	LINC00337	long intergenic non-protein coding RNA 337	chr1	+	6236240	6239451	148645	NR_103534; BC030279					Multiple_Complex
TC0100006683.hg.1	4.61	4.31	4.28	4.93	4.86	4.54	4.3	4.61	4.22	4.3	4.89	T	T	-1.51	0.1301	0.4994	4.3	4.89	T	T	-1.5	0.1084	0.4436	4.3	4.3	T	T	1	0.9105	0.9606	TC0100006683.hg.1	HES3	hes family bHLH transcription factor 3	chr1	+	6244192	6245578	390992	NM_001024598; ENST00000377898; OTTHUMT00000003716; uc009vly.2	negative regulation of transcription from RNA polymerase II promoter; in utero embryonic development; transcription, DNA-templated; midbrain-hindbrain boundary morphogenesis; oculomotor nerve development; trochlear nerve development; hindbrain morphogenesis; midbrain development; positive regulation of transcription from RNA polymerase II promoter; regulation of timing of neuron differentiation; …	nucleus	DNA binding; transcription factor binding; protein dimerization activity		Coding
TC0100006684.hg.1	7.32	7.79	8.21	7.52	7.11	7.1	7.32	8.31	8.27	7.77	7.11	T	T	1.59	0.1565	0.5399	8.29	7.11	T	T	2.27	0.0619	0.3899	8.29	7.77	T	T	1.43	0.5744	0.7706	TC0100006684.hg.1			chr1	+	6249638	6253807							NonCoding
TC0100006685.hg.1	4.47	4.6	4.67	4.83	5.37	4.66	4.69	4.6	5.08	4.59	4.84	T	T	-1.18	0.1779	0.5682	4.66	4.84	F	T	-1.13	0.5422	0.7807	4.66	4.59	F	T	1.05	0.4296	0.6663	TC0100006685.hg.1	LOC100130071	Transcript Identified by AceView, Entrez Gene ID(s) 100130071	chr1	+	6266453	6267232		LOC100130071.aAug10-unspliced					Unassigned
TC0100006686.hg.1	4.41	4.69	4.09	6.07	6.41	5.25	5.8	5.83	5.74	4.4	6	F	T	-3.03	0.0009	0.0345	5.79	6	T	T	-1.15	0.7122	0.8756	5.79	4.4	T	F	2.63	0.0016	0.0532	TC0100006686.hg.1	rarnobu	Transcript Identified by AceView	chr1	+	6343969	6344436		rarnobu.aAug10-unspliced					Coding
TC0100006687.hg.1	5.14	4.58	4.73	4.24	4.35	4.64	4.41	4.31	5.17	4.76	4.37	T	T	1.31	0.1927	0.5858	4.36	4.37	T	T	-1.01	0.4739	0.7387	4.36	4.76	T	T	-1.32	0.526	0.7371	TC0100006687.hg.1	RP1-202O8.3	novel transcript, antisense to ACOT7	chr1	+	6393555	6394391		ENST00000607670.1; OTTHUMT00000470919; uc057buc.1					NonCoding
TC0100006688.hg.1	3.58	3.57	3.75	3.92	3.47	3.02	3.56	4.52	3.92	3.58	3.47	T	T	1.08	0.6083	0.881	3.97	3.47	T	T	1.41	0.1261	0.4636	3.97	3.58	T	T	1.31	0.2783	0.5352	TC0100006688.hg.1			chr1	+	6396272	6399454							NonCoding
TC0100006689.hg.1	5.62	5.49	5.63	5.36	5.37	5.19	5.23	4.82	4.64	5.62	5.37	T	T	1.19	0.2517	0.6533	4.86	5.37	T	T	-1.42	0.0963	0.4306	4.86	5.62	T	T	-1.7	0.013	0.1352	TC0100006689.hg.1	ESPN	espin	chr1	+	6424788	6461370	83715	NM_031475; ENST00000377828; ENST00000416731; ENST00000418286; ENST00000434576; ENST00000461727; ENST00000468561; ENST00000475228; ENST00000475479; ENST00000477679; ENST00000478323; ENST00000632142; ENST00000632593; ENST00000632803; ENST00000633239; ENST00000633651; OTTHUMT00000001887; OTTHUMT00000001929; OTTHUMT00000001930; OTTHUMT00000001931; OTTHUMT00000001932; OTTHUMT00000001933; OTTHUMT000000…	sensory perception of sound; locomotory behavior; parallel actin filament bundle assembly; positive regulation of filopodium assembly; negative regulation of cytoskeleton organization; actin filament bundle assembly	cytoplasm; microvillus; brush border; filamentous actin; stereocilium tip; cytoskeleton; stereocilium; stereocilium bundle; cell projection; actin cytoskeleton	SH3 domain binding; actin filament binding; actin binding; protein binding		Multiple_Complex
TC0100006690.hg.1	5.81	5.62	5.84	5.63	4.85	5.23	5.47	5.27	5.34	5.83	5.24	T	T	1.5	0.0602	0.3491	5.35	5.24	T	T	1.08	0.6232	0.8279	5.35	5.83	T	T	-1.39	0.136	0.3783	TC0100006690.hg.1	glawlobu	Transcript Identified by AceView	chr1	+	6464934	6466099		glawlobu.aAug10-unspliced					Coding
TC0100006691.hg.1	7.19	6.86	6.54	7.55	7.61	7.26	7.03	7.95	7.56	6.86	7.58	T	T	-1.64	0.0655	0.3637	7.52	7.58	T	T	-1.04	0.8966	0.9604	7.52	6.86	T	T	1.58	0.0526	0.2453	TC0100006691.hg.1	sarnobu	Transcript Identified by AceView	chr1	+	6485004	6496384		sarnobu.aAug10-unspliced					Multiple_Complex
TC0100006692.hg.1	4.51	4.36	4.11	3.75	4.1	3.76	5.07	3.98	5.38	4.33	3.76	T	F	1.49	0.2288	0.629	5.07	3.76	T	F	2.48	0.0256	0.3264	5.07	4.33	T	T	1.66	0.203	0.4586	TC0100006692.hg.1	slaloybo	Transcript Identified by AceView	chr1	+	6537266	6537972		slaloybo.aAug10-unspliced					Coding
TC0100006693.hg.1	3.84	3.48	3.75	3.98	3.6	4.17	3.78	3.81	3.99	3.75	3.95	F	T	-1.15	0.3408	0.7311	3.79	3.95	F	T	-1.11	0.7936	0.9159	3.79	3.75	F	F	1.03	0.4805	0.7046	TC0100006693.hg.1	RNU6-731P	RNA, U6 small nuclear 731, pseudogene [Source:HGNC Symbol;Acc:HGNC:47694]	chr1	+	6540854	6540964		uc057bvj.1					Small_RNA
TC0100006694.hg.1	6.85	7.02	6.72	7.95	7.36	6.51	6.87	6.66	6.47	6.86	7.3	T	T	-1.35	0.266	0.6669	6.67	7.3	T	T	-1.55	0.1128	0.4488	6.67	6.86	T	T	-1.14	0.5829	0.7761	TC0100006694.hg.1	RP11-58A11.2		chr1	+	6547905	6548619		ENST00000456162					Multiple_Complex
TC0100006695.hg.1	4.1	5.07	4.7	4.71	4.26	4.05	4.39	4.24	2.92	4.65	4.3	T	F	1.28	0.5181	0.8398	4.31	4.3	F	F	1.01	0.2759	0.598	4.31	4.65	F	T	-1.27	0.0998	0.3275	TC0100006695.hg.1	TAS1R1	taste receptor, type 1, member 1	chr1	+	6555181	6579757	80835	NM_138697; NM_177540; ENST00000328191; ENST00000333172; ENST00000351136; ENST00000411823; ENST00000415267; BC136515; BC136516	G-protein coupled receptor signaling pathway; detection of chemical stimulus involved in sensory perception of taste; sensory perception of umami taste; signal transduction; response to stimulus; sensory perception of taste	plasma membrane; integral component of membrane; membrane	taste receptor activity; protein heterodimerization activity; signal transducer activity; G-protein coupled receptor activity		Coding
TC0100006696.hg.1	5.03	5.69	5.85	5.11	5.36	5.94	5.82	4.03	4.78	5.75	5.41	T	T	1.26	0.9107	0.9789	4.85	5.41	T	T	-1.48	0.2191	0.5521	4.85	5.75	T	T	-1.87	0.1846	0.4379	TC0100006696.hg.1	ZBTB48	zinc finger and BTB domain containing 48	chr1	+	6579991	6589280	3104	NM_001278647; NM_001278648; NM_005341; ENST00000319084; ENST00000377674; ENST00000435905; ENST00000466813; ENST00000466941; ENST00000482360; ENST00000488936; ENST00000498342; ENST00000619514; BC013573; OTTHUMT00000004193; OTTHUMT00000004194; OTTHUMT00000004195; OTTHUMT00000004196; OTTHUMT00000004197; OTTHUMT00000004198; OTTHUMT00000004199; OTTHUMT00000004200	transcription, DNA-templated; regulation of transcription, DNA-templated	nucleoplasm; cytoplasm; nucleus	DNA binding; transcription factor activity, sequence-specific DNA binding; protein binding; metal ion binding; nucleic acid binding		Multiple_Complex
TC0100006697.hg.1	4.42	4.28	4.79	2.93	4.04	3.1	2.88	3.22	3.14	4.44	3.02	T	F	2.68	0.0055	0.0972	3.13	3.02	F	F	1.08	0.4136	0.6982	3.13	4.44	F	T	-2.48	0.0015	0.0524	TC0100006697.hg.1			chr1	+	6593205	6603684							NonCoding
TC0100006698.hg.1	7.12	6.08	7.09	6.28	5.69	5.72	5.55	5.68	4.96	7.1	5.71	T	T	2.63	0.0337	0.2591	5.6	5.71	T	T	-1.08	0.1842	0.5204	5.6	7.1	T	T	-2.84	0.0033	0.074	TC0100006698.hg.1	PHF13	PHD finger protein 13	chr1	+	6613685	6624033	148479	NM_153812; ENST00000377648; ENST00000495385; BC038516; OTTHUMT00000004201; OTTHUMT00000004202	mitotic cell cycle; chromosome segregation; mitotic chromosome condensation; chromatin modification; cell division; cell cycle; mitotic nuclear division; chromosome condensation	nucleus; nucleoplasm	chromatin binding; zinc ion binding; methylated histone binding; metal ion binding; protein binding		Multiple_Complex
TC0100006699.hg.1	4.32	5.3	4.37	4.09	4.12	5.17	4.23	3.74	3.48	4.35	4.1	T	T	1.18	0.6095	0.8816	3.78	4.1	F	T	-1.25	0.1382	0.4768	3.78	4.35	F	T	-1.48	0.0592	0.2585	TC0100006699.hg.1	THAP3	THAP domain containing, apoptosis associated protein 3	chr1	+	6624865	6635586	90326	NM_001195752; NM_001195753; NM_138350; ENST00000054650; ENST00000307896; ENST00000377627; ENST00000472925; ENST00000480647; ENST00000484669; ENST00000484676; ENST00000487819; BC092427; OTTHUMT00000004203; OTTHUMT00000004204; OTTHUMT00000004205; OTTHUMT00000004206; OTTHUMT00000004207; OTTHUMT00000004208; OTTHUMT00000004209; OTTHUMT00000004210			DNA binding; protein binding; metal ion binding; nucleic acid binding		Multiple_Complex
TC0100006700.hg.1	4.73	5.06	4.79	4.68	4.72	4.92	4.38	4.17	4.66	4.76	4.7	T	F	1.04	0.708	0.9197	4.4	4.7	F	F	-1.24	0.1285	0.4663	4.4	4.76	F	T	-1.29	0.0692	0.2773	TC0100006700.hg.1	toynobu	Transcript Identified by AceView	chr1	+	6644566	6644943		toynobu.aAug10-unspliced					Coding
TC0100006701.hg.1	4.18	5.85	4.62	3.83	4.26	3.84	4.56	4.34	5.14	4.68	3.84	F	F	1.8	0.0581	0.343	4.6	3.84	F	F	1.7	0.127	0.4646	4.6	4.68	F	F	-1.06	0.6379	0.8109	TC0100006701.hg.1			chr1	+	6647224	6652599							NonCoding
TC0100006702.hg.1	3.61	4.14	3.86	4.28	3.48	3.6	3.58	3.75	4.14	3.86	3.54	F	F	1.25	0.7852	0.9444	3.78	3.54	F	F	1.18	0.8997	0.9615	3.78	3.86	F	F	-1.06	0.8832	0.9476	TC0100006702.hg.1	goydu	Transcript Identified by AceView	chr1	+	6663498	6663957		goydu.aAug10-unspliced					Coding
TC0100006703.hg.1	3.87	3.7	3.73	3.7	3.82	3.37	3.11	3.65	4.24	3.73	3.67	T	F	1.04	0.6603	0.9019	3.66	3.67	F	F	-1.01	0.906	0.964	3.66	3.73	F	T	-1.05	0.7468	0.875	TC0100006703.hg.1	glaplar	Transcript Identified by AceView	chr1	+	6665090	6672500		glaplar.aAug10					Coding
TC0100006704.hg.1	4.66	4.75	4.5	4.43	4.17	4.25	4.6	5.36	5.76	4.64	4.27	T	F	1.3	0.2719	0.673	5.29	4.27	F	F	2.03	0.0106	0.2653	5.29	4.64	F	T	1.57	0.0723	0.2828	TC0100006704.hg.1	LOC100505887; RP11-242F24.1	uncharacterized LOC100505887; novel transcript	chr1	+	6724636	6730012	100505887	NR_104620; NR_104621; ENST00000414210; ENST00000421469; ENST00000432429; ENST00000414210.1; ENST00000421469.1; ENST00000432429.1; OTTHUMT00000004978; OTTHUMT00000004979; OTTHUMT00000004980; uc031tnp.2; uc031tnq.1; uc057bwp.1					NonCoding
TC0100006705.hg.1	6.11	7.65	6.43	6.32	6.28	6.07	6.65	7.1	8.07	6.4	6.3	T	T	1.07	0.2991	0.6966	7.19	6.3	T	T	1.85	0.0468	0.3669	7.19	6.4	T	T	1.72	0.2619	0.5195	TC0100006705.hg.1			chr1	+	6751973	6753590							NonCoding
TC0100006706.hg.1	5.26	5.61	5.34	5.11	5	4.89	5.01	5.35	6.29	5.33	5	T	T	1.26	0.2439	0.6454	5.41	5	T	T	1.32	0.1239	0.4614	5.41	5.33	T	T	1.05	0.664	0.8271	TC0100006706.hg.1			chr1	+	6782263	6784843							NonCoding
TC0100006707.hg.1	15.36	15.35	15	15.02	15.41	15.74	14.85	10.77	10.86	15.35	15.39	T	T	-1.03	0.8712	0.9682	10.81	15.39	T	T	-23.91	0.0065	0.2281	10.81	15.35	T	T	-23.24	0.0085	0.1131	TC0100006707.hg.1	CAMTA1	calmodulin binding transcription activator 1	chr1	+	6785324	7769706	23261	NM_001195563; NM_001242701; NM_015215; NR_038934; ENST00000303635; ENST00000461311; ENST00000461580; ENST00000467267; ENST00000467404; ENST00000470648; ENST00000472283; ENST00000473578; ENST00000476163; ENST00000476864; ENST00000482934; ENST00000486138; ENST00000490738; ENST00000490905; ENST00000495233; ENST00000557126; BC151835; OTTHUMT00000003588; OTTHUMT00000003589; OTTHUMT00000003590; OTTHUMT…	transcription from RNA polymerase II promoter; positive regulation of transcription from RNA polymerase II promoter; neuromuscular process controlling balance; transcription, DNA-templated; regulation of transcription, DNA-templated	nucleus; cytoplasm	transcriptional activator activity, RNA polymerase II core promoter proximal region sequence-specific binding; sequence-specific DNA binding; DNA binding; protein binding		Multiple_Complex
TC0100006708.hg.1	3.33	3.73	3.73	3.38	3.12	2.82	3.27	3.73	3.31	3.73	3.11	F	F	1.54	0.0789	0.3965	3.29	3.11	F	F	1.13	0.2189	0.5521	3.29	3.73	F	F	-1.36	0.5274	0.7379	TC0100006708.hg.1	chornobu	Transcript Identified by AceView	chr1	+	6914882	6915236		chornobu.aAug10-unspliced					Coding
TC0100006709.hg.1	4.14	3.29	3.28	4.13	3.98	3.77	3.45	5.34	3.65	3.29	3.97	F	F	-1.6	0.4374	0.797	3.55	3.97	F	F	-1.33	0.7137	0.8764	3.55	3.29	F	F	1.2	0.2638	0.5212	TC0100006709.hg.1	skoylor	Transcript Identified by AceView	chr1	+	7015701	7016489		skoylor.aAug10-unspliced					Unassigned
TC0100006710.hg.1	3.61	3.91	3.86	3.7	3.64	3.72	3.69	4.52	3.58	3.89	3.69	F	F	1.14	0.7041	0.9183	3.64	3.69	F	F	-1.04	0.4018	0.6902	3.64	3.89	F	F	-1.19	0.6376	0.8107	TC0100006710.hg.1			chr1	+	7092727	7094456							NonCoding
TC0100006711.hg.1	4.95	5.84	5.46	4.99	5.47	4.98	4.75	4.75	4.89	5.43	4.98	T	T	1.36	0.3433	0.7333	4.75	4.98	T	T	-1.18	0.2335	0.5642	4.75	5.43	T	T	-1.6	0.0485	0.2366	TC0100006711.hg.1	sharnobu	Transcript Identified by AceView	chr1	+	7097208	7097593		sharnobu.aAug10-unspliced					Coding
TC0100006712.hg.1	5.19	5.69	5.88	5.11	5.06	5.21	5.09	5.32	7.65	5.66	5.12	F	F	1.46	0.4518	0.8053	5.21	5.12	F	F	1.06	0.1617	0.4999	5.21	5.66	F	F	-1.37	0.48	0.7043	TC0100006712.hg.1			chr1	+	7103308	7104316							NonCoding
TC0100006713.hg.1	3.27	4.71	4.62	3.66	3.49	3.79	4.28	3.52	3.95	4.66	3.65	F	F	2.01	0.1906	0.5836	3.92	3.65	F	F	1.2	0.5136	0.7631	3.92	4.66	F	F	-1.67	0.4813	0.7051	TC0100006713.hg.1	klurerbo	Transcript Identified by AceView	chr1	+	7135653	7136528		klurerbo.aAug10-unspliced					Coding
TC0100006714.hg.1	3.69	3.62	3.76	3.74	4.19	3.28	3.66	3.81	4.07	3.69	3.74	F	F	-1.03	0.868	0.9673	3.83	3.74	F	F	1.07	0.6934	0.866	3.83	3.69	F	F	1.1	0.5772	0.7724	TC0100006714.hg.1	mima	Transcript Identified by AceView	chr1	+	7149546	7156275		mima.aAug10-unspliced					Unassigned
TC0100006715.hg.1	5.88	5.79	5.35	5.51	5.91	5.71	5.64	5.9	5.77	5.82	5.71	T	T	1.08	0.8869	0.9725	5.77	5.71	T	T	1.04	0.7994	0.9187	5.77	5.82	T	T	-1.04	0.6928	0.8446	TC0100006715.hg.1	RNU1-8P	RNA, U1 small nuclear 8, pseudogene [Source:HGNC Symbol;Acc:HGNC:48307]	chr1	+	7219360	7219524		uc057bxb.1					Small_RNA
TC0100006716.hg.1	5.99	6.18	6.67	6.09	5.17	5.06	6	7.69	6.76	6.22	5.12	T	T	2.14	0.0947	0.4327	6.81	5.12	T	T	3.22	0.0134	0.2807	6.81	6.22	T	T	1.5	0.2627	0.5202	TC0100006716.hg.1	porrarbo	Transcript Identified by AceView	chr1	+	7231388	7231814		porrarbo.aAug10-unspliced					Coding
TC0100006717.hg.1	5.21	5.08	5.09	5.18	5.21	5.19	5.07	4.78	4.9	5.08	5.19	T	T	-1.08	0.7347	0.9281	4.91	5.19	F	T	-1.21	0.1873	0.5236	4.91	5.08	F	T	-1.13	0.3096	0.5649	TC0100006717.hg.1	Z98052.1		chr1	+	7264193	7264277		uc057bxc.1					Precursor_microRNA
TC0100006718.hg.1	3.71	4.37	3.57	4.11	4.71	3.76	3.33	3.58	3.84	3.65	4.16	F	F	-1.42	0.3633	0.7487	3.58	4.16	F	F	-1.49	0.0886	0.4217	3.58	3.65	F	F	-1.05	0.3672	0.616	TC0100006718.hg.1	blynobu	Transcript Identified by AceView	chr1	+	7335231	7335802		blynobu.aAug10-unspliced					Unassigned
TC0100006719.hg.1	5.15	5.11	4.8	5.18	5.19	4.83	4.49	6.05	6.78	5.13	5.19	T	T	-1.04	0.9212	0.9816	5.91	5.19	T	T	1.65	0.1867	0.523	5.91	5.13	T	T	1.72	0.16	0.4092	TC0100006719.hg.1	CAMTA1-IT1; RP3-453P22.1	CAMTA1 intronic transcript 1 (non-protein coding) [Source:HGNC Symbol;Acc:HGNC:41446]; putative novel transcript; CAMTA1 intronic transcript 1 [Source:HGNC Symbol;Acc:HGNC:41446]	chr1	+	7368942	7370270		ENST00000427317.1; OTTHUMT00000003610; uc057bxd.1					NonCoding
TC0100006720.hg.1	4.23	4.11	4.29	4.41	4.52	4.62	4.36	4.36	4.76	4.22	4.52	F	T	-1.23	0.1768	0.5671	4.36	4.52	F	T	-1.11	0.9149	0.9674	4.36	4.22	F	F	1.1	0.2084	0.4645	TC0100006720.hg.1			chr1	+	7403568	7412230							NonCoding
TC0100006721.hg.1	3.75	4.26	3.99	4.31	4.1	4.68	4.28	5.55	4.38	4	4.34	F	F	-1.27	0.3382	0.7289	4.33	4.34	F	F	-1.01	0.3221	0.6334	4.33	4	F	F	1.26	0.0693	0.2774	TC0100006721.hg.1	spurubo	Transcript Identified by AceView	chr1	+	7425815	7430097		spurubo.aAug10					Unassigned
TC0100006722.hg.1	5.73	5.07	5.63	4.37	4.46	4.38	4.78	4.84	6.81	5.68	4.38	F	F	2.46	0.0591	0.346	4.81	4.38	F	F	1.35	0.0594	0.3868	4.81	5.68	F	F	-1.83	0.9978	0.9993	TC0100006722.hg.1			chr1	+	7568026	7569968							NonCoding
TC0100006723.hg.1	10.59	10.44	10.93	6.3	7.57	7.45	7.31	5.72	4.54	10.63	7.51	T	T	8.66	0.0003	0.0185	5.82	7.51	T	T	-3.23	0.0768	0.408	5.82	10.63	T	T	-27.96	2.92e-05	0.0093	TC0100006723.hg.1	VAMP3	vesicle associated membrane protein 3	chr1	+	7771269	7781432	9341	NM_004781; ENST00000054666; ENST00000470357; ENST00000487194; BC003570; BC005941; BC007050; OTTHUMT00000003625; OTTHUMT00000003626; OTTHUMT00000099330; uc001aol.3	positive regulation of receptor recycling; protein complex assembly; exocytosis; vesicle docking involved in exocytosis; vesicle fusion; vesicle-mediated transport; calcium ion-dependent exocytosis; substrate adhesion-dependent cell spreading; SNARE complex assembly; retrograde transport, endosome to Golgi; Golgi to plasma membrane protein transport; positive regulation of immunoglobulin secretio…	intracellular; cytosol; plasma membrane; synaptic vesicle; cell surface; integral component of membrane; apical plasma membrane; cell junction; clathrin-coated vesicle; secretory granule; clathrin-coated vesicle membrane; SNARE complex; neuron projection; intracellular membrane-bounded organelle; recycling endosome; membrane; cytoplasmic vesicle; intracellular organelle; synapse	SNARE binding; SNAP receptor activity; protein binding; syntaxin-1 binding		Multiple_Complex
TC0100006724.hg.1	7.34	8.81	7.65	6.33	8.44	6.44	7.35	5.79	6.19	7.61	6.39	T	T	2.34	0.2184	0.6167	6.24	6.39	T	T	-1.11	0.3562	0.6585	6.24	7.61	T	T	-2.59	0.0471	0.2334	TC0100006724.hg.1	RP3-467L1.6	novel transcript, sense intronic to VAMP3	chr1	+	7776383	7776775		ENST00000602406.1; OTTHUMT00000467577; uc057bxo.1					NonCoding
TC0100006725.hg.1	6.51	5.58	7.05	5.04	5.07	4.52	5.48	5.05	5.31	6.42	5.05	T	F	2.59	0.0026	0.0642	5.29	5.05	F	F	1.18	0.2997	0.6158	5.29	6.42	F	T	-2.2	0.0149	0.1433	TC0100006725.hg.1	PER3	period circadian clock 3	chr1	+	7784320	7845180	8863	NM_001289861; NM_001289862; NM_001289863; NM_001289864; NM_016831; ENST00000361923; ENST00000377532; ENST00000377541; ENST00000463106; ENST00000473653; ENST00000494684; ENST00000602883; ENST00000613533; ENST00000614998; BC146781; OTTHUMT00000003606; OTTHUMT00000003607; OTTHUMT00000003608; OTTHUMT00000003609; OTTHUMT00000097956; OTTHUMT00000097957; OTTHUMT00000467520; uc001aon.3	negative regulation of transcription from RNA polymerase II promoter; transcription, DNA-templated; circadian regulation of gene expression; regulation of circadian sleep/wake cycle, sleep; regulation of transcription, DNA-templated; circadian rhythm; rhythmic process; signal transduction	nucleus; cytoplasm	protein binding; kinase binding; ubiquitin protein ligase binding; signal transducer activity		Multiple_Complex
TC0100006726.hg.1	7.01	8.04	7.5	7.9	8.14	7.67	7.55	8.32	8.77	7.51	7.9	T	T	-1.32	0.3136	0.7093	8.25	7.9	T	T	1.27	0.4229	0.7044	8.25	7.51	T	T	1.67	0.0886	0.3102	TC0100006726.hg.1	sweeloybo	Transcript Identified by AceView	chr1	+	7803318	7808431		sweeloybo.aAug10					Unassigned
TC0100006727.hg.1	4.97	5.01	4.46	5.55	5.65	5.46	4.95	4.94	6.31	4.99	5.55	F	F	-1.48	0.0778	0.3941	4.95	5.55	F	F	-1.52	0.6945	0.8666	4.95	4.99	F	F	-1.03	0.148	0.3944	TC0100006727.hg.1			chr1	+	7911603	7919247							NonCoding
TC0100006728.hg.1	3.26	3.06	3.4	3.21	3.29	3.26	3.05	3.27	3.24	3.25	3.26	F	F	-1.01	0.9498	0.9885	3.26	3.26	F	F	1	0.7489	0.8943	3.26	3.25	F	F	1.01	0.7968	0.9027	TC0100006728.hg.1	RP5-892F13.2		chr1	+	7942372	7942726		ENST00000603760					Multiple_Complex
TC0100006729.hg.1	16.24	16.84	16.29	18.64	18.49	18.56	17.68	15.81	14.73	16.26	18.56	T	T	-4.92	0.0072	0.1131	15.98	18.56	T	T	-6	0.0027	0.1607	15.98	16.26	T	T	-1.22	0.5479	0.7525	TC0100006729.hg.1	PARK7	parkinson protein 7	chr1	+	7954291	7985505	11315	NM_001123377; NM_007262; ENST00000338639; ENST00000377488; ENST00000377491; ENST00000377493; ENST00000460192; ENST00000465354; ENST00000469225; ENST00000493373; ENST00000493678; ENST00000497113; BC008188; OTTHUMT00000003577; OTTHUMT00000003578; OTTHUMT00000003579; OTTHUMT00000003580; OTTHUMT00000003581; OTTHUMT00000003582; OTTHUMT00000003583; OTTHUMT00000003584; OTTHUMT00000003585; OTTHUMT0000000…					Multiple_Complex
TC0100006730.hg.1	3.51	3.65	3.62	4.11	3.58	3.3	3.74	4.63	3.68	3.62	3.63	F	F	-1	0.832	0.9573	3.71	3.63	F	F	1.06	0.2948	0.6122	3.71	3.62	F	F	1.06	0.2158	0.4724	TC0100006730.hg.1	skyrerbo	Transcript Identified by AceView	chr1	+	8007597	8011790		skyrerbo.aAug10-unspliced					Multiple_Complex
TC0100006731.hg.1	3.98	4.45	4.44	4.25	4.45	4.25	4.51	5.35	4.68	4.45	4.25	F	F	1.15	0.9358	0.9855	4.64	4.25	T	F	1.31	0.0829	0.4145	4.64	4.45	T	F	1.14	0.0725	0.283	TC0100006731.hg.1	RP11-431K24.1	novel transcript	chr1	+	8026738	8125175		ENST00000445300.1; OTTHUMT00000004926; uc057byo.1					NonCoding
TC0100006732.hg.1	3.76	3.43	3.83	3.68	3.62	3.35	3.59	3.17	4.75	3.79	3.64	F	F	1.12	0.7468	0.932	3.66	3.64	F	F	1.02	0.4658	0.7329	3.66	3.79	F	F	-1.1	0.6784	0.8359	TC0100006732.hg.1			chr1	+	8131259	8137797							NonCoding
TC0100006733.hg.1	4.59	4.1	4.61	3.75	3.78	4.14	4.08	4.37	4.68	4.6	3.77	F	F	1.78	0.0632	0.3573	4.37	3.77	F	F	1.52	0.0923	0.426	4.37	4.6	F	F	-1.17	0.82	0.9153	TC0100006733.hg.1			chr1	+	8149643	8149694							NonCoding
TC0100006734.hg.1	3.65	3.81	3.93	3.47	3.41	3.8	3.58	3.98	5.4	3.8	3.44	F	F	1.29	0.5857	0.8708	3.98	3.44	F	F	1.45	0.1037	0.4386	3.98	3.8	F	F	1.13	0.2451	0.5026	TC0100006734.hg.1	RP11-431K24.2		chr1	+	8189824	8192770		ENST00000453364					Multiple_Complex
TC0100006735.hg.1	4.71	5.22	4.34	4.12	4.39	4.51	4.14	4.33	4.21	4.74	4.36	T	F	1.3	0.1471	0.5265	4.22	4.36	F	F	-1.1	0.6745	0.8562	4.22	4.74	F	T	-1.44	0.0739	0.2856	TC0100006735.hg.1			chr1	+	8191695	8194889							NonCoding
TC0100006736.hg.1	3.89	3.72	3.89	4.16	4.09	4.18	3.91	4.7	4.91	3.89	4.16	F	T	-1.2	0.2955	0.6936	4.72	4.16	T	T	1.47	0.2169	0.5505	4.72	3.89	T	F	1.77	0.0372	0.2102	TC0100006736.hg.1	LOC102724539; RP11-431K24.3	uncharacterized LOC102724539; putative novel transcript	chr1	+	8208672	8215210	102724539	NR_125998; ENST00000452982; ENST00000452982.1; OTTHUMT00000004930; uc057byq.1					NonCoding
TC0100006737.hg.1	4.2	3.69	3.73	4.82	4.2	4.22	3.69	5.18	4.8	3.71	4.21	F	F	-1.42	0.196	0.5902	4.74	4.21	F	F	1.44	0.7263	0.8828	4.74	3.71	F	F	2.04	0.1124	0.3459	TC0100006737.hg.1			chr1	+	8267404	8271703							NonCoding
TC0100006738.hg.1	7.07	6.53	7.31	6.74	6.74	6.57	6.07	7.48	8.35	7.02	6.74	T	T	1.22	0.5814	0.8688	7.36	6.74	T	T	1.54	0.249	0.577	7.36	7.02	T	T	1.26	0.5258	0.7369	TC0100006738.hg.1			chr1	+	8297745	8304856							NonCoding
TC0100006739.hg.1	4.29	4.68	4.26	4.15	4.16	4.13	4.15	3.89	3.66	4.28	4.15	T	T	1.09	0.2692	0.6705	3.9	4.15	F	T	-1.19	0.2963	0.6133	3.9	4.28	F	T	-1.3	0.0478	0.2351	TC0100006739.hg.1	SLC45A1	solute carrier family 45, member 1	chr1	+	8317826	8344167	50651	NM_001080397; ENST00000289877; ENST00000471889; ENST00000481265; ENST00000497660; OTTHUMT00000001245; OTTHUMT00000004896; OTTHUMT00000004899; uc001apb.3	carbohydrate transport; transmembrane transport; transport; glucose transport; glucose transmembrane transport	integral component of membrane; membrane	symporter activity; glucose transmembrane transporter activity		Multiple_Complex
TC0100006740.hg.1	4.09	3.54	3.48	3.39	3.68	3.63	3.24	3.84	3.2	3.51	3.64	F	F	-1.09	0.6231	0.8867	3.22	3.64	F	F	-1.34	0.6099	0.82	3.22	3.51	F	F	-1.23	0.3264	0.58	TC0100006740.hg.1	Y_RNA	Y RNA [Source:RFAM;Acc:RF00019]	chr1	+	8328067	8328179		ENST00000516445; uc057byu.1					NonCoding
TC0100006741.hg.1	4.24	4.37	3.92	3.6	3.89	3.71	3.92	4.49	4.03	4.22	3.73	T	F	1.4	0.0992	0.4427	4	3.73	F	F	1.21	0.121	0.4585	4	4.22	F	T	-1.16	0.9031	0.9573	TC0100006741.hg.1			chr1	+	8347750	8350637							NonCoding
TC0100006742.hg.1	3.82	3.99	3.56	3.02	3.51	3.51	4.29	3.97	4.47	3.8	3.51	F	F	1.22	0.1059	0.4562	4.26	3.51	F	F	1.68	0.0054	0.2123	4.26	3.8	F	F	1.38	0.0996	0.3272	TC0100006742.hg.1	soplu	Transcript Identified by AceView	chr1	+	8410043	8410885		soplu.aAug10-unspliced					Unassigned
TC0100006743.hg.1	5.85	5.2	5.66	5.58	5.75	5.26	5.88	5.7	4.98	5.62	5.55	T	F	1.05	0.8987	0.9754	5.73	5.55	T	F	1.14	0.9786	0.9919	5.73	5.62	T	T	1.08	0.8775	0.9445	TC0100006743.hg.1	LOC102724552; RP5-1115A15.1	uncharacterized LOC102724552; putative novel transcript	chr1	+	8424645	8435016	102724552	NR_125999; ENST00000444276.1; ENST00000449895.1; OTTHUMT00000004943; OTTHUMT00000004944; uc057bzg.1; uc057bzh.1					NonCoding
TC0100006744.hg.1	3.58	3.44	2.62	3.06	3.24	3.03	3.23	3.3	4.74	3.5	3.05	F	F	1.37	0.8169	0.9534	3.27	3.05	F	F	1.17	0.1603	0.4984	3.27	3.5	F	F	-1.18	0.2288	0.4863	TC0100006744.hg.1	sawplu	Transcript Identified by AceView	chr1	+	8467928	8468148		sawplu.aAug10-unspliced					Unassigned
TC0100006745.hg.1	3.46	3.81	3.97	3.64	3.87	3.73	3.93	4.35	3.49	3.78	3.74	F	F	1.03	0.9924	0.9985	3.93	3.74	F	F	1.14	0.5261	0.7711	3.93	3.78	F	F	1.11	0.5321	0.7413	TC0100006745.hg.1	RP5-1115A15.2		chr1	+	8512653	8513021		ENST00000605785					Multiple_Complex
TC0100006746.hg.1	3.63	4.29	3.51	3.58	3.44	3.42	4.31	4.05	4.01	3.57	3.43	F	F	1.1	0.2232	0.6227	4.03	3.43	F	F	1.52	0.0316	0.3402	4.03	3.57	F	F	1.37	0.25	0.5076	TC0100006746.hg.1	steenobu	Transcript Identified by AceView	chr1	+	8715311	8738797		steenobu.aAug10-unspliced					NonCoding
TC0100006747.hg.1	8.05	7.78	8.06	8.79	8.73	7.98	8.12	6.87	6.85	8.06	8.76	T	T	-1.62	0.1925	0.5857	6.86	8.76	T	T	-3.72	0.0105	0.2644	6.86	8.06	T	T	-2.29	0.105	0.3352	TC0100006747.hg.1	RPL7P11	ribosomal protein L7 pseudogene 11 [Source:HGNC Symbol;Acc:HGNC:35667]	chr1	+	8750430	8751087		ENST00000437586					Pseudogene
TC0100006748.hg.1	4.82	6.46	5.35	4.9	4.8	3.93	4.73	3.13	5.12	5.45	4.85	F	F	1.52	0.1187	0.4794	4.81	4.85	F	F	-1.03	0.716	0.8774	4.81	5.45	F	F	-1.56	0.065	0.2697	TC0100006748.hg.1	teeplu	Transcript Identified by AceView	chr1	+	8753837	8760113		teeplu.aAug10-unspliced					NonCoding
TC0100006749.hg.1	3.39	3.81	3.59	3.53	3.29	3.55	3.52	4.03	4.22	3.6	3.54	F	F	1.04	0.583	0.8696	4	3.54	F	F	1.38	0.0918	0.4255	4	3.6	F	F	1.32	0.2209	0.4778	TC0100006749.hg.1			chr1	+	8760282	8781155							NonCoding
TC0100006750.hg.1	3.75	3.63	3.87	3.91	3.29	3.25	3.62	3.87	3.76	3.75	3.27	F	F	1.39	0.2944	0.6925	3.75	3.27	F	F	1.4	0.2926	0.6105	3.75	3.75	F	F	1	0.9965	0.9988	TC0100006750.hg.1			chr1	+	8781404	8786129							NonCoding
TC0100006751.hg.1	5.47	4.89	5.29	5.24	5.02	5.19	5.2	5	5.52	5.25	5.19	T	T	1.04	0.7947	0.9473	5.23	5.19	T	T	1.02	0.7256	0.8823	5.23	5.25	T	T	-1.02	0.927	0.9682	TC0100006751.hg.1	RP4-633I8.3		chr1	+	8798475	8799506		ENST00000445254					Multiple_Complex
TC0100006752.hg.1	4.25	4.71	4.66	4.49	3.95	4.2	3.96	5.09	4.87	4.69	4.21	T	T	1.39	0.332	0.7242	4.9	4.21	T	T	1.62	0.2182	0.5515	4.9	4.69	T	T	1.16	0.7725	0.8893	TC0100006752.hg.1			chr1	+	8805860	8807051							NonCoding
TC0100006753.hg.1	6.07	5.98	6.03	7.19	6.63	6.54	6.35	5.61	5.88	6.03	6.58	T	T	-1.47	0.0201	0.1981	5.93	6.58	T	T	-1.58	0.0123	0.275	5.93	6.03	T	T	-1.07	0.7716	0.8887	TC0100006753.hg.1	RPL23AP19	ribosomal protein L23a pseudogene 19 [Source:HGNC Symbol;Acc:HGNC:36708]	chr1	+	8831007	8831375		ENST00000436229					Multiple_Complex
TC0100006754.hg.1	6.12	5.96	6.59	5.32	5.76	5.45	5.65	6.55	6.77	6.15	5.48	T	T	1.59	0.0562	0.3373	6.61	5.48	T	T	2.19	0.0346	0.3473	6.61	6.15	T	T	1.38	0.7749	0.8907	TC0100006754.hg.1			chr1	+	8838334	8860177							NonCoding
TC0100006755.hg.1	9.55	14.09	13.46	8.41	8.55	9.3	9.57	7.83	7.43	13.76	8.49	T	T	38.78	0.0079	0.119	7.7	8.49	T	T	-1.73	0.6632	0.8501	7.7	13.76	T	T	-66.96	0.0039	0.0792	TC0100006755.hg.1	ENO1	Memczak2013 ANTISENSE, coding, INTERNAL, UTR3 best transcript NM_001428	chr1	+	8861178	8861331		hsa_circ_0000013					NonCoding
TC0100006756.hg.1	9.7	10.47	10.46	9.63	9.63	9.74	10.04	10.07	10.14	10.46	9.63	T	T	1.78	0.0585	0.3441	10.07	9.63	T	T	1.35	0.1316	0.4696	10.07	10.46	T	T	-1.31	0.6255	0.8032	TC0100006756.hg.1	Metazoa_SRP	Metazoan signal recognition particle RNA [Source:RFAM;Acc:RF00017]	chr1	+	8862002	8862260		ENST00000629373; uc057bzr.1					NonCoding
TC0100006757.hg.1	4.67	5.44	5.41	4.23	3.76	4.88	5.03	4.38	4.63	5.43	4.27	T	F	2.22	0.0319	0.2514	4.67	4.27	F	F	1.31	0.2945	0.6121	4.67	5.43	F	T	-1.69	0.1898	0.4434	TC0100006757.hg.1	snurerbo	Transcript Identified by AceView	chr1	+	8872388	8872936		snurerbo.aAug10-unspliced					Coding
TC0100006758.hg.1	4.82	5.19	4.81	4.97	5.01	5.04	4.89	6	5.81	4.81	5.01	T	T	-1.14	0.8323	0.9573	5.9	5.01	T	T	1.85	0.0965	0.431	5.9	4.81	T	T	2.12	0.0678	0.275	TC0100006758.hg.1	ENO1-AS1	ENO1 antisense RNA 1	chr1	+	8878835	8879894	100505975	NR_038351; ENST00000442636					NonCoding
TC0100006759.hg.1	4.79	4.79	5.47	6.47	6.36	5.76	5.7	5.08	4.42	4.79	6.41	T	T	-3.07	0.0107	0.1413	5.07	6.41	T	T	-2.53	0.0134	0.2807	5.07	4.79	T	T	1.21	0.8925	0.9523	TC0100006759.hg.1	HMGN2P17	high mobility group nucleosomal binding domain 2 pseudogene 17 [Source:HGNC Symbol;Acc:HGNC:39381]	chr1	+	8893409	8894151		ENST00000425872					Multiple_Complex
TC0100006760.hg.1	4.37	4.02	4.1	6.78	4.96	4.52	4.23	8.91	8.84	4.1	4.84	T	T	-1.67	0.2972	0.6949	8.87	4.84	T	T	16.33	0.128	0.4657	8.87	4.1	T	T	27.24	0.0211	0.1663	TC0100006760.hg.1	RP3-477M7.6		chr1	+	8909742	8909904		ENST00000431968					Multiple_Complex
TC0100006761.hg.1	4.8	4.47	4.23	4.4	4.21	4.21	4.03	3.62	3.35	4.49	4.21	T	F	1.21	0.4019	0.7751	3.65	4.21	F	F	-1.47	0.0397	0.3558	3.65	4.49	F	T	-1.79	0.0094	0.1179	TC0100006761.hg.1	CA6	carbonic anhydrase VI	chr1	+	8945834	8975092	765	NM_001215; NM_001270500; NM_001270501; NM_001270502; ENST00000377436; ENST00000377442; ENST00000377443; ENST00000476083; ENST00000480186; ENST00000549778; BC034350; OTTHUMT00000004911; OTTHUMT00000004912; OTTHUMT00000004913; OTTHUMT00000407378; OTTHUMT00000407379; OTTHUMT00000407380	detection of chemical stimulus involved in sensory perception of bitter taste; one-carbon metabolic process; bicarbonate transport; small molecule metabolic process	extracellular region; extracellular space; cytosol; extracellular exosome; cytoplasm	carbonate dehydratase activity; zinc ion binding; lyase activity; metal ion binding; protein binding		Multiple_Complex
TC0100006762.hg.1	4.26	3.98	4.05	4.32	4.29	4.14	3.75	4.08	4.56	4.07	4.3	F	T	-1.18	0.5568	0.8585	4.12	4.3	F	T	-1.14	0.6483	0.8423	4.12	4.07	F	F	1.04	0.893	0.9526	TC0100006762.hg.1			chr1	+	9006639	9009607							NonCoding
TC0100006763.hg.1	3.84	3.15	3.17	3.16	3.12	2.91	3.59	3.04	3.48	3.16	3.14	F	F	1.02	0.2497	0.6514	3.49	3.14	F	F	1.28	0.2793	0.6004	3.49	3.16	F	F	1.26	0.9385	0.9733	TC0100006763.hg.1			chr1	+	9040796	9068883							NonCoding
TC0100006764.hg.1	5.52	5.67	5.63	6.25	6.47	5.73	6.5	8.65	8.12	5.62	6.21	T	T	-1.5	0.2902	0.6889	8.05	6.21	T	T	3.58	0.0091	0.2523	8.05	5.62	T	T	5.37	0.0016	0.0536	TC0100006764.hg.1			chr1	+	9052299	9052891							NonCoding
TC0100006765.hg.1	5.27	4.38	5.31	4.85	4.17	3.85	4.13	4.1	4.8	5.29	4.23	T	F	2.08	0.0882	0.4184	4.11	4.23	F	F	-1.09	0.8921	0.9584	4.11	5.29	F	T	-2.26	0.1103	0.3428	TC0100006765.hg.1	SCARNA16; AL158048.1	Small Cajal body specific RNA 16 [Source:RFAM;Acc:RF00424]	chr1	+	9082696	9082880		uc057cak.1; uc057cal.1					Multiple_Complex
TC0100006766.hg.1	5.91	6.14	6.01	6.55	6.01	5.9	6.06	6.49	6.54	6.02	5.96	T	T	1.04	0.6045	0.8791	6.51	5.96	T	T	1.47	0.4308	0.7098	6.51	6.02	T	T	1.41	0.2062	0.4623	TC0100006766.hg.1			chr1	+	9104799	9106383							NonCoding
TC0100006767.hg.1	4.71	4.27	5.28	5.48	5.68	5.15	5.31	6.86	6.47	4.74	5.45	T	T	-1.63	0.1375	0.5111	6.43	5.45	T	T	1.97	0.0958	0.4305	6.43	4.74	T	T	3.21	0.0067	0.1011	TC0100006767.hg.1			chr1	+	9114948	9115838							NonCoding
TC0100006768.hg.1	3.5	4.04	4.24	3.7	3.91	3.64	4.31	4.42	4.14	4	3.7	F	F	1.23	0.4961	0.8288	4.3	3.7	F	F	1.51	0.0555	0.3812	4.3	4	F	F	1.23	0.1714	0.4227	TC0100006768.hg.1			chr1	+	9147639	9158154							NonCoding
TC0100006769.hg.1	3.62	3.39	3.4	3.64	3.05	3.18	3.18	3.25	3.28	3.4	3.18	F	F	1.17	0.447	0.8023	3.25	3.18	F	F	1.05	0.8164	0.9264	3.25	3.4	F	F	-1.11	0.3279	0.5813	TC0100006769.hg.1			chr1	+	9164469	9169370							NonCoding
TC0100006770.hg.1	3.86	3.87	3.9	3.91	3.92	4.01	4.02	4.53	3.94	3.87	3.92	T	T	-1.04	0.7603	0.9361	3.98	3.92	T	T	1.05	0.3464	0.6518	3.98	3.87	T	T	1.09	0.2231	0.48	TC0100006770.hg.1	RP3-510D11.2; voplu	novel transcript; Transcript Identified by AceView	chr1	+	9182188	9192089		ENST00000412639.2; OTTHUMT00000004915; uc057cap.1; voplu.bAug10					Multiple_Complex
TC0100006771.hg.1	7.57	8.13	9.08	5.08	4.09	5.84	6.17	3.81	5.64	8.21	5.02	T	T	9.11	0.0009	0.0338	5.64	5.02	T	T	1.54	0.7667	0.9035	5.64	8.21	T	T	-5.93	0.0014	0.0499	TC0100006771.hg.1	H6PD	hexose-6-phosphate dehydrogenase (glucose 1-dehydrogenase)	chr1	+	9234775	9271337	9563	NM_001282587; NM_004285; ENST00000377403; ENST00000495451; ENST00000602477; BC081559; OTTHUMT00000004928; OTTHUMT00000004929; OTTHUMT00000467543	glucose metabolic process; pentose-phosphate shunt; oxidation-reduction process; carbohydrate metabolic process; metabolic process; NADP metabolic process; response to alcohol	endoplasmic reticulum lumen; endoplasmic reticulum; cytoplasm; mitochondrion; intracellular membrane-bounded organelle	glucose-6-phosphate dehydrogenase activity; 6-phosphogluconolactonase activity; glucose 1-dehydrogenase [NAD(P)] activity; NADP binding; catalytic activity; oxidoreductase activity; hydrolase activity; carbohydrate binding	NPGLUCAT-PWY; OXIDATIVEPENT-PWY; GLYCOLYSIS-E-D; RUMP-PWY; P122-PWY; OXIDATIVEPENT-PWY-1	Multiple_Complex
TC0100006772.hg.1	3.44	3.18	3.39	3.44	3.44	3.42	3.51	4	4.65	3.4	3.44	F	F	-1.03	0.7358	0.9286	4.04	3.44	F	F	1.51	0.0619	0.3899	4.04	3.4	F	F	1.56	0.0349	0.2043	TC0100006772.hg.1	keenarbu	Transcript Identified by AceView	chr1	+	9273411	9284949		keenarbu.aAug10-unspliced					Multiple_Complex
TC0100006773.hg.1	5.78	5.91	6.65	6.44	5.7	5.36	5.75	5.97	5.52	5.84	5.77	T	T	1.05	0.4417	0.7994	5.75	5.77	T	T	-1.02	0.7998	0.9187	5.75	5.84	T	T	-1.07	0.314	0.5688	TC0100006773.hg.1	SPSB1	splA/ryanodine receptor domain and SOCS box containing 1	chr1	+	9292880	9369532	80176	NM_025106; ENST00000328089; ENST00000357898; ENST00000377399; ENST00000450402; BC015711; OTTHUMT00000003727; OTTHUMT00000003728; OTTHUMT00000303969; OTTHUMT00000303970	protein ubiquitination; intracellular signal transduction	cytoplasm; intracellular	protein binding		Multiple_Complex
TC0100006774.hg.1	3.69	3.91	4.35	4.43	3.55	3.51	3.93	4.25	3.91	3.95	3.53	T	T	1.34	0.6301	0.8894	3.92	3.53	T	T	1.31	0.531	0.7742	3.92	3.95	T	T	-1.02	0.8819	0.9467	TC0100006774.hg.1	snalarbu	Transcript Identified by AceView	chr1	+	9323120	9323746		snalarbu.aAug10-unspliced					Coding
TC0100006775.hg.1	3.3	4.18	3.61	3.7	3.98	3.81	3.21	5.31	3.92	3.66	3.82	F	F	-1.12	0.7858	0.9447	4.05	3.82	F	F	1.17	0.5299	0.7737	4.05	3.66	F	F	1.31	0.3749	0.6225	TC0100006775.hg.1	hema	Transcript Identified by AceView	chr1	+	9327220	9329692		hema.aAug10-unspliced					Coding
TC0100006776.hg.1	3.37	3.13	3.31	3.48	3.18	3.21	3.45	4.01	4.86	3.31	3.19	F	T	1.08	0.9603	0.9911	4.08	3.19	T	T	1.85	0.0369	0.3513	4.08	3.31	T	F	1.71	0.0339	0.2021	TC0100006776.hg.1	larnarbu	Transcript Identified by AceView	chr1	+	9331577	9331900		larnarbu.aAug10-unspliced					Coding
TC0100006777.hg.1	3.45	3.11	3.22	3.9	3.43	3.79	3.39	5.27	4.89	3.24	3.78	F	F	-1.45	0.3344	0.7256	4.96	3.78	F	F	2.26	0.0949	0.4291	4.96	3.24	F	F	3.28	0.0178	0.1548	TC0100006777.hg.1	zoymabo	Transcript Identified by AceView	chr1	+	9376623	9390205		zoymabo.aAug10-unspliced					Multiple_Complex
TC0100006779.hg.1	4.13	4.14	3.94	3.87	3.96	3.85	3.89	4.09	4.26	4.14	3.86	T	F	1.21	0.4009	0.7744	4.08	3.86	T	F	1.16	0.3802	0.6753	4.08	4.14	T	T	-1.04	0.9681	0.9865	TC0100006779.hg.1	sheymy	Transcript Identified by AceView	chr1	+	9420761	9423411		sheymy.aAug10-unspliced					Multiple_Complex
TC0100006780.hg.1	6.54	6.99	6.14	6.75	6.58	5.7	6.52	6.37	6.3	6.55	6.66	T	T	-1.08	0.5355	0.8483	6.38	6.66	T	T	-1.21	0.8722	0.9502	6.38	6.55	T	T	-1.12	0.6436	0.8147	TC0100006780.hg.1			chr1	+	9452284	9452818							NonCoding
TC0100006781.hg.1	8.01	7.49	8.89	5.41	4.53	7.47	7.22	5.62	4	8.09	5.58	T	T	5.68	0.0294	0.2416	5.61	5.58	T	T	1.02	0.8378	0.9356	5.61	8.09	T	T	-5.56	0.0208	0.1651	TC0100006781.hg.1	SLC25A33	solute carrier family 25 (pyrimidine nucleotide carrier), member 33	chr1	+	9539469	9585179	84275	NM_032315; ENST00000302692; BC004991; BC073135; OTTHUMT00000003851	mitochondrial genome maintenance; regulation of oxidative phosphorylation; mitochondrial DNA replication; transcription from mitochondrial promoter; pyrimidine nucleotide transport; mitochondrion organization; positive regulation of cell proliferation; positive regulation of cell growth; mitochondria-nucleus signaling pathway; cellular response to insulin stimulus; mitochondrial respiratory chain…	mitochondrial inner membrane; integral component of membrane; mitochondrial membrane; mitochondrion; membrane	pyrimidine nucleotide transmembrane transporter activity		Multiple_Complex
TC0100006782.hg.1	5.5	4.59	4.99	6.29	5.61	4.29	5.1	5.96	6.88	5.02	5.49	F	F	-1.39	0.5318	0.8465	5.98	5.49	T	F	1.4	0.3371	0.6448	5.98	5.02	T	F	1.94	0.1301	0.3708	TC0100006782.hg.1	pawboy	Transcript Identified by AceView	chr1	+	9569256	9570017		pawboy.aAug10-unspliced					Unassigned
TC0100006783.hg.1	4.75	4.26	4.24	6.01	5.12	5.26	5.12	3.62	4.84	4.25	5.19	T	T	-1.92	0.0314	0.2492	4.94	5.19	T	T	-1.19	0.0494	0.3718	4.94	4.25	T	T	1.62	0.7889	0.8983	TC0100006783.hg.1	RP13-15M17.1		chr1	+	9576427	9576985		ENST00000435277					Pseudogene
TC0100006784.hg.1	4.79	6.59	6.78	5.34	4.62	5.36	5.45	4.88	4.45	6.68	5.35	T	T	2.51	0.1019	0.4486	4.92	5.35	T	T	-1.35	0.7349	0.887	4.92	6.68	T	T	-3.4	0.0579	0.2557	TC0100006784.hg.1	TMEM201	transmembrane protein 201	chr1	+	9588874	9614877	199953	NM_001010866; NM_001130924; ENST00000340305; ENST00000340381; ENST00000416541; ENST00000508400; ENST00000510900; BC121187; BC137291; OTTHUMT00000127671; OTTHUMT00000127672; OTTHUMT00000127673; OTTHUMT00000367639; OTTHUMT00000367640	nuclear migration; fibroblast migration	nuclear inner membrane; integral component of membrane; nucleus; membrane; nuclear membrane	lamin binding; actin filament binding; protein binding		Multiple_Complex
TC0100006785.hg.1	4.32	4.53	4.93	3.78	4.37	4.63	4.32	3.74	5.27	4.57	4.32	T	F	1.18	0.4301	0.7922	4.4	4.32	F	F	1.05	0.6611	0.849	4.4	4.57	F	T	-1.12	0.718	0.8588	TC0100006785.hg.1			chr1	+	9616715	9622313							NonCoding
TC0100006786.hg.1	4.64	4.42	4.45	4.87	3.85	4.17	4.74	4.57	4.98	4.44	4.24	F	F	1.15	0.4893	0.8257	4.76	4.24	F	F	1.43	0.1396	0.4783	4.76	4.44	F	F	1.25	0.3925	0.6366	TC0100006786.hg.1	bawwybo	Transcript Identified by AceView	chr1	+	9638775	9639535		bawwybo.aAug10-unspliced					Coding
TC0100006787.hg.1	10.26	11.14	11.39	5.75	6.05	9.71	8.84	6	6	11.14	5.91	T	T	37.74	0.007	0.1111	6	5.91	T	T	1.07	0.8433	0.938	6	11.14	T	T	-35.34	0.005	0.0885	TC0100006787.hg.1	PIK3CD	phosphatidylinositol-4,5-bisphosphate 3-kinase, catalytic subunit delta	chr1	+	9651732	9729114	5293	NM_005026; ENST00000361110; ENST00000377346; ENST00000479223; ENST00000481137; ENST00000484851; ENST00000536656; ENST00000543390; ENST00000628140; BC132919; BC132921; BC144264; BC150297; OTTHUMT00000004235; OTTHUMT00000004237; OTTHUMT00000004238; OTTHUMT00000099298; OTTHUMT00000099299		cytosol; plasma membrane; phosphatidylinositol 3-kinase complex; mast cell granule; cytoplasm; intracellular	protein binding; ATP binding; 1-phosphatidylinositol-3-kinase activity; phosphatidylinositol 3-kinase activity; 1-phosphatidylinositol-4-phosphate 3-kinase activity; phosphatidylinositol-4,5-bisphosphate 3-kinase activity; nucleotide binding; kinase activity; transferase activity; phosphotransferase activity, alcohol group as acceptor; binding; transferase activity, transferring phosphorus-contai…	G13_Signaling_Pathway	Multiple_Complex
TC0100006788.hg.1	3.75	3.54	3.44	4.39	3.78	3.59	4	4.6	4.5	3.56	3.79	F	F	-1.18	0.2464	0.6483	4.55	3.79	F	F	1.69	0.1403	0.4789	4.55	3.56	F	F	1.99	0.0187	0.158	TC0100006788.hg.1	weezubo	Transcript Identified by AceView	chr1	+	9651824	9652491		weezubo.aAug10-unspliced					Coding
TC0100006789.hg.1	7.22	6.95	6.78	5.82	5.96	5.28	5.82	5.45	5.86	6.97	5.85	T	T	2.18	0.0007	0.0301	5.84	5.85	T	T	-1.01	0.9354	0.9753	5.84	6.97	T	T	-2.19	0.0008	0.0392	TC0100006789.hg.1			chr1	+	9672404	9672800							NonCoding
TC0100006790.hg.1	4.63	7.26	7.57	5.29	4.11	3.86	5.19	4.72	5.58	7.4	4	T	F	10.58	0.019	0.1926	5.17	4	F	F	2.25	0.3327	0.6415	5.17	7.4	F	T	-4.71	0.1016	0.3301	TC0100006790.hg.1	gerlawbu	Transcript Identified by AceView	chr1	+	9735885	9736297		gerlawbu.aAug10-unspliced					Coding
TC0100006791.hg.1	4.15	3.64	4.56	2.81	3.18	3.6	3.46	3.51	3.83	4.13	3.19	T	F	1.91	0.0138	0.1622	3.49	3.19	F	F	1.23	0.2148	0.5487	3.49	4.13	F	T	-1.56	0.1218	0.3595	TC0100006791.hg.1	vyply	Transcript Identified by AceView	chr1	+	9760023	9760497		vyply.aAug10-unspliced					Coding
TC0100006792.hg.1	5.11	4.56	4.78	5.65	6.68	6.28	4.97	5.31	5.29	4.8	6.23	T	T	-2.68	0.0011	0.0393	5.3	6.23	T	T	-1.91	0.0077	0.2394	5.3	4.8	T	T	1.41	0.2424	0.5	TC0100006792.hg.1	MZT1P1	mitotic spindle organizing protein 1 pseudogene 1 [Source:HGNC Symbol;Acc:HGNC:50605]	chr1	+	9780822	9781240		ENST00000603781					Multiple_Complex
TC0100006793.hg.1	3.88	3.42	3.43	4.28	3.7	3.99	3.98	4.5	5.33	3.43	3.99	F	T	-1.48	0.2692	0.6705	4.57	3.99	T	T	1.49	0.1147	0.451	4.57	3.43	T	F	2.21	0.0167	0.1506	TC0100006793.hg.1			chr1	+	9825186	9826302							NonCoding
TC0100006794.hg.1	5.61	7.53	7.14	4.95	5.56	4.45	4.56	5.46	5.81	7.19	4.98	T	T	4.65	0.0091	0.1293	5.39	4.98	T	T	1.33	0.6014	0.8152	5.39	7.19	T	T	-3.49	0.0221	0.1695	TC0100006794.hg.1	RP11-84A14.5	novel transcript	chr1	+	9848283	9850802		ENST00000454104.1; OTTHUMT00000092157; uc057cbi.1					NonCoding
TC0100006795.hg.1	6.21	5.25	5.39	6.46	6.56	6.12	5.99	7.05	6.77	5.33	6.46	T	T	-2.19	0.0581	0.343	6.73	6.46	T	T	1.21	0.5384	0.7786	6.73	5.33	T	T	2.64	0.0202	0.1631	TC0100006795.hg.1	teynarbu	Transcript Identified by AceView	chr1	+	9883971	9884290		teynarbu.aAug10-unspliced					Coding
TC0100006796.hg.1	5.74	5.26	5.61	5.09	5.34	4.86	5.28	5.09	5.15	5.59	5.1	T	T	1.41	0.087	0.4154	5.16	5.1	F	T	1.05	0.7463	0.893	5.16	5.59	F	T	-1.34	0.1473	0.3935	TC0100006796.hg.1	vonarbu	Transcript Identified by AceView	chr1	+	9900498	9900882		vonarbu.aAug10-unspliced					Coding
TC0100006797.hg.1	4.19	4.47	4.91	4.58	5.04	4.19	4.55	4.56	4.41	4.5	4.6	F	T	-1.07	0.7766	0.9419	4.55	4.6	F	T	-1.03	0.7332	0.8863	4.55	4.5	F	F	1.03	0.9541	0.9805	TC0100006797.hg.1			chr1	+	9901460	9902116							NonCoding
TC0100006798.hg.1	3.17	3.13	3.17	2.7	3.2	3.45	3.19	3.05	3.38	3.17	3.16	F	F	1.01	0.8768	0.9697	3.2	3.16	F	F	1.03	0.7371	0.8882	3.2	3.17	F	F	1.02	0.8559	0.934	TC0100006798.hg.1	blormabo	Transcript Identified by AceView	chr1	+	9907788	9908110		blormabo.aAug10-unspliced					Coding
TC0100006799.hg.1	4.88	4.87	4.73	4.03	4.67	4.92	5.84	4.74	4.24	4.88	4.63	F	F	1.19	0.4905	0.8263	4.84	4.63	F	F	1.16	0.3454	0.6511	4.84	4.88	F	F	-1.03	0.7882	0.8981	TC0100006799.hg.1			chr1	+	9920715	9930476							NonCoding
TC0100006800.hg.1	5.27	4.77	5.12	5.3	5.57	5.11	5.12	6.38	6.28	5.09	5.32	T	T	-1.17	0.4522	0.8056	6.32	5.32	T	T	2	0.1213	0.4589	6.32	5.09	T	T	2.34	0.0339	0.202	TC0100006800.hg.1			chr1	+	9926013	9929015							NonCoding
TC0100006801.hg.1	6.34	6.78	5.72	6.19	5.4	8.04	6.51	6.63	5.81	6.29	6.35	T	T	-1.04	0.6722	0.9062	6.57	6.35	T	T	1.17	0.7209	0.88	6.57	6.29	T	T	1.21	0.9468	0.9769	TC0100006801.hg.1	NMNAT1	nicotinamide nucleotide adenylyltransferase 1	chr1	+	9942923	9985501	64802	NM_001297778; NM_001297779; NM_022787; ENST00000377205; ENST00000403197; ENST00000462686; ENST00000492735; ENST00000496751; BC014943; OTTHUMT00000005029; OTTHUMT00000005030; OTTHUMT00000005031; OTTHUMT00000005032; OTTHUMT00000092155; uc001aqp.3	vitamin metabolic process; water-soluble vitamin metabolic process; NAD biosynthetic process; NAD metabolic process; 'de novo' NAD biosynthetic process from aspartate; small molecule metabolic process; biosynthetic process; pyridine nucleotide biosynthetic process	nucleus; nucleoplasm	nicotinamide-nucleotide adenylyltransferase activity; nicotinate-nucleotide adenylyltransferase activity; protein binding; ATP binding; nucleotide binding; catalytic activity; transferase activity; nucleotidyltransferase activity	NAD-BIOSYNTHESIS-III; PWY3O-4106	Multiple_Complex
TC0100006802.hg.1	5.93	6.01	5.73	5.53	4.43	4.22	4.62	4.73	6.08	5.91	4.33	T	T	2.98	0.0297	0.2423	4.67	4.33	T	T	1.27	0.384	0.678	4.67	5.91	T	T	-2.35	0.131	0.372	TC0100006802.hg.1	RN7SKP269	RNA, 7SK small nuclear pseudogene 269 [Source:HGNC Symbol;Acc:HGNC:45993]	chr1	+	9947318	9947636		ENST00000365545; uc057cbr.1					NonCoding
TC0100006803.hg.1	4.35	4.88	4.78	4.31	4.47	4.95	4.96	5.75	5.17	4.81	4.49	F	F	1.25	0.7701	0.9395	5.2	4.49	F	F	1.63	0.0371	0.3517	5.2	4.81	F	F	1.31	0.0609	0.2618	TC0100006803.hg.1			chr1	+	9966706	9966956							NonCoding
TC0100006804.hg.1	4.54	4.3	3.85	5.29	4.92	4.65	5.05	6.37	5.03	4.26	4.94	F	F	-1.61	0.0979	0.44	5.04	4.94	F	F	1.07	0.2046	0.5393	5.04	4.26	F	F	1.72	0.0105	0.1232	TC0100006804.hg.1	MIR5697	microRNA 5697	chr1	+	9967381	9967458	100847055	NR_049882; ENST00000578045					Precursor_microRNA
TC0100006805.hg.1	15.4	15.38	15.27	4.71	5.12	5.85	13.08	9.4	9.79	15.39	5.19	T	F	1177.43	5.36e-07	0.0008	9.6	5.19	T	F	21.33	8.05e-05	0.0419	9.6	15.39	T	T	-55.2	0.0003	0.0261	TC0100006805.hg.1	RBP7	retinol binding protein 7, cellular	chr1	+	9997197	10016020	116362	NM_052960; ENST00000294435; ENST00000315901; BC063013; OTTHUMT00000005027; OTTHUMT00000005028	transport	cytoplasm	transporter activity; protein binding; retinal binding; retinol binding; retinoid binding; lipid binding		Multiple_Complex
TC0100006806.hg.1	10.57	10.89	10.59	10.89	12.09	11.1	11.13	9.53	7.08	10.58	11.01	T	T	-1.35	0.4418	0.7995	9.33	11.01	T	T	-3.2	0.0324	0.3419	9.33	10.58	T	T	-2.38	0.1199	0.3566	TC0100006806.hg.1	UBE4B	ubiquitination factor E4B	chr1	+	10032832	10181239	10277	NM_001105562; NM_006048; ENST00000253251; ENST00000343090; ENST00000377153; ENST00000462658; ENST00000465408; ENST00000466379; ENST00000470736; ENST00000475795; ENST00000487244; ENST00000488228; BC093696; OTTHUMT00000005016; OTTHUMT00000005017; OTTHUMT00000005018; OTTHUMT00000005019; OTTHUMT00000005020; OTTHUMT00000005022; OTTHUMT00000005023; OTTHUMT00000005024; OTTHUMT00000005025; OTTHUMT0000000…	granzyme-mediated apoptotic signaling pathway; response to UV; protein ubiquitination involved in ubiquitin-dependent protein catabolic process; proteasome-mediated ubiquitin-dependent protein catabolic process; ubiquitin-dependent protein catabolic process; protein ubiquitination	ubiquitin ligase complex; nucleus; cytoplasm	ligase activity; enzyme binding; ubiquitin-ubiquitin ligase activity; ubiquitin-protein transferase activity; protein binding		Multiple_Complex
TC0100006807.hg.1	6.15	5.9	5.96	5.99	5.81	5.47	5.77	6.44	6.73	5.95	5.78	T	T	1.13	0.4091	0.78	6.38	5.78	T	T	1.52	0.0812	0.4127	6.38	5.95	T	T	1.35	0.3018	0.5577	TC0100006807.hg.1	PGAM1P11	phosphoglycerate mutase 1 pseudogene 11 [Source:HGNC Symbol;Acc:HGNC:42464]	chr1	+	10058671	10059648		ENST00000416729					Pseudogene
TC0100006808.hg.1	4.17	3.92	3.34	3.89	6.11	3.76	4.3	4.62	3.86	3.88	3.83	F	F	1.03	0.212	0.6092	4.27	3.83	F	F	1.36	0.5885	0.8078	4.27	3.88	F	F	1.32	0.4544	0.6848	TC0100006808.hg.1	veyply	Transcript Identified by AceView	chr1	+	10059860	10060738		veyply.aAug10-unspliced					Unassigned
TC0100006809.hg.1	6.07	5.53	5.16	4.71	5.76	4.82	4.78	5.21	6.26	5.57	4.77	T	T	1.74	0.2981	0.6955	5.3	4.77	T	T	1.44	0.4901	0.7489	5.3	5.57	T	T	-1.21	0.7096	0.8544	TC0100006809.hg.1	zeezubo	Transcript Identified by AceView	chr1	+	10063078	10063655		zeezubo.aAug10-unspliced					Coding
TC0100006810.hg.1	5.91	5.47	5.59	6.23	5.92	5.96	5.44	5.59	6.91	5.61	5.94	T	T	-1.26	0.3358	0.7269	5.52	5.94	T	T	-1.34	0.883	0.9547	5.52	5.61	T	T	-1.07	0.4093	0.6503	TC0100006810.hg.1	floymabo	Transcript Identified by AceView	chr1	+	10068198	10070442		floymabo.aAug10					Coding
TC0100006811.hg.1	3.9	3.91	4.02	4.29	4.03	4.03	4.69	3.91	4.09	3.91	4.03	F	F	-1.09	0.5035	0.8324	4.1	4.03	F	F	1.05	0.6615	0.8491	4.1	3.91	F	F	1.14	0.2797	0.5364	TC0100006811.hg.1	RNU6-828P	RNA, U6 small nuclear 828, pseudogene [Source:HGNC Symbol;Acc:HGNC:47791]	chr1	+	10163268	10163374		uc057ccb.1					Small_RNA
TC0100006812.hg.1	9.34	7.72	7.4	6.23	6.87	7.98	6.87	7.37	6.8	7.57	6.97	T	T	1.51	0.0769	0.3919	6.84	6.97	T	T	-1.1	0.9822	0.9933	6.84	7.57	T	T	-1.66	0.074	0.2859	TC0100006812.hg.1	KIF1B	kinesin family member 1B	chr1	+	10210706	10381603	23095	NM_015074; NM_183416; ENST00000263934; ENST00000377081; ENST00000377083; ENST00000377086; ENST00000377093; ENST00000465635; ENST00000470616; ENST00000483340; ENST00000495136; ENST00000497835; ENST00000620295; ENST00000622724; BC115395; OTTHUMT00000005102; OTTHUMT00000005103; OTTHUMT00000005104; OTTHUMT00000005105; OTTHUMT00000005106; OTTHUMT00000005107; OTTHUMT00000005108; OTTHUMT00000005109; OTT…			microtubule motor activity; protein binding; ATP binding; microtubule binding; ATP-dependent microtubule motor activity, plus-end-directed; ATPase activity; kinesin binding; nucleotide binding		Multiple_Complex
TC0100006813.hg.1	15.97	16.32	16.22	16.22	16.1	16.06	16.16	16.45	16.41	16.21	16.1	T	T	1.07	0.8252	0.9553	16.43	16.1	T	T	1.26	0.3244	0.6351	16.43	16.21	T	T	1.17	0.4363	0.6713	TC0100006813.hg.1	MIR1273D	microRNA 1273d	chr1	+	10227718	10227803	100422970	NR_036176; ENST00000577266					Precursor_microRNA
TC0100006814.hg.1	6.94	8.3	6.43	6.74	6.92	8.52	6.52	7.16	8.28	7.03	6.83	T	T	1.15	0.8014	0.9487	7.26	6.83	T	T	1.34	0.9119	0.9662	7.26	7.03	T	T	1.17	0.8877	0.9498	TC0100006814.hg.1	KIF1BandPGD	Transcript Identified by AceView, Entrez Gene ID(s) 23095; 5226	chr1	+	10294484	10295024		KIF1BandPGD.wbAug10-unspliced					Unassigned
TC0100006815.hg.1	11.28	11.11	9.82	9.2	9.37	9.35	8.26	9.16	10.06	11.19	9.36	T	T	3.56	0.0178	0.1856	9.16	9.36	T	T	-1.15	0.7779	0.9088	9.16	11.19	T	T	-4.07	0.0111	0.1263	TC0100006815.hg.1	RNU6-9; RNU6-7; RNU6-2	RNA, U6 small nuclear 9; RNA, U6 small nuclear 7; RNA, U6 small nuclear 2	chr1	+	10298966	10299072	101954271; 101954275; 103625684	NR_104080; NR_104084; NR_125730					Small_RNA
TC0100006816.hg.1	6.22	4.84	6.11	4.17	3.8	4.53	6.02	6.24	3.75	6.16	4.17	T	F	3.98	0.0382	0.2765	6.13	4.17	F	F	3.89	0.1014	0.4358	6.13	6.16	F	T	-1.02	0.5644	0.7636	TC0100006816.hg.1			chr1	+	10357164	10357461							NonCoding
TC0100006817.hg.1	15.04	14.95	14.96	15.02	14.67	14.87	15.06	15.23	15.33	14.96	14.86	T	T	1.07	0.5427	0.852	15.22	14.86	T	T	1.28	0.1144	0.4507	15.22	14.96	T	T	1.2	0.2943	0.5506	TC0100006817.hg.1			chr1	+	10390002	10390296							NonCoding
TC0100006818.hg.1	7.94	8.42	8.5	5.8	5.77	6.47	7.8	5.32	4.81	8.46	5.79	T	T	6.35	0.0076	0.1169	5.08	5.79	T	T	-1.64	0.9559	0.9831	5.08	8.46	T	T	-10.39	0.0069	0.1028	TC0100006818.hg.1	PGD	phosphogluconate dehydrogenase	chr1	+	10398592	10420511	5226	NM_001304451; NM_001304452; NM_002631; ENST00000270776; ENST00000460189; ENST00000465632; ENST00000477958; ENST00000483936; ENST00000487775; ENST00000491493; ENST00000493288; ENST00000496718; ENST00000498356; BC000368; OTTHUMT00000005398; OTTHUMT00000005399; OTTHUMT00000005401; OTTHUMT00000005402; OTTHUMT00000005403; OTTHUMT00000005404; OTTHUMT00000005405; OTTHUMT00000005406; OTTHUMT00000083939; …	carbohydrate metabolic process; pentose-phosphate shunt; pentose-phosphate shunt, oxidative branch; pentose biosynthetic process; D-gluconate metabolic process; small molecule metabolic process; oxidation-reduction process	nucleus; cytosol; extracellular exosome; cytoplasm	phosphogluconate dehydrogenase (decarboxylating) activity; NADP binding; oxidoreductase activity	Pentose_Phosphate_Pathway; GLUCONSUPER-PWY; OXIDATIVEPENT-PWY	Multiple_Complex
TC0100006819.hg.1	6.74	6.96	6.73	8.13	8.51	7.7	6.85	7.57	7.61	6.74	8.12	T	T	-2.6	0.0016	0.0481	7.59	8.12	T	T	-1.44	0.0276	0.3317	7.59	6.74	T	T	1.81	0.1045	0.3343	TC0100006819.hg.1	APITD1-CORT; CORT; APITD1	APITD1-CORT readthrough; cortistatin; apoptosis-inducing, TAF9-like domain 1	chr1	+	10430102	10452153	100526739; 1325; 378708	NM_001243768; NM_001270517; NM_001302; NM_198544; NM_199006; NM_199294; NR_036462; NR_037187; ENST00000309048; ENST00000377049; ENST00000400900; ENST00000462462; ENST00000464507; ENST00000465026; ENST00000470413; ENST00000477755; ENST00000602296; ENST00000602446; ENST00000602486; ENST00000602787; BC029430; BC119724; BC119725; OTTHUMT00000005410; OTTHUMT00000130794; OTTHUMT00000130797; OTTHUMT0000…		chromosome, centromeric region; kinetochore; condensed chromosome kinetochore; nucleus; nucleoplasm; chromosome; cytosol; Fanconi anaemia nuclear complex; FANCM-MHF complex; extracellular region; extracellular space	DNA binding; chromatin binding; double-stranded DNA binding; protein binding; protein heterodimerization activity; G-protein coupled receptor binding; hormone activity; neuropeptide hormone activity		Multiple_Complex
TC0100006820.hg.1	11.8	10.94	10.53	9.38	9.71	10.67	10.18	10.64	10.96	11.02	9.76	T	T	2.4	0.0226	0.2113	10.61	9.76	T	T	1.79	0.1502	0.4883	10.61	11.02	T	T	-1.34	0.2724	0.5295	TC0100006820.hg.1			chr1	+	10454563	10456496							NonCoding
TC0100006821.hg.1	4.72	6.25	4.9	5.27	5.54	5.23	4.62	5.29	5.11	4.81	5.25	T	T	-1.36	0.8845	0.9718	5.09	5.25	T	T	-1.12	0.4165	0.7001	5.09	4.81	T	T	1.21	0.5004	0.7192	TC0100006821.hg.1	RP5-1113E3.3	novel transcript, antisense to DFFA	chr1	+	10456546	10460036		ENST00000424487.1; OTTHUMT00000005413; uc057cda.1					NonCoding
TC0100006822.hg.1	5.31	6.27	6.27	5.97	5.08	5.15	4.66	4.15	3.75	6.27	5.12	T	T	2.22	0.1818	0.5731	4.18	5.12	F	T	-1.92	0.0105	0.2641	4.18	6.27	F	T	-4.26	0.0011	0.0461	TC0100006822.hg.1	PEX14	peroxisomal biogenesis factor 14	chr1	+	10472288	10630761	5195	NM_004565; ENST00000356607; ENST00000472851; ENST00000491661; ENST00000492696; BC006327; OTTHUMT00000005414; OTTHUMT00000005415; OTTHUMT00000005416; OTTHUMT00000005417	protein complex assembly; peroxisome organization; protein import into peroxisome matrix; protein import into peroxisome matrix, translocation; negative regulation of protein binding; microtubule anchoring; peroxisome transport along microtubule; negative regulation of sequence-specific DNA binding transcription factor activity; protein import into peroxisome matrix, substrate release; negative r…	intracellular; nucleus; nucleolus; peroxisome; peroxisomal membrane; membrane; integral component of membrane; intracellular membrane-bounded organelle; protein complex	transcription corepressor activity; receptor binding; protein binding; microtubule binding; protein N-terminus binding; beta-tubulin binding		Multiple_Complex
TC0100006823.hg.1	5.72	5.18	5.64	7.18	6.5	5.84	5.89	8.45	8.51	5.68	6.5	F	T	-1.77	0.1668	0.5539	8.48	6.5	T	T	3.94	0.1264	0.4638	8.48	5.68	T	F	6.99	0.0109	0.1255	TC0100006823.hg.1	werply	Transcript Identified by AceView	chr1	+	10580149	10581081		werply.aAug10-unspliced					Coding
TC0100006824.hg.1	4.73	4.66	4.35	6.63	4.83	4.43	4.81	5.37	5.91	4.69	4.68	T	T	1.01	0.212	0.6092	5.36	4.68	T	T	1.61	0.9028	0.9625	5.36	4.69	T	T	1.59	0.1758	0.4279	TC0100006824.hg.1	RN7SL614P	RNA, 7SL, cytoplasmic 614, pseudogene [Source:HGNC Symbol;Acc:HGNC:46630]	chr1	+	10616836	10617115		ENST00000461850; uc057cdf.1					NonCoding
TC0100006825.hg.1	4.17	4.15	4.66	3.9	4.09	3.94	3.77	4.01	4.41	4.16	3.94	F	F	1.16	0.197	0.5914	4.05	3.94	F	F	1.07	0.7355	0.8873	4.05	4.16	F	F	-1.08	0.3236	0.5775	TC0100006825.hg.1	gerber	Transcript Identified by AceView	chr1	+	10620654	10621206		gerber.aAug10-unspliced					Unassigned
TC0100006826.hg.1	4.13	3.9	4.39	4.02	4.41	4.31	4.28	4.64	4.48	4.14	4.3	T	T	-1.12	0.6583	0.9011	4.47	4.3	F	T	1.12	0.3648	0.6645	4.47	4.14	F	T	1.26	0.1914	0.4453	TC0100006826.hg.1	blarzubo	Transcript Identified by AceView	chr1	+	10628610	10629075		blarzubo.aAug10-unspliced					Coding
TC0100006827.hg.1	3.32	3.39	3.26	3.48	3.45	3.26	3.2	3.26	2.96	3.32	3.46	F	F	-1.1	0.7315	0.9271	3.21	3.46	F	F	-1.19	0.2331	0.5638	3.21	3.32	F	F	-1.08	0.3796	0.6263	TC0100006827.hg.1	snornarbu	Transcript Identified by AceView	chr1	+	10635366	10636645		snornarbu.aAug10-unspliced					Multiple_Complex
TC0100006828.hg.1	4	4.42	4.58	4.46	4.23	4.55	4.54	5.03	4.82	4.4	4.44	F	F	-1.03	0.7579	0.9354	4.8	4.44	F	F	1.29	0.1494	0.4876	4.8	4.4	F	F	1.33	0.0906	0.3133	TC0100006828.hg.1	RP4-734G22.3	novel transcript, antisense to CASZ1	chr1	+	10639241	10654333		ENST00000606802.1; OTTHUMT00000470350; uc057cdh.1					NonCoding
TC0100006829.hg.1	5.48	5.3	4.74	4.89	4.58	4.79	4.83	5.33	5.4	5.28	4.77	T	T	1.43	0.1558	0.5388	5.36	4.77	T	T	1.51	0.1424	0.4808	5.36	5.28	T	T	1.06	0.9548	0.9807	TC0100006829.hg.1	smylawbu	Transcript Identified by AceView	chr1	+	10642286	10642822		smylawbu.aAug10-unspliced					Coding
TC0100006830.hg.1	3.68	3.95	3.38	4.07	3.68	3.87	3.77	5.24	5.28	3.67	3.87	F	F	-1.15	0.6214	0.8862	5.26	3.87	F	F	2.61	0.0521	0.3755	5.26	3.67	F	F	3	0.0224	0.1704	TC0100006830.hg.1			chr1	+	10661360	10663133							NonCoding
TC0100006831.hg.1	3.86	3.86	4.3	4.27	4.22	4.36	3.59	4.21	4.64	3.86	4.28	F	F	-1.34	0.3677	0.752	4.16	4.28	F	F	-1.08	0.6457	0.8407	4.16	3.86	F	F	1.23	0.6478	0.8173	TC0100006831.hg.1	jyber	Transcript Identified by AceView	chr1	+	10674564	10675098		jyber.aAug10-unspliced					Unassigned
TC0100006832.hg.1	6.3	6.23	6.28	6.08	5.47	5.88	6.38	6.67	7.14	6.27	5.85	T	F	1.35	0.1153	0.473	6.71	5.85	T	F	1.82	0.0068	0.2306	6.71	6.27	T	T	1.35	0.1154	0.35	TC0100006832.hg.1	juber	Transcript Identified by AceView	chr1	+	10691114	10693502		juber.aAug10-unspliced					Coding
TC0100006833.hg.1	4.02	3.69	3.7	4.25	3.74	4.07	4.04	3.88	4.41	3.69	4.04	F	F	-1.27	0.3877	0.7658	4.07	4.04	F	F	1.02	0.7327	0.886	4.07	3.69	F	F	1.3	0.2392	0.4967	TC0100006833.hg.1			chr1	+	10836961	10855863							NonCoding
TC0100006834.hg.1	4.8	3.88	4.51	4.54	5.42	5.13	4.55	5.92	4.55	4.46	5.07	F	T	-1.53	0.1766	0.5668	4.55	5.07	T	T	-1.44	0.9561	0.9832	4.55	4.46	T	F	1.07	0.1923	0.4463	TC0100006834.hg.1			chr1	+	10865352	10865554							NonCoding
TC0100006835.hg.1	5.21	4.96	4.92	6.06	5.55	5.54	5.67	5.22	5.16	4.94	5.54	F	T	-1.52	0.0217	0.2067	5.19	5.54	F	T	-1.28	0.1723	0.5095	5.19	4.94	F	F	1.19	0.2313	0.4888	TC0100006835.hg.1	HSPE1P24	heat shock protein family E (Hsp10) member 1 pseudogene 24 [Source:HGNC Symbol;Acc:HGNC:49343]	chr1	+	10895761	10895998		ENST00000450782					Multiple_Complex
TC0100006836.hg.1	4.2	4.64	4.43	4.14	3.84	4.39	3.74	4.19	4.78	4.42	4.13	F	F	1.23	0.3455	0.735	4.23	4.13	F	F	1.07	0.709	0.874	4.23	4.42	F	F	-1.15	0.5569	0.7586	TC0100006836.hg.1			chr1	+	10901633	10905130							NonCoding
TC0100006837.hg.1	3.25	4.63	4.44	4.15	3.64	3.95	4.16	3.88	4.23	4.53	3.92	T	F	1.52	0.5995	0.8769	4.17	3.92	T	F	1.19	0.6345	0.834	4.17	4.53	T	T	-1.28	0.9595	0.9828	TC0100006837.hg.1			chr1	+	10916999	10921302							NonCoding
TC0100006838.hg.1	5.95	5.53	5.55	4.76	5.16	5.27	5.03	5.41	4.96	5.54	5.18	T	T	1.28	0.0336	0.2585	5	5.18	T	T	-1.14	0.7853	0.9121	5	5.54	T	T	-1.46	0.0533	0.2466	TC0100006838.hg.1			chr1	+	10944075	10947605							NonCoding
TC0100006839.hg.1	5.54	5.21	5.63	5.84	5.8	5.36	6.04	7.44	6.83	5.55	5.82	T	T	-1.21	0.5652	0.8622	6.78	5.82	T	T	1.95	0.0118	0.2707	6.78	5.55	T	T	2.36	0.0045	0.0847	TC0100006839.hg.1			chr1	+	10983407	10983841							NonCoding
TC0100006840.hg.1	12.14	12.61	12.6	13.7	14.18	13.76	12.61	9.45	9.57	12.61	13.73	T	T	-2.19	0.0783	0.3954	9.52	13.73	T	T	-18.63	0.0012	0.1175	9.52	12.61	T	T	-8.52	0.0265	0.1827	TC0100006840.hg.1	TARDBP	TAR DNA binding protein	chr1	+	11012344	11030528	23435	NM_007375; ENST00000240185; ENST00000315091; ENST00000439080; ENST00000472476; ENST00000473118; ENST00000473869; ENST00000476201; ENST00000477447; ENST00000480464; ENST00000496840; ENST00000610369; ENST00000611008; ENST00000611963; ENST00000613177; ENST00000613864; ENST00000614494; ENST00000616545; ENST00000617172; ENST00000617757; ENST00000618606; ENST00000619555; ENST00000620505; ENST0000062063…					Multiple_Complex
TC0100006841.hg.1	9.89	12.83	12.13	5.61	8.68	7.35	6.4	5.96	4.97	12.06	7.25	T	T	28.08	0.0008	0.032	5.87	7.25	T	T	-2.6	0.1424	0.4808	5.87	12.06	T	T	-73.03	0.0001	0.0158	TC0100006841.hg.1	forreybo	Transcript Identified by AceView	chr1	+	11026529	11028008		forreybo.aAug10-unspliced					Unassigned
TC0100006842.hg.1	4.62	4.86	4.56	4.68	4.68	4.43	4.68	5.33	5.42	4.61	4.68	F	F	-1.05	0.7535	0.9341	5.37	4.68	T	F	1.62	0.0588	0.3861	5.37	4.61	T	F	1.7	0.0994	0.3268	TC0100006842.hg.1			chr1	+	11049921	11054284							NonCoding
TC0100006843.hg.1	3.6	4.02	3.81	4.87	5.22	3.97	4.17	4.16	4.83	3.81	4.8	F	T	-1.98	0.0327	0.2547	4.17	4.8	T	T	-1.55	0.4134	0.6981	4.17	3.81	T	F	1.28	0.1313	0.3722	TC0100006843.hg.1			chr1	+	11060206	11062639							NonCoding
TC0100006844.hg.1	4.5	4.51	4.46	4.45	4.27	4.46	4.41	4.87	4.46	4.51	4.45	F	T	1.04	0.641	0.8939	4.44	4.45	F	T	-1.01	0.3856	0.679	4.44	4.51	F	F	-1.05	0.6778	0.8355	TC0100006844.hg.1	RP4-635E18.7; hiha	Transcript Identified by AceView; novel transcript	chr1	+	11068471	11073097		ENST00000452378.1; hiha.aAug10; OTTHUMT00000083946; uc057cfj.1					Multiple_Complex
TC0100006845.hg.1	4.77	5.65	4.63	5.57	6.34	5.65	5.15	5.39	5.47	4.7	5.61	T	T	-1.88	0.031	0.248	5.38	5.61	T	T	-1.18	0.1489	0.487	5.38	4.7	T	T	1.6	0.3574	0.6075	TC0100006845.hg.1	Metazoa_SRP	Metazoan signal recognition particle RNA [Source:RFAM;Acc:RF00017]	chr1	+	11070091	11070353		ENST00000628949; uc057cfm.1					NonCoding
TC0100006846.hg.1	3.63	3.58	3.48	3.6	3.36	3.51	3.19	3.69	3.96	3.57	3.5	F	F	1.05	0.7673	0.9384	3.64	3.5	F	F	1.1	0.6274	0.8302	3.64	3.57	F	F	1.05	0.8478	0.93	TC0100006846.hg.1	LOC105376736; RP4-635E18.6	uncharacterized LOC105376736; putative novel transcript	chr1	+	11099675	11102100	105376736	ENST00000435388; ENST00000447600; ENST00000435388.1; ENST00000447600.1; OTTHUMT00000006076; OTTHUMT00000006077; uc057cfs.1; uc057cft.1					NonCoding
TC0100006847.hg.1	4.77	3.87	4.37	4.93	5.23	4.75	4.75	5.86	5.65	4.35	4.96	T	T	-1.53	0.1019	0.4486	5.71	4.96	T	T	1.69	0.2268	0.5586	5.71	4.35	T	T	2.58	0.0122	0.1319	TC0100006847.hg.1	MTOR-AS1	MTOR antisense RNA 1	chr1	+	11143898	11149538	100873935	NR_046600; ENST00000420480; ENST00000445982					NonCoding
TC0100006848.hg.1	5.28	4.96	4.58	4.87	4.9	4.88	4.82	4.91	5.58	4.94	4.88	F	F	1.04	0.8416	0.9601	4.86	4.88	F	F	-1.01	0.4431	0.7183	4.86	4.94	F	F	-1.05	0.5656	0.7646	TC0100006848.hg.1	RNU6-537P	RNA, U6 small nuclear 537, pseudogene [Source:HGNC Symbol;Acc:HGNC:47500]	chr1	+	11152350	11152452		uc057cga.1					Small_RNA
TC0100006849.hg.1	4.16	4.27	4.47	4.49	4.32	4.44	4.12	3.64	4.72	4.29	4.43	T	T	-1.1	0.7003	0.9167	4.15	4.43	F	T	-1.21	0.3913	0.6828	4.15	4.29	F	T	-1.1	0.6272	0.8043	TC0100006849.hg.1	ANGPTL7	angiopoietin like 7	chr1	+	11189289	11195981	10218	NM_021146; ENST00000376819; ENST00000476934; BC001881; OTTHUMT00000005564; OTTHUMT00000099300	response to oxidative stress	extracellular region			Multiple_Complex
TC0100006850.hg.1	3.73	3.6	3.82	3.84	4.03	4.16	3.81	4.77	3.71	3.72	4.02	F	F	-1.23	0.3529	0.7405	3.76	4.02	F	F	-1.2	0.7806	0.91	3.76	3.72	F	F	1.03	0.2369	0.4943	TC0100006850.hg.1	RNU6-291P	RNA, U6 small nuclear 291, pseudogene [Source:HGNC Symbol;Acc:HGNC:47254]	chr1	+	11226254	11226360		uc057cgc.1					Small_RNA
TC0100006851.hg.1	10.99	10.37	10.85	12.35	11.48	10.45	11.02	9.18	8.95	10.84	11.44	T	T	-1.51	0.2842	0.684	9.07	11.44	T	T	-5.16	0.0197	0.3072	9.07	10.84	T	T	-3.42	0.1259	0.3655	TC0100006851.hg.1	RPL39P6	ribosomal protein L39 pseudogene 6 [Source:HGNC Symbol;Acc:HGNC:35803]	chr1	+	11232963	11233112		ENST00000448289					Multiple_Complex
TC0100006852.hg.1	10.47	10.98	11.56	11.51	12.38	13.4	12.09	8.2	7.9	11	12.42	T	T	-2.68	0.1872	0.5796	8.05	12.42	T	T	-20.59	0.0139	0.2837	8.05	11	T	T	-7.7	0.1418	0.3862	TC0100006852.hg.1	UBIAD1	UbiA prenyltransferase domain containing 1	chr1	+	11273198	11296049	29914	NM_013319; ENST00000376804; ENST00000376810; ENST00000483738; ENST00000486588; BC004468; OTTHUMT00000005773; OTTHUMT00000005774; OTTHUMT00000005775; OTTHUMT00000005776	ubiquinone biosynthetic process; menaquinone biosynthetic process; vitamin K biosynthetic process; metabolic process	nucleus; cytoplasm; endoplasmic reticulum; endoplasmic reticulum membrane; membrane; integral component of Golgi membrane; mitochondrial membrane; Golgi membrane; mitochondrion; Golgi apparatus; integral component of membrane	prenyltransferase activity; protein binding; antioxidant activity; transferase activity		Multiple_Complex
TC0100006853.hg.1	4.23	4.34	4.43	4.22	4.43	4.13	4.21	4.33	4.23	4.33	4.24	T	F	1.07	0.7202	0.9242	4.22	4.24	F	F	-1.01	0.9893	0.996	4.22	4.33	F	T	-1.08	0.7103	0.8547	TC0100006853.hg.1			chr1	+	11357980	11364530							NonCoding
TC0100006854.hg.1	3.56	3.23	3.17	3.49	3.55	3.42	3.24	4.07	3.69	3.2	3.49	F	F	-1.22	0.5323	0.8467	3.67	3.49	F	F	1.14	0.4979	0.7535	3.67	3.2	F	F	1.39	0.208	0.4642	TC0100006854.hg.1			chr1	+	11372705	11378687							NonCoding
TC0100006855.hg.1	3.14	3.58	3.04	3.62	3.49	3.22	3.66	3.7	5.27	3.11	3.46	F	F	-1.27	0.6596	0.9016	3.68	3.46	F	F	1.16	0.0998	0.4343	3.68	3.11	F	F	1.48	0.0476	0.2345	TC0100006855.hg.1			chr1	+	11426747	11429231							NonCoding
TC0100006856.hg.1	4.01	4.33	4.8	4.61	5.24	4.53	4.41	5.15	5.57	4.36	4.57	T	T	-1.15	0.2792	0.6794	5.08	4.57	T	T	1.43	0.5035	0.7567	5.08	4.36	T	T	1.65	0.0973	0.3239	TC0100006856.hg.1			chr1	+	11455878	11458510							NonCoding
TC0100006857.hg.1	3.55	3.61	3.79	3.74	3.84	3.59	3.36	3.51	3.44	3.61	3.73	T	T	-1.09	0.7019	0.9174	3.44	3.73	F	T	-1.22	0.1774	0.5143	3.44	3.61	F	T	-1.12	0.3137	0.5686	TC0100006857.hg.1	PTCHD2	patched domain containing 2	chr1	+	11479166	11537584	57540	NM_020780; ENST00000294484; ENST00000304391; ENST00000423056; OTTHUMT00000005770; OTTHUMT00000005771; OTTHUMT00000005772	smoothened signaling pathway; regulation of lipid transport; cholesterol homeostasis; signal transduction	endoplasmic reticulum; integral component of membrane; nuclear membrane; membrane	hedgehog receptor activity; molecular_function		Multiple_Complex
TC0100006858.hg.1	4.59	4.66	4.14	4.43	4.71	4.57	4.45	4.57	6.59	4.62	4.57	F	F	1.04	0.8414	0.9599	4.51	4.57	F	F	-1.04	0.2421	0.5714	4.51	4.62	F	F	-1.08	0.1787	0.4311	TC0100006858.hg.1	gorreybo	Transcript Identified by AceView	chr1	+	11504028	11504316		gorreybo.bAug10-unspliced					Unassigned
TC0100006859.hg.1	5.08	4.34	4.53	3.97	3.36	3.57	5.3	3.36	3.65	4.57	3.61	F	F	1.95	0.0617	0.3533	3.51	3.61	F	F	-1.07	0.3493	0.6537	3.51	4.57	F	F	-2.08	0.2826	0.5392	TC0100006859.hg.1	gorreybo	Transcript Identified by AceView	chr1	+	11505823	11506171		gorreybo.aAug10-unspliced					Coding
TC0100006860.hg.1	5.34	5.79	5.02	5.64	5.54	5.46	5.66	5.48	4.96	5.37	5.54	T	T	-1.13	0.5718	0.865	5.45	5.54	T	T	-1.07	0.5357	0.777	5.45	5.37	T	T	1.06	0.9558	0.9812	TC0100006860.hg.1	LOC101929181; RP1-69M21.2	uncharacterized LOC101929181; novel transcript	chr1	+	11609531	11613355	101929181	NR_104624; ENST00000453135; ENST00000453135.1; OTTHUMT00000005777; uc031tol.2					NonCoding
TC0100006861.hg.1	5.3	5.42	5.73	5.49	4.67	5.02	5.35	5.25	5.61	5.44	5.05	T	T	1.32	0.1415	0.5171	5.37	5.05	T	T	1.25	0.2235	0.5556	5.37	5.44	T	T	-1.05	0.7687	0.8871	TC0100006861.hg.1	FBXO44	F-box protein 44	chr1	+	11654375	11663327	93611	NM_001014765; NM_001304790; NM_001304791; NM_033182; NM_183412; NM_183413; NR_130909; ENST00000251546; ENST00000251547; ENST00000376760; ENST00000376762; ENST00000376768; ENST00000376770; ENST00000425796; ENST00000471895; ENST00000475435; BC007832; OTTHUMT00000005761; OTTHUMT00000005762; OTTHUMT00000005763; OTTHUMT00000006296; OTTHUMT00000006297; OTTHUMT00000092163; OTTHUMT00000092164; OTTHUMT000…		SCF ubiquitin ligase complex	protein binding		Multiple_Complex
TC0100006862.hg.1	6.34	7.61	7.72	6.96	5.78	6.63	6.51	5.89	6.4	7.66	6.56	T	T	2.15	0.1113	0.4653	6.44	6.56	T	T	-1.09	0.6688	0.8532	6.44	7.66	T	T	-2.33	0.0545	0.2488	TC0100006862.hg.1	FBXO6	F-box protein 6	chr1	+	11664093	11674354	26270	NM_018438; ENST00000376753; ENST00000449067; ENST00000474239; BC020880; OTTHUMT00000006332; OTTHUMT00000006333; OTTHUMT00000006334	DNA damage checkpoint; DNA repair; proteolysis; glycoprotein catabolic process; response to unfolded protein; protein ubiquitination; ER-associated ubiquitin-dependent protein catabolic process; SCF-dependent proteasomal ubiquitin-dependent protein catabolic process; cellular response to DNA damage stimulus	cytoplasm; SCF ubiquitin ligase complex; endoplasmic reticulum quality control compartment	glycoprotein binding; protein binding; carbohydrate binding; ubiquitin protein ligase activity; ubiquitin-protein transferase activity		Multiple_Complex
TC0100006863.hg.1	4.79	5.63	5.08	4.56	4.86	4.8	4.74	4.98	5.78	5.14	4.81	T	F	1.25	0.224	0.6237	4.99	4.81	T	F	1.13	0.2228	0.555	4.99	5.14	T	T	-1.11	0.9971	0.999	TC0100006863.hg.1			chr1	+	11686544	11688420							NonCoding
TC0100006864.hg.1	4.91	4.65	4.86	5.07	4.9	4.25	4.37	4.9	4.61	4.87	4.92	T	T	-1.04	0.8254	0.9553	4.62	4.92	T	T	-1.23	0.684	0.8609	4.62	4.87	T	T	-1.19	0.5333	0.7422	TC0100006864.hg.1	DRAXIN	dorsal inhibitory axon guidance protein	chr1	+	11691722	11725857	374946	NM_198545; ENST00000294485; BC111064; OTTHUMT00000006325	axon guidance; Wnt signaling pathway; dorsal spinal cord development; commissural neuron differentiation in spinal cord; negative regulation of axon extension; forebrain development; negative regulation of neuron apoptotic process; negative regulation of canonical Wnt signaling pathway; multicellular organismal development	extracellular region	protein binding		Multiple_Complex
TC0100006865.hg.1	13.33	14.51	14.37	6.79	7.88	8.13	11.52	5.77	4.96	14.44	7.96	T	T	88.97	0.0013	0.0431	5.38	7.96	T	T	-5.99	0.9003	0.9617	5.38	14.44	T	T	-532.51	0.0011	0.0456	TC0100006865.hg.1	AGTRAP	angiotensin II receptor-associated protein	chr1	+	11736084	11754802	57085	NM_001040194; NM_001040195; NM_001040196; NM_001040197; NM_020350; ENST00000314340; ENST00000376627; ENST00000376629; ENST00000376637; ENST00000400895; ENST00000452018; ENST00000471765; ENST00000476309; ENST00000476512; ENST00000491346; ENST00000494437; ENST00000510878; ENST00000513739; ENST00000514733; BC017328; OTTHUMT00000006335; OTTHUMT00000006336; OTTHUMT00000006337; OTTHUMT00000006338; OTTH…	response to hypoxia; regulation of blood pressure; angiotensin-activated signaling pathway		angiotensin type II receptor activity; protein binding		Multiple_Complex
TC0100006866.hg.1	3.95	4.75	4.2	4.17	4.15	3.8	3.89	4.22	4.03	4.25	4.16	T	F	1.06	0.3464	0.7357	4.04	4.16	F	F	-1.09	0.9743	0.9903	4.04	4.25	F	T	-1.15	0.362	0.6115	TC0100006866.hg.1	C1orf167	chromosome 1 open reading frame 167	chr1	+	11761787	11789585	284498	NM_001010881; OTTHUMT00000006326; OTTHUMT00000006327; OTTHUMT00000006328; OTTHUMT00000006329; OTTHUMT00000006330; OTTHUMT00000006331					Multiple_Complex
TC0100006867.hg.1	4.3	5.92	6.2	4.17	4.75	4.31	4.41	5.56	6.25	6.06	4.32	T	F	3.34	0.0932	0.4294	5.46	4.32	T	F	2.21	0.1132	0.4493	5.46	6.06	T	T	-1.51	0.9057	0.9585	TC0100006867.hg.1	chuply	Transcript Identified by AceView	chr1	+	11800541	11800999		chuply.aAug10-unspliced					Coding
TC0100006869.hg.1	5.37	5.1	4.37	4.25	5.65	5.61	4.93	6.57	5.9	5.04	5.63	F	F	-1.5	0.6753	0.9075	5.83	5.63	T	F	1.15	0.2489	0.5769	5.83	5.04	T	F	1.72	0.1299	0.3705	TC0100006869.hg.1	kawnawbu	Transcript Identified by AceView	chr1	+	11817449	11818364		kawnawbu.aAug10-unspliced					Unassigned
TC0100006870.hg.1	4.5	4.78	5.44	4.83	5.1	4.37	4.9	5.52	7.17	4.83	4.79	F	F	1.03	0.8013	0.9487	5.63	4.79	F	F	1.79	0.0701	0.3996	5.63	4.83	F	F	1.74	0.1064	0.3373	TC0100006870.hg.1			chr1	+	11853074	11856399							NonCoding
TC0100006871.hg.1	3	3.71	3.45	3.39	3.16	3.1	3.27	3.65	3.15	3.41	3.15	F	F	1.2	0.5219	0.8417	3.29	3.15	F	F	1.1	0.5806	0.8033	3.29	3.41	F	F	-1.09	0.9278	0.9685	TC0100006871.hg.1	RP5-934G17.6		chr1	+	11877770	11880406		ENST00000438808					Pseudogene
TC0100006872.hg.1	3.28	3.47	3.5	4.17	3.36	3.56	3.42	4.4	3.87	3.48	3.58	F	F	-1.07	0.3922	0.7686	3.89	3.58	F	F	1.24	0.5371	0.7778	3.89	3.48	F	F	1.32	0.1575	0.4061	TC0100006872.hg.1			chr1	+	11891006	11894235							NonCoding
TC0100006873.hg.1	6.1	4.71	5.93	6.11	6.78	5.48	7.42	8.39	7.46	6.01	6.12	T	T	-1.08	0.2785	0.6791	7.44	6.12	T	T	2.5	0.007	0.2334	7.44	6.01	T	T	2.69	0.0012	0.0476	TC0100006873.hg.1	RNU5E-1	RNA, U5E small nuclear 1	chr1	+	11908152	11908272	26829	NR_002754; ENST00000362477					Small_RNA
TC0100006874.hg.1	9.08	9.58	9.81	9.1	8.61	9.25	9.11	8.73	8.67	9.54	9.1	T	T	1.36	0.1055	0.4554	8.7	9.1	T	T	-1.32	0.6033	0.8164	8.7	9.54	T	T	-1.79	0.044	0.2265	TC0100006874.hg.1	PLOD1	procollagen-lysine, 2-oxoglutarate 5-dioxygenase 1	chr1	+	11934205	11975542	5351	NM_000302; ENST00000196061; ENST00000358133; ENST00000429000; ENST00000449038; ENST00000465920; ENST00000470133; ENST00000481933; ENST00000485046; ENST00000491536; BC016657; OTTHUMT00000006865; OTTHUMT00000006866; OTTHUMT00000006867; OTTHUMT00000006868; OTTHUMT00000006869; OTTHUMT00000006870; OTTHUMT00000006871; OTTHUMT00000006873; OTTHUMT00000092167	response to hypoxia; cellular protein modification process; epidermis development; peptidyl-lysine hydroxylation; extracellular matrix organization; cellular response to hormone stimulus; hydroxylysine biosynthetic process; oxidation-reduction process	endoplasmic reticulum membrane; rough endoplasmic reticulum membrane; extracellular exosome; endoplasmic reticulum; membrane; collagen trimer	ferrous iron binding; procollagen-lysine 5-dioxygenase activity; L-ascorbic acid binding; peptide binding; protein homodimerization activity; iron ion binding; oxidoreductase activity; oxidoreductase activity, acting on paired donors, with incorporation or reduction of molecular oxygen; metal ion binding; dioxygenase activity; oxidoreductase activity, acting on paired donors, with incorporation o…		Multiple_Complex
TC0100006875.hg.1	10.82	9.7	10.92	7.87	10.25	10.07	7.93	6.28	5.77	10.87	10.16	T	T	1.64	0.1737	0.5632	6.31	10.16	T	T	-14.37	0.0047	0.2011	6.31	10.87	T	T	-23.56	0.0005	0.0329	TC0100006875.hg.1	MFN2	mitofusin 2	chr1	+	11980181	12013515	9927	NM_001127660; NM_014874; ENST00000235329; ENST00000412236; ENST00000444836; ENST00000484391; ENST00000490079; ENST00000497302; BC017061; OTTHUMT00000006859; OTTHUMT00000006861; OTTHUMT00000006862; OTTHUMT00000006863; OTTHUMT00000006864	macromitophagy; blastocyst formation; protein targeting to mitochondrion; apoptotic process; response to unfolded protein; mitochondrial membrane organization; cell cycle arrest; blood coagulation; mitochondrial fusion; macroautophagy; protein localization to pre-autophagosomal structure; negative regulation of Ras protein signal transduction; camera-type eye morphogenesis; negative regulation of…	mitochondrion; mitochondrial outer membrane; cytosol; microtubule cytoskeleton; integral component of membrane; intrinsic component of mitochondrial outer membrane; membrane	GTPase activity; protein binding; GTP binding; ubiquitin protein ligase binding; nucleotide binding; hydrolase activity		Multiple_Complex
TC0100006876.hg.1	6.69	8.28	7.57	6.18	6.4	6.46	6.3	5.48	5.8	7.53	6.41	T	T	2.17	0.0156	0.1728	5.84	6.41	T	T	-1.48	0.2415	0.571	5.84	7.53	T	T	-3.22	0.0022	0.0615	TC0100006876.hg.1	MIIP	migration and invasion inhibitory protein	chr1	+	12019242	12032049	60672	NM_021933; ENST00000235332; ENST00000460823; ENST00000466860; ENST00000478299; ENST00000478749; ENST00000492256; ENST00000498685; BC008068; OTTHUMT00000006941; OTTHUMT00000006942; OTTHUMT00000006943; OTTHUMT00000006944; OTTHUMT00000006945; OTTHUMT00000006946; OTTHUMT00000006947	negative regulation of G2/M transition of mitotic cell cycle; negative regulation of cell migration		protein binding		Multiple_Complex
TC0100006877.hg.1	4.01	4.09	3.9	4.33	4.22	4.1	4.27	4.3	4.77	4	4.22	T	T	-1.16	0.3483	0.7372	4.29	4.22	F	T	1.05	0.3218	0.6331	4.29	4	F	T	1.22	0.0717	0.2816	TC0100006877.hg.1	MIIP	Transcript Identified by AceView, Entrez Gene ID(s) 60672	chr1	+	12023790	12024159		MIIP.lAug10-unspliced					Unassigned
TC0100006878.hg.1	4.68	5.11	4.69	4.24	4.24	4.68	4.97	4.3	4.25	4.69	4.24	T	T	1.36	0.1408	0.5163	4.28	4.24	T	T	1.03	0.6701	0.854	4.28	4.69	T	T	-1.33	0.2707	0.5278	TC0100006878.hg.1	MIR6729	microRNA 6729	chr1	+	12029158	12029222	102466982	NR_106787; ENST00000618194					Precursor_microRNA
TC0100006879.hg.1	5.89	6.79	6.95	6.01	5.68	5.46	5.84	7.11	7.32	6.87	5.7	T	T	2.25	0.0863	0.4135	7.21	5.7	T	T	2.84	0.0387	0.3546	7.21	6.87	T	T	1.27	0.6353	0.8094	TC0100006879.hg.1			chr1	+	12052467	12056771							NonCoding
TC0100006880.hg.1	6.05	5.78	6.45	4.92	4.79	5.9	8.11	5.31	5.01	6.08	4.86	T	T	2.33	0.2507	0.6524	5.17	4.86	T	T	1.24	0.226	0.5579	5.17	6.08	T	T	-1.88	0.9441	0.9757	TC0100006880.hg.1	TNFRSF8	tumor necrosis factor receptor superfamily, member 8	chr1	+	12063377	12144207	943	NM_001243; NM_001281430; ENST00000263932; ENST00000413146; ENST00000417814; ENST00000479933; ENST00000514649; BC136400; uc001atq.3	inflammatory response; immune response; signal transduction; multicellular organismal development; negative regulation of cell proliferation; response to lipopolysaccharide; tumor necrosis factor-mediated signaling pathway; positive regulation of tumor necrosis factor biosynthetic process; positive regulation of apoptotic process; positive regulation of TRAIL biosynthetic process; cellular respon…	cytoplasm; integral component of plasma membrane; extracellular exosome; plasma membrane; membrane; integral component of membrane	transmembrane signaling receptor activity; tumor necrosis factor-activated receptor activity; protein binding		Multiple_Complex
TC0100006881.hg.1	11.92	14.72	14.47	5.9	8.11	9.58	13.35	9.32	9.35	14.59	7.94	T	T	100.42	0.0014	0.0437	9.33	7.94	T	T	2.63	0.0568	0.3832	9.33	14.59	T	T	-38.11	0.043	0.2241	TC0100006881.hg.1	TNFRSF1B; MIR4632; MIR7846	tumor necrosis factor receptor superfamily, member 1B; microRNA 4632; microRNA 7846	chr1	+	12166943	12209228	7133; 100616438; 102465836	NM_001066; NR_039775; NR_107000; ENST00000376259; ENST00000489921; ENST00000492361; ENST00000536782; ENST00000584158; ENST00000622420; BC052977; OTTHUMT00000005133; OTTHUMT00000005134; OTTHUMT00000005135	inflammatory response; immune response; multicellular organismal development; aging; intrinsic apoptotic signaling pathway in response to DNA damage; tumor necrosis factor-mediated signaling pathway; regulation of cell proliferation; regulation of apoptotic process; positive regulation of MAPK cascade; negative regulation of inflammatory response; RNA destabilization; positive regulation of membr…	extracellular region; nucleus; plasma membrane; integral component of plasma membrane; neuronal cell body; varicosity; membrane raft; perinuclear region of cytoplasm; membrane; integral component of membrane; axon	tumor necrosis factor-activated receptor activity; protein binding; ubiquitin protein ligase binding	Apoptosis; Apoptosis_GenMAPP; Apoptosis_KEGG; Inflammatory_Response_Pathway	Multiple_Complex
TC0100006882.hg.1	7.14	6.08	6.42	4.72	4.88	5.01	4.52	5.44	5.38	6.48	4.87	T	T	3.06	0.0008	0.0322	5.41	4.87	T	T	1.45	0.4915	0.7499	5.41	6.48	T	T	-2.11	0.0023	0.0624	TC0100006882.hg.1			chr1	+	12173962	12180279							NonCoding
TC0100006883.hg.1	5.2	4.53	4.51	4.1	4.87	4.24	4.14	4.95	5.63	4.52	4.18	T	F	1.27	0.4075	0.779	4.91	4.18	F	F	1.66	0.2394	0.5691	4.91	4.52	F	T	1.31	0.7053	0.852	TC0100006883.hg.1			chr1	+	12204789	12205011							NonCoding
TC0100006884.hg.1	5.47	6.12	5.78	5.07	5.45	6.13	5.59	3.81	3.26	5.79	5.51	T	T	1.21	0.6713	0.9059	3.85	5.51	F	T	-3.16	0.0394	0.3556	3.85	5.79	F	T	-3.84	0.0191	0.1593	TC0100006884.hg.1	VPS13D	vacuolar protein sorting 13 homolog D (S. cerevisiae)	chr1	+	12230039	12512047	55187	NM_015378; NM_018156; ENST00000011700; ENST00000460333; ENST00000466732; ENST00000469054; ENST00000473099; ENST00000476045; ENST00000476169; ENST00000481484; ENST00000487188; ENST00000489961; ENST00000543710; ENST00000543766; ENST00000613099; ENST00000620676; OTTHUMT00000036897; OTTHUMT00000036898; OTTHUMT00000036899; OTTHUMT00000036900; OTTHUMT00000036901; OTTHUMT00000036902; OTTHUMT00000036903;…	protein targeting to vacuole; protein retention in Golgi apparatus	intracellular; cell; extrinsic component of membrane; extracellular exosome	protein binding		Multiple_Complex
TC0100006885.hg.1	3.82	6.8	6.81	5.4	3.79	3.87	4.34	3.85	4.42	6.81	3.84	T	T	7.83	0.0918	0.4264	4.38	3.84	F	T	1.46	0.8487	0.9403	4.38	6.81	F	T	-5.37	0.0668	0.2734	TC0100006885.hg.1	pynawbu	Transcript Identified by AceView	chr1	+	12248450	12252871		pynawbu.aAug10-unspliced					Coding
TC0100006886.hg.1	7.86	7.61	7.17	7.55	7.1	6.61	6.59	7.73	6.31	7.57	7.09	T	T	1.4	0.2845	0.6845	6.53	7.09	T	T	-1.47	0.6181	0.8248	6.53	7.57	T	T	-2.06	0.1322	0.3734	TC0100006886.hg.1			chr1	+	12265789	12265854							NonCoding
TC0100006887.hg.1	5.32	5.83	4.37	6.12	4.85	4.27	3.59	5.02	4.28	5.23	4.97	T	T	1.2	0.8737	0.9688	4.29	4.97	F	T	-1.59	0.197	0.5326	4.29	5.23	F	T	-1.92	0.1539	0.4013	TC0100006887.hg.1	klorzubo	Transcript Identified by AceView	chr1	+	12422294	12423280		klorzubo.aAug10-unspliced					Unassigned
TC0100006888.hg.1	3.65	3.63	3.88	3.61	3.25	3.5	3.69	4.9	4.53	3.64	3.48	F	F	1.12	0.4189	0.7855	4.46	3.48	F	F	1.97	0.0161	0.2941	4.46	3.64	F	F	1.77	0.0648	0.2696	TC0100006888.hg.1			chr1	+	12450297	12450993							NonCoding
TC0100006889.hg.1	6.18	7.02	6.25	6.53	7.04	5.25	4.82	6.26	4.79	6.21	6.43	T	T	-1.16	0.7039	0.9182	4.81	6.43	T	T	-3.08	0.1023	0.4366	4.81	6.21	T	T	-2.65	0.0541	0.2481	TC0100006889.hg.1	AC243836.1		chr1	+	12481829	12481928		uc057cjv.1					Precursor_microRNA
TC0100006890.hg.1	4.5	4.47	3.62	5.31	5.22	4.51	4.61	4.58	5.55	4.48	5.26	T	T	-1.71	0.058	0.343	4.59	5.26	T	T	-1.59	0.7934	0.9158	4.59	4.48	T	T	1.08	0.09	0.3124	TC0100006890.hg.1	werleebu	Transcript Identified by AceView	chr1	+	12487500	12488691		werleebu.aAug10-unspliced					Coding
TC0100006891.hg.1	4.55	4.54	4.36	5.12	6.07	4.72	5.6	4.11	5.09	4.55	5.2	F	T	-1.57	0.0906	0.4237	4.99	5.2	F	T	-1.15	0.4129	0.6978	4.99	4.55	F	F	1.37	0.3279	0.5813	TC0100006891.hg.1	SNORA59B; SNORA59A	small nucleolar RNA, H/ACA box 59B; small nucleolar RNA, H/ACA box 59A	chr1	+	12507246	12507397	677882; 677885	NR_003022; NR_003025; ENST00000459326; uc001atz.1					Small_RNA
TC0100006892.hg.1	5.29	5.72	5.65	5.52	5.48	5.83	5.63	6.29	5.86	5.68	5.5	F	T	1.13	0.8214	0.9544	5.9	5.5	F	T	1.32	0.2428	0.5719	5.9	5.68	F	F	1.16	0.1722	0.4235	TC0100006892.hg.1			chr1	+	12519460	12534871							NonCoding
TC0100006893.hg.1	3.37	3.43	3.34	3.32	3.41	3.69	3.29	3.33	3.38	3.38	3.42	T	F	-1.03	0.6384	0.8929	3.33	3.42	F	F	-1.06	0.4893	0.7485	3.33	3.38	F	T	-1.03	0.8199	0.9152	TC0100006893.hg.1	RP5-888M10.2	putative novel transcript	chr1	+	12527444	12529463		ENST00000416696.1; OTTHUMT00000036896; uc057cjx.1					NonCoding
TC0100006894.hg.1	5.01	4.92	4.98	4.08	4.44	4.38	4.72	5.68	5.74	4.97	4.41	T	F	1.48	0.05	0.3181	5.71	4.41	T	F	2.46	0.0052	0.2097	5.71	4.97	T	T	1.67	0.1967	0.4514	TC0100006894.hg.1			chr1	+	12548519	12553429							NonCoding
TC0100006895.hg.1	3.81	4.06	3.89	4.09	3.64	3.56	3.61	4.24	4.97	3.9	3.61	T	F	1.23	0.6699	0.9054	4.27	3.61	T	F	1.58	0.1683	0.506	4.27	3.9	T	T	1.29	0.3183	0.5727	TC0100006895.hg.1	tornawbu	Transcript Identified by AceView	chr1	+	12580826	12582007		tornawbu.aAug10					Unassigned
TC0100006896.hg.1	4.97	5.18	5.27	4.41	4.33	4.79	4.64	4.63	3.61	5.16	4.37	T	T	1.73	0.073	0.382	4.63	4.37	F	T	1.2	0.4985	0.7539	4.63	5.16	F	T	-1.44	0.0229	0.1719	TC0100006896.hg.1	bermybo	Transcript Identified by AceView	chr1	+	12607383	12617431		bermybo.aAug10					NonCoding
TC0100006897.hg.1	3.63	3.65	4.15	3.09	2.82	2.84	3.23	3.33	3.49	3.64	2.83	T	F	1.76	0.0034	0.0745	3.34	2.83	F	F	1.43	0.0901	0.4236	3.34	3.64	F	T	-1.23	0.0731	0.2843	TC0100006897.hg.1			chr1	+	12617860	12619946							NonCoding
TC0100006898.hg.1	3.6	3.53	3.61	3.46	3.92	3.28	3.61	3.84	3.45	3.61	3.49	F	F	1.08	0.9136	0.9798	3.63	3.49	F	F	1.1	0.7429	0.8914	3.63	3.61	F	F	1.02	0.8258	0.9182	TC0100006898.hg.1			chr1	+	12620335	12623866							NonCoding
TC0100006899.hg.1	3.83	4.51	4.3	4.01	4.11	3.93	4.19	4.78	5.06	4.26	4.02	T	F	1.19	0.5063	0.8338	4.73	4.02	T	F	1.64	0.0463	0.3663	4.73	4.26	T	T	1.38	0.1411	0.3853	TC0100006899.hg.1			chr1	+	12628665	12631395							NonCoding
TC0100006900.hg.1	5.1	4.83	5.04	5.15	4.7	4.71	4.79	4.21	4.44	5.03	4.71	T	F	1.25	0.5812	0.8688	4.47	4.71	F	F	-1.18	0.1539	0.4915	4.47	5.03	F	T	-1.48	0.0619	0.2637	TC0100006900.hg.1	AADACL4	arylacetamide deacetylase-like 4	chr1	+	12644547	12667086	343066	NM_001013630; ENST00000376221; OTTHUMT00000005328; uc001auf.3	metabolic process	integral component of membrane; membrane	carboxylic ester hydrolase activity; hydrolase activity		Coding
TC0100006901.hg.1	4.99	5.05	5.65	4.61	4.51	5.1	4.83	5.27	5.08	5.02	4.57	F	F	1.37	0.1034	0.4513	5.06	4.57	F	F	1.41	0.2707	0.5939	5.06	5.02	F	F	1.03	0.5401	0.7471	TC0100006901.hg.1			chr1	+	12683086	12692557							NonCoding
TC0100006902.hg.1	5.32	5.3	6.31	6.85	5.51	4.91	5.81	5.3	4.42	5.31	5.63	T	T	-1.25	0.8415	0.96	5.22	5.63	T	T	-1.32	0.3177	0.6302	5.22	5.31	T	T	-1.06	0.4165	0.656	TC0100006902.hg.1	RP11-474O21.2		chr1	+	12692909	12693020		ENST00000436879					Multiple_Complex
TC0100006903.hg.1	5.02	5.56	5.34	4.86	4.75	4.81	5.2	4.55	5.35	5.32	4.81	T	T	1.42	0.093	0.4289	5.25	4.81	F	T	1.36	0.4203	0.7028	5.25	5.32	F	T	-1.05	0.3289	0.5822	TC0100006903.hg.1	AADACL3	arylacetamide deacetylase-like 3	chr1	+	12716115	12728759	126767	NM_001103170; NR_111984; ENST00000359318; ENST00000620146; OTTHUMT00000005323; OTTHUMT00000005324	metabolic process		hydrolase activity		Multiple_Complex
TC0100006904.hg.1	5.67	5.88	6.38	5.57	5.34	5.16	5.6	5.47	4.09	5.93	5.35	T	F	1.49	0.154	0.5364	5.53	5.35	F	F	1.13	0.4679	0.7345	5.53	5.93	F	T	-1.32	0.0456	0.2302	TC0100006904.hg.1			chr1	+	12739736	12739839							NonCoding
TC0100006905.hg.1	3.58	4	3.88	3.72	3.99	3.87	3.81	3.94	3.69	3.86	3.86	F	F	-1	0.8556	0.9641	3.81	3.86	F	F	-1.03	0.8448	0.9386	3.81	3.86	F	F	-1.03	0.989	0.9957	TC0100006905.hg.1	C1orf158	chromosome 1 open reading frame 158	chr1	+	12746186	12763699	93190	NM_152290; ENST00000376210; ENST00000474179; ENST00000614859; BC029894; OTTHUMT00000005325; OTTHUMT00000005326; OTTHUMT00000005327					Multiple_Complex
TC0100006906.hg.1	4.14	4.5	4.68	4.77	4	4	4.12	4.56	4.74	4.47	4	F	F	1.38	0.55	0.8554	4.52	4	F	F	1.43	0.4826	0.7444	4.52	4.47	F	F	1.04	0.9139	0.9622	TC0100006906.hg.1	C1orf158	Transcript Identified by AceView, Entrez Gene ID(s) 93190	chr1	+	12756790	12757297		C1orf158.eAug10-unspliced					Unassigned
TC0100006907.hg.1	5.39	5.35	5.16	5.81	5.12	5.23	5.17	5.33	5.1	5.37	5.18	T	T	1.14	0.7193	0.9239	5.19	5.18	T	T	1.01	0.4577	0.7279	5.19	5.37	T	T	-1.13	0.695	0.8459	TC0100006907.hg.1	PRAMEF12	PRAME family member 12	chr1	+	12774841	12777906	390999	NM_001080830; ENST00000357726; OTTHUMT00000005457	positive regulation of cell proliferation; negative regulation of apoptotic process; negative regulation of cell differentiation; negative regulation of transcription, DNA-templated; negative regulation of retinoic acid receptor signaling pathway		retinoic acid receptor binding		Coding
TC0100006908.hg.1	4.62	4.22	3.91	4.23	4.66	4.28	4.04	3.82	4.35	4.24	4.26	F	F	-1.01	0.6129	0.883	4.06	4.26	F	F	-1.15	0.2589	0.5843	4.06	4.24	F	F	-1.13	0.5133	0.7284	TC0100006908.hg.1	PRAMEF1	PRAME family member 1	chr1	+	12791397	12796628	65121	NM_001294139; NM_023013; BC144199; OTTHUMT00000005458; OTTHUMT00000005459	positive regulation of cell proliferation; negative regulation of apoptotic process; negative regulation of cell differentiation; negative regulation of transcription, DNA-templated; negative regulation of retinoic acid receptor signaling pathway		retinoic acid receptor binding		Multiple_Complex
TC0100006909.hg.1	3.5	3.73	3.58	3.58	3.58	3.11	3.26	3.68	3.75	3.6	3.58	T	T	1.01	0.4683	0.8138	3.71	3.58	T	T	1.09	0.5744	0.7995	3.71	3.6	T	T	1.08	0.8654	0.9389	TC0100006909.hg.1			chr1	+	12808104	12813144							NonCoding
TC0100006910.hg.1	4.18	4.62	5.08	4.74	4.72	4.91	5.08	4.61	4.51	4.63	4.73	F	T	-1.08	0.568	0.8634	4.57	4.73	F	T	-1.12	0.8414	0.9374	4.57	4.63	F	F	-1.04	0.708	0.8536	TC0100006910.hg.1	PRAMEF2	PRAME family member 2	chr1	+	12857086	12861909	65122	NM_023014; ENST00000240189; BC075008; BC075009; OTTHUMT00000005517; uc001aum.1	positive regulation of cell proliferation; negative regulation of apoptotic process; negative regulation of cell differentiation; negative regulation of transcription, DNA-templated; negative regulation of retinoic acid receptor signaling pathway		retinoic acid receptor binding		Coding
TC0100006911.hg.1	3.77	3.51	4.23	3.76	3.8	3.53	3.49	4.27	4.51	3.81	3.78	F	F	1.02	0.6701	0.9055	4.26	3.78	F	F	1.39	0.2415	0.571	4.26	3.81	F	F	1.36	0.4372	0.672	TC0100006911.hg.1			chr1	+	12889598	12899603							NonCoding
TC0100006912.hg.1	4.34	3.46	3.14	3.57	3.59	3.32	3.32	3.24	3.2	3.51	3.58	F	F	-1.05	0.623	0.8867	3.25	3.58	F	F	-1.26	0.4526	0.7246	3.25	3.51	F	F	-1.2	0.2276	0.4851	TC0100006912.hg.1	PRAMEF7; PRAMEF8	PRAME family member 7; PRAME family member 8	chr1	+	12916610	12920482	441871; 391002	NM_001012277; ENST00000330881; ENST00000616979; BC140755; BC144565; OTTHUMT00000005513	positive regulation of cell proliferation; negative regulation of apoptotic process; negative regulation of cell differentiation; negative regulation of transcription, DNA-templated; negative regulation of retinoic acid receptor signaling pathway		retinoic acid receptor binding		Coding
TC0100006913.hg.1	3.85	3.85	3.89	4.14	3.64	3.94	3.93	4.7	3.76	3.85	3.91	F	F	-1.04	0.8892	0.9731	3.87	3.91	F	F	-1.03	0.4397	0.7159	3.87	3.85	F	F	1.01	0.366	0.6149	TC0100006913.hg.1	RNU6-1072P	RNA, U6 small nuclear 1072, pseudogene [Source:HGNC Symbol;Acc:HGNC:48035]	chr1	+	12922554	12922660		uc057ckk.1					Small_RNA
TC0100006914.hg.1	2.96	3	3.27	3.69	3.59	3.45	3.25	3.23	3.76	2.98	3.58	F	F	-1.52	0.0579	0.3425	3.24	3.58	F	F	-1.26	0.499	0.7541	3.24	2.98	F	F	1.2	0.177	0.4291	TC0100006914.hg.1	PRAMEF29P	PRAME family member 29, pseudogene [Source:HGNC Symbol;Acc:HGNC:51891]	chr1	+	12926162	12928253		ENST00000418187					Pseudogene
TC0100006915.hg.1	4.04	3.94	4.51	4.03	3.98	3.91	4.1	4.24	4.98	4.01	3.97	T	T	1.02	0.5174	0.8395	4.17	3.97	T	T	1.15	0.132	0.47	4.17	4.01	T	T	1.12	0.3521	0.6029	TC0100006915.hg.1	PRAMEF28	PRAME family member 28 [Source:HGNC Symbol;Acc:HGNC:51890]	chr1	+	13029339	13032130		ENST00000610289					Pseudogene
TC0100006917.hg.1	3.51	3.82	3.62	3.21	3.12	3.23	3.31	3.21	3.16	3.63	3.21	T	F	1.34	0.042	0.2905	3.22	3.21	F	F	1.01	0.8457	0.939	3.22	3.63	F	T	-1.33	0.0584	0.2567	TC0100006917.hg.1	RP13-221M14.2		chr1	+	13079329	13079808		ENST00000437631.1					NonCoding
TC0100006918.hg.1	4.13	4.13	4.05	4.67	4.64	4.25	4.28	4.36	5.55	4.13	4.65	F	F	-1.44	0.251	0.6526	4.32	4.65	F	F	-1.25	0.5425	0.7808	4.32	4.13	F	F	1.15	0.0956	0.3213	TC0100006918.hg.1	PRAMEF34P	PRAME family member 34, pseudogene	chr1	+	13127069	13132274	649324	NR_111947					Multiple_Complex
TC0100006919.hg.1	4.59	4.8	4.34	5.3	4.96	4.48	4.6	5.41	5.86	4.58	4.92	T	T	-1.27	0.3673	0.7517	5.33	4.92	T	T	1.33	0.315	0.6279	5.33	4.58	T	T	1.69	0.0746	0.2867	TC0100006919.hg.1			chr1	+	13141027	13145138							NonCoding
TC0100006920.hg.1	4.08	4.04	4.04	4	3.83	4.04	4.39	4.2	3.44	4.04	4.01	T	T	1.02	0.7293	0.9265	4.23	4.01	F	T	1.16	0.8582	0.9439	4.23	4.04	F	T	1.14	0.8664	0.9394	TC0100006920.hg.1	PRAMEF9	PRAME family member 9	chr1	+	13172455	13179464	343070	ENST00000415919	positive regulation of cell proliferation; negative regulation of apoptotic process; negative regulation of cell differentiation; negative regulation of transcription, DNA-templated; negative regulation of retinoic acid receptor signaling pathway		retinoic acid receptor binding		Coding
TC0100006921.hg.1	3.69	4.22	4.12	4.26	4.8	3.99	4.15	5.18	4.13	4.16	4.31	T	T	-1.11	0.3541	0.7414	4.14	4.31	T	T	-1.13	0.7091	0.874	4.14	4.16	T	T	-1.01	0.2061	0.4621	TC0100006921.hg.1	PRAMEF31P	PRAME family member 31, pseudogene [Source:HGNC Symbol;Acc:HGNC:51893]	chr1	+	13245863	13248652		ENST00000504262					Pseudogene
TC0100006922.hg.1	5.26	5.4	5.81	4.88	4.81	5.06	4.9	5.03	5.83	5.42	4.89	T	T	1.45	0.0805	0.4004	4.97	4.89	T	T	1.06	0.2764	0.5984	4.97	5.42	T	T	-1.37	0.4398	0.6741	TC0100006922.hg.1	PRAMEF5	PRAME family member 5	chr1	+	13254198	13263435	343068	ENST00000622421; OTTHUMT00000468934; uc001auu.1	positive regulation of cell proliferation; negative regulation of apoptotic process; negative regulation of cell differentiation; negative regulation of transcription, DNA-templated; negative regulation of retinoic acid receptor signaling pathway		retinoic acid receptor binding		Coding
TC0100006924.hg.1	3.85	3.77	3.35	3.32	3.2	3.33	3.46	3.64	3.64	3.81	3.33	F	F	1.39	0.1165	0.475	3.64	3.33	F	F	1.24	0.2004	0.5359	3.64	3.81	F	F	-1.12	0.7318	0.8667	TC0100006924.hg.1	RP11-219C24.10	putative novel transcript	chr1	+	13324039	13324518		ENST00000432559.2; OTTHUMT00000022044; uc057cla.1					NonCoding
TC0100006925.hg.1	4.22	4.76	4.79	4.06	4.17	4.32	3.94	4.66	3.96	4.77	4.18	F	F	1.51	0.1695	0.5575	3.95	4.18	F	F	-1.17	0.9839	0.9938	3.95	4.77	F	F	-1.77	0.1749	0.4267	TC0100006925.hg.1	PRAMEF16; PRAMEF17	PRAME family member 16; PRAME family member 17	chr1	+	13389628	13392631	654348; 391004	NM_001045480; NM_001099851; BC144662; BC146858; OTTHUMT00000021780	positive regulation of cell proliferation; negative regulation of apoptotic process; negative regulation of cell differentiation; negative regulation of transcription, DNA-templated; negative regulation of retinoic acid receptor signaling pathway		retinoic acid receptor binding		Coding
TC0100006926.hg.1	3.24	3.78	3.86	4.11	3.8	4.25	3.92	4.01	3.97	3.82	4.08	F	F	-1.2	0.1118	0.4664	3.97	4.08	F	F	-1.08	0.7354	0.8872	3.97	3.82	F	F	1.11	0.1914	0.4452	TC0100006926.hg.1	PRAMEF20	PRAME family member 20	chr1	+	13410450	13421328	645425	NM_001099852; ENST00000316412; ENST00000602960; OTTHUMT00000021782; uc009vnv.1	positive regulation of cell proliferation; negative regulation of apoptotic process; negative regulation of cell differentiation; negative regulation of transcription, DNA-templated; negative regulation of retinoic acid receptor signaling pathway		retinoic acid receptor binding		Coding
TC0100006927.hg.1	7.89	8.52	8.16	8.22	8.43	8.09	8.12	8.86	9.12	8.18	8.24	T	T	-1.04	0.8527	0.9634	8.81	8.24	T	T	1.48	0.1702	0.5077	8.81	8.18	T	T	1.54	0.1268	0.3665	TC0100006927.hg.1			chr1	+	13417400	13417880							NonCoding
TC0100006928.hg.1	3.17	3.29	3.26	3	3.06	2.79	3.28	3.26	3.33	3.26	3.01	F	F	1.19	0.1674	0.5549	3.29	3.01	F	F	1.21	0.1129	0.4489	3.29	3.26	F	F	1.02	0.8052	0.9074	TC0100006928.hg.1			chr1	+	13487370	13493149							NonCoding
TC0100006929.hg.1	3.57	4.01	3.92	4.08	4.15	3.73	4.01	4.37	4.05	3.92	4.11	T	T	-1.15	0.5276	0.8446	4.03	4.11	T	T	-1.06	0.5193	0.7667	4.03	3.92	T	T	1.08	0.2168	0.4733	TC0100006929.hg.1	RP4-597A16.2	novel transcript	chr1	+	13513220	13516270		ENST00000563570.1; OTTHUMT00000021795; uc057cle.1					NonCoding
TC0100006930.hg.1	3.9	4.56	4.56	4.53	4.34	4.11	3.55	3.71	3.5	4.56	4.33	F	F	1.17	0.9675	0.9927	3.55	4.33	F	F	-1.72	0.0157	0.2918	3.55	4.56	F	F	-2.01	0.0146	0.1421	TC0100006930.hg.1	BRWD1P1	bromodomain and WD repeat domain containing 1 pseudogene 1 [Source:HGNC Symbol;Acc:HGNC:51528]	chr1	+	13555001	13555694		ENST00000401091					Pseudogene
TC0100006931.hg.1	3.4	4.18	3.6	4.03	4.39	4.48	3.99	3.98	3.51	3.63	4.41	F	F	-1.71	0.0684	0.3708	3.99	4.41	F	F	-1.34	0.121	0.4585	3.99	3.63	F	F	1.28	0.7305	0.8659	TC0100006931.hg.1	PDPN	podoplanin	chr1	+	13583465	13617957	10630	NM_001006624; NM_001006625; NM_006474; NM_198389; ENST00000294489; ENST00000376057; ENST00000376061; ENST00000475043; ENST00000487038; ENST00000488631; ENST00000506205; ENST00000509009; ENST00000510906; ENST00000513143; ENST00000617617; ENST00000621990; BC014668; BC022812; OTTHUMT00000021783; OTTHUMT00000021784; OTTHUMT00000021785; OTTHUMT00000021786; OTTHUMT00000021787; OTTHUMT00000367733; OTTHU…			water transmembrane transporter activity; folic acid transporter activity; amino acid transmembrane transporter activity; water channel activity		Multiple_Complex
TC0100006932.hg.1	6.46	5.15	4.51	4.83	4.79	4.73	4.26	4.52	4.25	5.27	4.79	T	T	1.4	0.1996	0.5947	4.25	4.79	F	T	-1.45	0.3264	0.6366	4.25	5.27	F	T	-2.02	0.0382	0.2128	TC0100006932.hg.1	symeybu	Transcript Identified by AceView	chr1	+	13590884	13591640		symeybu.aAug10-unspliced					Coding
TC0100006933.hg.1	3.81	3.53	3.47	3.86	4.44	3.64	3.41	3.84	3.89	3.52	3.91	F	F	-1.31	0.1963	0.5906	3.86	3.91	F	F	-1.03	0.3513	0.6551	3.86	3.52	F	F	1.27	0.69	0.8431	TC0100006933.hg.1			chr1	+	13639026	13643513							NonCoding
TC0100006934.hg.1	5.78	6.11	5.39	5.1	5.18	4.93	4.84	6.77	5.33	5.76	5.08	T	T	1.6	0.1565	0.5399	5.4	5.08	T	T	1.25	0.2265	0.5583	5.4	5.76	T	T	-1.29	0.8103	0.9101	TC0100006934.hg.1	klaleebo	Transcript Identified by AceView	chr1	+	13650925	13651638		klaleebo.aAug10-unspliced					Coding
TC0100006935.hg.1	4.07	4.21	5.08	3.84	3.86	4.38	3.97	4.93	4.29	4.14	3.85	F	F	1.22	0.2617	0.6629	4.35	3.85	F	F	1.42	0.3237	0.6346	4.35	4.14	F	F	1.16	0.8816	0.9466	TC0100006935.hg.1			chr1	+	13671470	13674908							NonCoding
TC0100006936.hg.1	3.8	3.98	4.17	3.86	3.42	3.39	4.03	4.82	3.76	3.98	3.41	F	F	1.49	0.1988	0.5937	4.07	3.41	F	F	1.58	0.0632	0.3913	4.07	3.98	F	F	1.06	0.4845	0.7074	TC0100006936.hg.1			chr1	+	13696914	13698781							NonCoding
TC0100006937.hg.1	9.78	10.05	10.19	9.2	8.26	8.8	9.04	7.7	7.53	10.02	8.76	T	T	2.39	0.014	0.1637	7.62	8.76	T	T	-2.22	0.1434	0.4815	7.62	10.02	T	T	-5.3	0.0012	0.0468	TC0100006937.hg.1	PRDM2	PR domain containing 2, with ZNF domain	chr1	+	13700198	13825079	7799	NM_001007257; NM_001135610; NM_012231; NM_015866; ENST00000235372; ENST00000311066; ENST00000343137; ENST00000376048; ENST00000407521; ENST00000413440; ENST00000484063; ENST00000487453; ENST00000491134; ENST00000491815; ENST00000502724; ENST00000502727; ENST00000503842; ENST00000505823; OTTHUMT00000021792; OTTHUMT00000021939; OTTHUMT00000021940; OTTHUMT00000021941; OTTHUMT00000021944; OTTHUMT0000…	transcription, DNA-templated; regulation of transcription, DNA-templated; determination of adult lifespan; response to estradiol; histone lysine methylation; methylation	nucleus; Golgi apparatus	DNA binding; transcription factor activity, sequence-specific DNA binding; zinc ion binding; histone-lysine N-methyltransferase activity; nucleic acid binding; methyltransferase activity; transferase activity; metal ion binding; protein binding		Multiple_Complex
TC0100006938.hg.1	7.15	8.96	7.62	3.52	4.66	5.23	4.13	5.52	4.56	7.7	4.55	T	T	8.87	0.0002	0.016	4.65	4.55	F	T	1.07	0.6579	0.8475	4.65	7.7	F	T	-8.28	0.0004	0.0291	TC0100006938.hg.1	kleeleebo	Transcript Identified by AceView	chr1	+	13752301	13753945		kleeleebo.aAug10-unspliced					Unassigned
TC0100006939.hg.1	9.79	11.62	9.91	6.68	8.71	7.96	9.33	7.4	7.62	9.85	7.84	T	T	4.02	0.0044	0.0859	7.52	7.84	T	T	-1.26	0.6478	0.8421	7.52	9.85	T	T	-5.05	0.0093	0.1176	TC0100006939.hg.1	blarawbo	Transcript Identified by AceView	chr1	+	13758745	13760869		blarawbo.aAug10-unspliced					Unassigned
TC0100006940.hg.1	4.02	4.96	4.55	4.28	3.92	4.15	5.36	4.43	5.34	4.52	4.13	F	F	1.31	0.2715	0.6725	5.35	4.13	T	F	2.34	0.0215	0.3128	5.35	4.52	T	F	1.78	0.144	0.3891	TC0100006940.hg.1	zoymeybu	Transcript Identified by AceView	chr1	+	13805863	13806185		zoymeybu.aAug10-unspliced					Coding
TC0100006941.hg.1	4.5	4.66	5.06	4.46	4.04	4.46	4.46	4.46	3.96	4.69	4.46	T	T	1.17	0.138	0.5119	4.46	4.46	T	T	1	0.9146	0.9673	4.46	4.69	T	T	-1.17	0.1161	0.351	TC0100006941.hg.1			chr1	+	13828311	13843113							NonCoding
TC0100006942.hg.1	3.69	3.33	4.07	4.62	4.25	3.42	3.7	3.97	4.72	3.7	4.18	F	T	-1.39	0.3253	0.719	4	4.18	F	T	-1.13	0.9347	0.9751	4	3.7	F	F	1.24	0.2898	0.5465	TC0100006942.hg.1			chr1	+	13888841	14532565							NonCoding
TC0100006943.hg.1	3.97	4.32	4.49	3.86	3.91	4.23	3.94	4.61	5.44	4.29	3.89	F	F	1.32	0.4958	0.8286	4.65	3.89	F	F	1.7	0.1008	0.435	4.65	4.29	F	F	1.29	0.293	0.5495	TC0100006943.hg.1	glubaw	Transcript Identified by AceView	chr1	+	13967702	13968099		glubaw.aAug10-unspliced					Coding
TC0100006944.hg.1	5.07	5.49	5.44	4.66	4.2	4.58	4.77	5.62	4.48	5.46	4.61	T	T	1.8	0.0245	0.2204	4.81	4.61	T	T	1.14	0.1655	0.5032	4.81	5.46	T	T	-1.58	0.2671	0.5244	TC0100006944.hg.1	torima	Transcript Identified by AceView	chr1	+	14114909	14115440		torima.aAug10-unspliced					Coding
TC0100006945.hg.1	3.27	3.47	3.14	3.61	4.22	3.43	3.6	4.39	4.21	3.29	3.61	F	F	-1.25	0.1579	0.542	4.2	3.61	F	F	1.5	0.3151	0.6279	4.2	3.29	F	F	1.88	0.0283	0.1876	TC0100006945.hg.1			chr1	+	14195193	14198320							NonCoding
TC0100006946.hg.1	4.2	4.28	4	4.05	4.14	4.03	3.78	4.53	4.23	4.18	4.04	F	F	1.1	0.7258	0.9257	4.19	4.04	F	F	1.11	0.6655	0.8514	4.19	4.18	F	F	1.01	0.934	0.9713	TC0100006946.hg.1			chr1	+	14205478	14206373							NonCoding
TC0100006947.hg.1	3.96	4.09	3.89	3.26	4.39	3.56	4.55	4.1	5.04	3.97	3.61	F	F	1.29	0.4951	0.8284	4.56	3.61	T	F	1.93	0.0384	0.3544	4.56	3.97	T	F	1.5	0.1217	0.3593	TC0100006947.hg.1	florawbo	Transcript Identified by AceView	chr1	+	14319097	14328748		florawbo.aAug10-unspliced					Coding
TC0100006948.hg.1	3.48	3.69	4.08	4.36	4.13	3.92	3.73	4.56	4.06	3.73	4.14	F	F	-1.33	0.2027	0.5985	4.1	4.14	F	F	-1.03	0.9421	0.978	4.1	3.73	F	F	1.29	0.2262	0.4835	TC0100006948.hg.1			chr1	+	14333425	14339151							NonCoding
TC0100006949.hg.1	3.51	3.81	4.53	3.67	4.11	4.13	4.37	3.66	3.65	3.86	4.12	F	F	-1.19	0.9482	0.9882	3.66	4.12	F	F	-1.38	0.8184	0.9273	3.66	3.86	F	F	-1.15	0.8691	0.9407	TC0100006949.hg.1			chr1	+	14380006	14381388							NonCoding
TC0100006950.hg.1	4.79	3.62	4.54	5.64	4.79	4.65	3.96	4.94	5.61	4.56	4.73	F	F	-1.12	0.1739	0.5635	4.87	4.73	F	F	1.1	0.701	0.8698	4.87	4.56	F	F	1.24	0.3085	0.5638	TC0100006950.hg.1	skaley	Transcript Identified by AceView	chr1	+	14391084	14393860		skaley.aAug10-unspliced					Coding
TC0100006951.hg.1	4.7	5.27	4.89	5.4	4.99	5.02	4.6	4.14	5.95	4.93	5	F	F	-1.05	0.6825	0.91	4.68	5	T	F	-1.25	0.59	0.8088	4.68	4.93	T	F	-1.19	0.8948	0.9533	TC0100006951.hg.1	spawoybo	Transcript Identified by AceView	chr1	+	14415897	14416510		spawoybo.aAug10-unspliced					Coding
TC0100006952.hg.1	3.92	3.75	3.21	2.85	3.57	2.95	3.24	3.14	3.64	3.73	2.9	F	F	1.77	0.1193	0.4803	3.22	2.9	F	F	1.25	0.4821	0.7441	3.22	3.73	F	F	-1.42	0.3496	0.6007	TC0100006952.hg.1			chr1	+	14525278	14529138							NonCoding
TC0100006953.hg.1	3.27	3.44	3.25	2.92	3.11	3.04	2.9	3.39	3.94	3.26	3.03	F	F	1.17	0.3084	0.7048	3.4	3.03	F	F	1.3	0.1947	0.5306	3.4	3.26	F	F	1.1	0.7558	0.88	TC0100006953.hg.1			chr1	+	14534680	14556874							NonCoding
TC0100006954.hg.1	3.84	4.47	4.36	5.07	4.88	4.23	4.47	4.83	4.17	4.41	4.87	T	T	-1.37	0.1349	0.5072	4.48	4.87	T	T	-1.3	0.4508	0.7235	4.48	4.41	T	T	1.05	0.4158	0.6555	TC0100006954.hg.1	KAZN	kazrin, periplakin interacting protein	chr1	+	14598704	15118048	23254	NM_001017999; NM_001018000; NM_001018001; NM_015209; NM_201628; ENST00000361144; ENST00000376028; ENST00000376030; ENST00000400797; ENST00000400798; ENST00000491547; ENST00000503743; BC035501; OTTHUMT00000005690; OTTHUMT00000005691; OTTHUMT00000005692; OTTHUMT00000005694; OTTHUMT00000367920; OTTHUMT00000367921; uc001avp.2	keratinization	cornified envelope; nucleus; cytoplasm; cytoskeleton; desmosome; cell junction	protein binding		Multiple_Complex
TC0100006955.hg.1	4.94	4.4	4.35	4.88	4.12	3.9	3.94	4.82	4.85	4.37	4.13	F	F	1.18	0.4795	0.82	4.84	4.13	F	F	1.63	0.5232	0.7692	4.84	4.37	F	F	1.38	0.943	0.9753	TC0100006955.hg.1	skeemeybu	Transcript Identified by AceView	chr1	+	14664911	14665933		skeemeybu.aAug10-unspliced					Coding
TC0100006956.hg.1	3.14	4.9	3.79	3.52	3.34	3.01	2.83	5.08	3.53	3.89	3.31	F	F	1.49	0.298	0.6954	3.66	3.31	F	F	1.28	0.3985	0.688	3.66	3.89	F	F	-1.17	0.8325	0.9217	TC0100006956.hg.1	sneyleebo	Transcript Identified by AceView	chr1	+	14666537	14667138		sneyleebo.aAug10-unspliced					Coding
TC0100006957.hg.1	3.08	3	3.39	3.14	3.2	3.19	3.19	4.55	3.74	3.06	3.19	F	F	-1.09	0.9565	0.9901	3.8	3.19	F	F	1.53	0.0784	0.41	3.8	3.06	F	F	1.67	0.0716	0.2815	TC0100006957.hg.1	skermeybu	Transcript Identified by AceView	chr1	+	14667309	14667806		skermeybu.bAug10-unspliced					Unassigned
TC0100006958.hg.1	4.96	6.44	5.56	5.29	6.05	4.61	5.64	5	6.29	5.63	5.31	T	F	1.25	0.5145	0.8383	5.64	5.31	F	F	1.26	0.533	0.7752	5.64	5.63	F	T	1.01	0.9765	0.9904	TC0100006958.hg.1	skermeybu	Transcript Identified by AceView	chr1	+	14669195	14669758		skermeybu.aAug10-unspliced					Unassigned
TC0100006959.hg.1	3.68	3.41	3.64	3.65	3.53	3.35	4.15	4.41	3.78	3.65	3.52	F	F	1.1	0.7869	0.9451	4.13	3.52	F	F	1.53	0.0284	0.3333	4.13	3.65	F	F	1.39	0.0449	0.2288	TC0100006959.hg.1	smameybu	Transcript Identified by AceView	chr1	+	14711639	14713793		smameybu.aAug10-unspliced					Coding
TC0100006960.hg.1	4.57	5.18	4.2	4.41	4.01	3.95	4.32	3.9	3.96	4.63	3.98	F	F	1.57	0.1019	0.4487	3.93	3.98	F	F	-1.03	0.8411	0.9372	3.93	4.63	F	F	-1.62	0.0731	0.2843	TC0100006960.hg.1	smomeybu	Transcript Identified by AceView	chr1	+	14722187	14723008		smomeybu.aAug10-unspliced					Unassigned
TC0100006961.hg.1	4.05	3.9	4.02	3.47	3.88	4.27	4.62	3.86	4.12	4.03	3.88	F	F	1.11	0.6845	0.9107	4.17	3.88	F	F	1.23	0.2731	0.5958	4.17	4.03	F	F	1.1	0.4741	0.6998	TC0100006961.hg.1	niya	Transcript Identified by AceView	chr1	+	14729445	14731175		niya.aAug10-unspliced					Unassigned
TC0100006962.hg.1	5.29	5.15	6.65	6.97	6.34	5.65	5.55	6.7	5.82	5.22	6.32	F	T	-2.14	0.2432	0.6446	5.84	6.32	T	T	-1.4	0.5644	0.7935	5.84	5.22	T	F	1.53	0.532	0.7413	TC0100006962.hg.1			chr1	+	14746327	14746426							NonCoding
TC0100006963.hg.1	4.91	4.28	4.57	4.99	4.71	4.35	4.4	4.37	4.29	4.59	4.69	F	F	-1.07	0.7232	0.925	4.36	4.69	F	F	-1.25	0.2278	0.5593	4.36	4.59	F	F	-1.17	0.3775	0.6245	TC0100006963.hg.1			chr1	+	14766106	14768223							NonCoding
TC0100006964.hg.1	3.1	3.24	3.81	3.6	3.19	3.36	4.1	3.51	3.79	3.2	3.37	F	F	-1.13	0.9911	0.9981	3.79	3.37	F	F	1.34	0.1582	0.496	3.79	3.2	F	F	1.51	0.161	0.4103	TC0100006964.hg.1	rakumo	Transcript Identified by AceView	chr1	+	14777702	14778330		rakumo.bAug10-unspliced					Unassigned
TC0100006965.hg.1	4.37	3.85	4.04	4.31	4.7	4.58	4.62	3.68	4.77	4.07	4.55	F	F	-1.4	0.192	0.5851	4.7	4.55	F	F	1.1	0.6028	0.8162	4.7	4.07	F	F	1.55	0.4067	0.6481	TC0100006965.hg.1	rakumo	Transcript Identified by AceView	chr1	+	14782007	14782554		rakumo.cAug10-unspliced					Unassigned
TC0100006966.hg.1	3.28	3.51	3.65	3.34	3.27	3.66	3.35	4.12	3.47	3.49	3.31	F	F	1.13	0.8348	0.9579	3.42	3.31	F	F	1.08	0.4153	0.6994	3.42	3.49	F	F	-1.05	0.5387	0.746	TC0100006966.hg.1	klybaw	Transcript Identified by AceView	chr1	+	14787551	14788174		klybaw.aAug10-unspliced					Coding
TC0100006967.hg.1	4.28	3.99	4.98	4.42	4.47	4.59	4.7	6.6	4.74	4.34	4.48	F	F	-1.11	0.8826	0.9715	4.72	4.48	T	F	1.18	0.1151	0.4515	4.72	4.34	T	F	1.31	0.0904	0.3131	TC0100006967.hg.1	speemeybu	Transcript Identified by AceView	chr1	+	14788837	14789790		speemeybu.aAug10-unspliced					Coding
TC0100006968.hg.1	3.55	3.72	3.5	2.92	3.19	3.09	3.25	4.05	4.48	3.55	3.07	F	F	1.39	0.1238	0.4891	3.98	3.07	F	F	1.87	0.0207	0.3098	3.98	3.55	F	F	1.35	0.3006	0.5565	TC0100006968.hg.1	klubaw	Transcript Identified by AceView	chr1	+	14816651	14817779		klubaw.aAug10-unspliced					Unassigned
TC0100006969.hg.1	2.63	2.93	3.28	4.79	3.63	4.01	3.36	3.77	3.35	2.94	4.08	F	T	-2.2	0.0051	0.0935	3.35	4.08	F	T	-1.66	0.0772	0.4083	3.35	2.94	F	F	1.33	0.1301	0.3707	TC0100006969.hg.1	klobaw	Transcript Identified by AceView	chr1	+	14820008	14821528		klobaw.aAug10-unspliced					Coding
TC0100006970.hg.1	4.65	5.49	5.28	5.05	5.57	5	5.45	5.11	5.32	5.25	5.02	F	T	1.17	0.8317	0.9573	5.3	5.02	F	T	1.21	0.7624	0.9014	5.3	5.25	F	F	1.04	0.6086	0.7928	TC0100006970.hg.1	blywabo	Transcript Identified by AceView	chr1	+	14863899	14864230		blywabo.aAug10-unspliced					Unassigned
TC0100006971.hg.1	3.59	4.18	4.11	4.19	3.97	3.66	4.3	5.19	5.25	4.14	3.95	T	T	1.14	0.9544	0.9896	5.22	3.95	T	T	2.41	0.0129	0.2785	5.22	4.14	T	T	2.11	0.0142	0.1404	TC0100006971.hg.1	steeleebo	Transcript Identified by AceView	chr1	+	14984362	14985135		steeleebo.aAug10-unspliced					Coding
TC0100006972.hg.1	3.45	3.75	3.43	3.35	3.1	3.56	3.04	3.83	3.55	3.44	3.34	F	F	1.07	0.4599	0.8094	3.5	3.34	F	F	1.12	0.6205	0.8264	3.5	3.44	F	F	1.04	0.8013	0.9052	TC0100006972.hg.1	barmorbu	Transcript Identified by AceView	chr1	+	14994413	14994941		barmorbu.aAug10-unspliced					Coding
TC0100006973.hg.1	3.88	4.16	3.89	3.74	3.93	4.63	3.56	4.46	4.78	3.89	3.92	F	F	-1.02	0.7405	0.93	4.41	3.92	F	F	1.4	0.6457	0.8406	4.41	3.89	F	F	1.44	0.4348	0.6702	TC0100006973.hg.1	swarkeebu	Transcript Identified by AceView	chr1	+	15023387	15024823		swarkeebu.aAug10-unspliced					Coding
TC0100006974.hg.1	5.58	5.59	4.85	5.14	5.2	5.3	5.53	7.3	6.09	5.59	5.21	F	T	1.3	0.7688	0.939	6.2	5.21	T	T	1.99	0.0296	0.3365	6.2	5.59	T	F	1.53	0.0488	0.2372	TC0100006974.hg.1	swarkeebu	Transcript Identified by AceView	chr1	+	15026048	15026711		swarkeebu.bAug10-unspliced					Unassigned
TC0100006975.hg.1	2.94	3.51	3.22	3.49	3.29	3.27	2.94	4.11	4.2	3.22	3.28	F	F	-1.04	0.729	0.9264	4.15	3.28	F	F	1.83	0.2747	0.5972	4.15	3.22	F	F	1.9	0.1625	0.4122	TC0100006975.hg.1	beymorbu	Transcript Identified by AceView	chr1	+	15038686	15040774		beymorbu.aAug10-unspliced					Coding
TC0100006976.hg.1	4.14	5.53	5.11	4.19	4.96	4.43	4.27	4.18	4.23	5.03	4.48	T	F	1.47	0.2951	0.6933	4.23	4.48	F	F	-1.19	0.4325	0.7107	4.23	5.03	F	T	-1.74	0.0849	0.3043	TC0100006976.hg.1	klyrawbo	Transcript Identified by AceView	chr1	+	15099457	15100606		klyrawbo.aAug10-unspliced					Coding
TC0100006977.hg.1	7.22	5.41	6.65	4.78	4.23	4.8	7.92	4.46	4.28	6.54	4.79	T	F	3.36	0.0696	0.3738	4.38	4.79	F	F	-1.33	0.3097	0.6236	4.38	6.54	F	T	-4.47	0.353	0.6035	TC0100006977.hg.1	TMEM51	transmembrane protein 51	chr1	+	15152532	15220480	55092	NM_001136216; NM_001136217; NM_001136218; NM_018022; ENST00000376008; ENST00000376014; ENST00000400796; ENST00000428417; ENST00000434578; ENST00000451326; BC000202; BC000593; BC005177; OTTHUMT00000005698; OTTHUMT00000005699; OTTHUMT00000145238; OTTHUMT00000145239; OTTHUMT00000467178	biological_process	integral component of membrane; cellular_component; membrane	protein binding; molecular_function		Coding
TC0100006978.hg.1	6.6	6.71	5.89	5.22	4.19	4.8	4.51	5.98	6.65	6.65	4.76	T	T	3.72	0.0112	0.1448	5.85	4.76	T	T	2.13	0.0962	0.4306	5.85	6.65	T	T	-1.75	0.2212	0.478	TC0100006978.hg.1	blarwabo	Transcript Identified by AceView	chr1	+	15182638	15183054		blarwabo.aAug10-unspliced					Coding
TC0100006979.hg.1	5.09	4.84	5.8	4.7	4.9	3.98	5.02	5.87	4.59	5.13	4.72	T	T	1.33	0.1106	0.4641	5.1	4.72	T	T	1.3	0.1538	0.4914	5.1	5.13	T	T	-1.03	0.8373	0.9245	TC0100006979.hg.1	pleebaw	Transcript Identified by AceView	chr1	+	15202225	15202914		pleebaw.aAug10-unspliced					Unassigned
TC0100006980.hg.1	3.69	4.19	3.98	4.08	3.49	3.43	4.08	4.22	4.7	3.96	3.46	F	F	1.42	0.3247	0.7184	4.21	3.46	F	F	1.69	0.039	0.355	4.21	3.96	F	F	1.19	0.2044	0.4602	TC0100006980.hg.1	RP5-903E17.2		chr1	+	15226373	15227549		ENST00000612442					Pseudogene
TC0100006982.hg.1	13.62	14.39	14.51	8.09	8.21	10.66	11.94	8.4	8.46	14.45	8.15	T	T	78.7	0.0005	0.0246	8.43	8.15	T	T	1.22	0.5471	0.7835	8.43	14.45	T	T	-64.55	0.0012	0.0466	TC0100006982.hg.1	EFHD2	EF-hand domain family member D2	chr1	+	15409895	15430343	79180	NM_024329; ENST00000375980; ENST00000445566; BC007233; BC014923; BC023611; BC068473; OTTHUMT00000006433; OTTHUMT00000006434; uc001awh.2		membrane raft; membrane	calcium ion binding; metal ion binding; protein binding		Coding
TC0100006983.hg.1	4.55	4.17	4.06	3.65	3.49	3.66	3.59	3.38	2.92	4.17	3.66	T	F	1.42	0.0257	0.2257	3.34	3.66	F	F	-1.25	0.2479	0.5761	3.34	4.17	F	T	-1.78	0.0035	0.0757	TC0100006983.hg.1	CTRC	chymotrypsin C (caldecrin)	chr1	+	15438439	15449242	11330	NM_007272; ENST00000375943; ENST00000375949; ENST00000476813; ENST00000483406; BC015118; OTTHUMT00000006435; OTTHUMT00000006436; OTTHUMT00000006437	proteolysis; vitamin metabolic process; water-soluble vitamin metabolic process; cobalamin metabolic process; small molecule metabolic process	extracellular region	serine-type endopeptidase activity; protein binding; peptidase activity; serine-type peptidase activity; hydrolase activity		Multiple_Complex
TC0100006984.hg.1	6.96	5.84	5.71	5.36	5.67	5.21	6.51	5.78	6.08	5.78	5.39	T	F	1.31	0.0639	0.3592	6.11	5.39	F	F	1.65	0.0804	0.4119	6.11	5.78	F	T	1.26	0.8906	0.9513	TC0100006984.hg.1			chr1	+	15438505	15439146							NonCoding
TC0100006986.hg.1	6.66	5.89	6.47	4.18	4.92	4.21	4.41	3.97	4.67	6.44	4.19	F	F	4.76	0.0002	0.0144	4.37	4.19	F	F	1.13	0.7907	0.9145	4.37	6.44	F	F	-4.21	0.0001	0.0181	TC0100006986.hg.1			chr1	+	15470540	15490021							NonCoding
TC0100006987.hg.1	3.43	6.31	6.26	3.29	3.59	3.53	3.59	3.08	3.63	6.29	3.54	T	F	6.69	0.0206	0.2008	3.61	3.54	F	F	1.05	0.9573	0.9837	3.61	6.29	F	T	-6.39	0.0188	0.1583	TC0100006987.hg.1			chr1	+	15471040	15490886							NonCoding
TC0100006988.hg.1	7.61	7.01	6.92	7.04	7.31	6.74	6.4	8.02	7.99	6.97	7.03	T	T	-1.05	0.7403	0.93	8	7.03	T	T	1.95	0.3454	0.6511	8	6.97	T	T	2.05	0.5298	0.7395	TC0100006988.hg.1			chr1	+	15486437	15487153							NonCoding
TC0100006989.hg.1	10.26	9.8	10.33	12.08	13.04	11.14	12.85	9.23	7.74	10.29	12.09	T	T	-3.47	0.1045	0.4536	9.53	12.09	T	T	-5.91	0.0787	0.4102	9.53	10.29	T	T	-1.7	0.8636	0.9381	TC0100006989.hg.1	DNAJC16	DnaJ (Hsp40) homolog, subfamily C, member 16	chr1	+	15526813	15592379	23341	NM_001287811; NM_015291; NR_109898; ENST00000375838; ENST00000375847; ENST00000375849; ENST00000472665; ENST00000475133; ENST00000479655; ENST00000483270; ENST00000490811; ENST00000495523; ENST00000616884; BC047363; OTTHUMT00000006764; OTTHUMT00000006765; OTTHUMT00000006766; OTTHUMT00000006767; OTTHUMT00000006768; OTTHUMT00000006769; OTTHUMT00000006770; OTTHUMT00000006771; OTTHUMT00000006772	cell redox homeostasis	cell; integral component of membrane; membrane			Multiple_Complex
TC0100006990.hg.1	4.52	4.71	4.35	4.17	4.81	4.45	4.1	4.7	4.42	4.53	4.47	T	T	1.04	0.8336	0.9576	4.41	4.47	T	T	-1.04	0.7971	0.9177	4.41	4.53	T	T	-1.09	0.6419	0.8136	TC0100006990.hg.1	CHCHD2P6	coiled-coil-helix-coiled-coil-helix domain containing 2 pseudogene 6 [Source:HGNC Symbol;Acc:HGNC:39590]	chr1	+	15603740	15605536		ENST00000454346					Multiple_Complex
TC0100006991.hg.1	7.75	7.14	7.13	9.38	9.04	6.85	6.23	7.17	6.15	7.14	9.2	T	T	-4.2	0.1093	0.4618	6.19	9.2	T	T	-8.08	0.0121	0.2734	6.19	7.14	T	T	-1.92	0.2108	0.467	TC0100006991.hg.1	RSC1A1; DDI2	regulatory solute carrier protein, family 1, member 1; DNA-damage inducible 1 homolog 2	chr1	+	15617458	15669044	6248; 84301	NM_006511; NM_032341; ENST00000320153; ENST00000345034; ENST00000480945; ENST00000483899; ENST00000486680; ENST00000546927; ENST00000548451; BC006011; OTTHUMT00000006826; OTTHUMT00000006827; OTTHUMT00000006828; OTTHUMT00000006829; OTTHUMT00000145500; OTTHUMT00000404333; OTTHUMT00000404334; uc010obn.2	transcription, DNA-templated; regulation of transcription, DNA-templated; transport; negative regulation of transport; proteolysis	nucleus; nucleoplasm; Golgi apparatus; plasma membrane; cell junction; intracellular membrane-bounded organelle; membrane; cytoplasm	ion channel inhibitor activity; aspartic-type endopeptidase activity; protein binding		Multiple_Complex
TC0100006992.hg.1	5.49	5.95	5.15	5	4.68	5.02	5.03	9.18	8.98	5.52	5.01	T	T	1.42	0.5172	0.8394	9.07	5.01	T	T	16.69	0.0135	0.2817	9.07	5.52	T	T	11.76	0.041	0.2193	TC0100006992.hg.1			chr1	+	15675721	15675998							NonCoding
TC0100006993.hg.1	4.59	4.57	4.49	4.91	4.78	4.39	4.48	4.57	5.29	4.58	4.77	F	F	-1.14	0.6181	0.8851	4.53	4.77	F	F	-1.18	0.7548	0.8974	4.53	4.58	F	F	-1.04	0.4235	0.6617	TC0100006993.hg.1			chr1	+	15677339	15678448							NonCoding
TC0100006994.hg.1	12.38	12.01	12.27	8.77	8.46	9.28	8.7	6.97	7.7	12.25	8.81	T	T	10.86	1.79e-05	0.004	7.77	8.81	T	T	-2.06	0.0331	0.3442	7.77	12.25	T	T	-22.4	1.89e-06	0.003	TC0100006994.hg.1	PLEKHM2	pleckstrin homology domain containing, family M (with RUN domain) member 2	chr1	+	15684332	15734769	23207	NM_015164; ENST00000375793; ENST00000375799; ENST00000462455; ENST00000477849; OTTHUMT00000008463; OTTHUMT00000008464; OTTHUMT00000008465; OTTHUMT00000008466; uc010obo.2	Golgi organization; regulation of protein localization	cytoplasm	protein binding; kinesin binding		Multiple_Complex
TC0100006995.hg.1	7.86	8.13	6.44	4.47	6.61	7.91	8.9	5.66	5.55	7.99	6.42	T	T	2.97	0.3051	0.702	5.61	6.42	F	T	-1.76	0.7322	0.8858	5.61	7.99	F	T	-5.22	0.4816	0.7053	TC0100006995.hg.1	foyzabo	Transcript Identified by AceView	chr1	+	15686030	15686361		foyzabo.aAug10-unspliced					Coding
TC0100006996.hg.1	7.28	6.15	5.53	4.77	3.93	5.26	4.65	5.59	5.92	6.25	4.7	T	T	2.94	0.0113	0.146	5.53	4.7	T	T	1.78	0.198	0.5336	5.53	6.25	T	T	-1.65	0.1099	0.3422	TC0100006996.hg.1	budu	Transcript Identified by AceView	chr1	+	15709122	15709641		budu.aAug10-unspliced					Coding
TC0100006997.hg.1	8.14	8.25	7.79	6.74	6.84	6.72	6.33	5.87	6.44	8.14	6.73	T	T	2.65	0.0004	0.021	6.35	6.73	T	T	-1.31	0.0428	0.3609	6.35	8.14	T	T	-3.46	2.38e-05	0.0086	TC0100006997.hg.1	SLC25A34	solute carrier family 25, member 34	chr1	+	15736314	15741396	284723	NM_207348; ENST00000294454; ENST00000465495; ENST00000489568; BC027998; OTTHUMT00000008467; OTTHUMT00000008468; OTTHUMT00000008469	transport	mitochondrial inner membrane; integral component of membrane; mitochondrion; membrane			Multiple_Complex
TC0100006998.hg.1	3.55	3.75	3.65	3.83	3.96	4.07	3.59	4.01	3.65	3.65	3.95	T	T	-1.23	0.189	0.5819	3.62	3.95	F	T	-1.26	0.3633	0.6635	3.62	3.65	F	T	-1.02	0.6547	0.8215	TC0100006998.hg.1	TMEM82	transmembrane protein 82	chr1	+	15742422	15747982	388595	NM_001013641; ENST00000375782; ENST00000465575; BC127706; BC127707; BC137239; BC137240; OTTHUMT00000008471; OTTHUMT00000008472		integral component of membrane; membrane			Multiple_Complex
TC0100006999.hg.1	4.71	4.32	4.37	4.96	4.9	4.68	4.65	6.01	5.05	4.34	4.9	T	T	-1.47	0.2889	0.6878	5.13	4.9	T	T	1.18	0.2746	0.5971	5.13	4.34	T	T	1.73	0.0475	0.2342	TC0100006999.hg.1	FBLIM1	filamin binding LIM protein 1	chr1	+	15756607	15786594	54751	NM_001024215; NM_001024216; NM_017556; ENST00000332305; ENST00000375766; ENST00000375771; ENST00000430076; ENST00000431771; ENST00000441801; ENST00000483633; ENST00000496928; ENST00000502638; ENST00000502739; ENST00000508310; ENST00000509138; ENST00000510393; ENST00000510929; ENST00000514156; BC019895; OTTHUMT00000008510; OTTHUMT00000008511; OTTHUMT00000008512; OTTHUMT00000008513; OTTHUMT00000008…	regulation of cell shape; single organismal cell-cell adhesion; regulation of integrin activation; cell junction assembly; cell adhesion	stress fiber; cytosol; focal adhesion; cell cortex; cytoplasm; cytoskeleton; cell junction	protein binding; zinc ion binding; filamin binding; metal ion binding		Multiple_Complex
TC0100007000.hg.1	15.74	16.14	15.57	15.53	15.36	14.96	15.25	15.69	15.62	15.77	15.32	T	T	1.36	0.0688	0.3718	15.65	15.32	T	T	1.26	0.3853	0.679	15.65	15.77	T	T	-1.09	0.2796	0.5362	TC0100007000.hg.1	Metazoa_SRP	Metazoan signal recognition particle RNA [Source:RFAM;Acc:RF00017]	chr1	+	15763490	15763757		ENST00000625603; uc057cpf.1					NonCoding
TC0100007001.hg.1	6.91	7.74	7.06	5.66	5.68	6.09	5.81	6.27	6.48	7	5.67	T	T	2.51	0.0009	0.0347	6.23	5.67	T	T	1.47	0.2391	0.5691	6.23	7	T	T	-1.71	0.0061	0.0962	TC0100007001.hg.1	geyzabo	Transcript Identified by AceView	chr1	+	15777661	15778151		geyzabo.aAug10-unspliced					Coding
TC0100007002.hg.1	5.19	5.19	4.86	5.65	5.04	5.24	5.41	5.11	5.62	5.19	5.27	T	T	-1.06	0.3754	0.757	5.39	5.27	T	T	1.08	0.7925	0.9155	5.39	5.19	T	T	1.15	0.2594	0.5174	TC0100007002.hg.1	RPL12P14	ribosomal protein L12 pseudogene 14 [Source:HGNC Symbol;Acc:HGNC:36495]	chr1	+	15792796	15793285		ENST00000431782					Pseudogene
TC0100007003.hg.1	4.8	4.72	5.52	5.57	5.72	5.24	4.99	5.87	6.5	4.76	5.53	T	T	-1.71	0.2384	0.6394	5.81	5.53	T	T	1.21	0.4922	0.7503	5.81	4.76	T	T	2.07	0.0789	0.294	TC0100007003.hg.1			chr1	+	15807169	15813964							NonCoding
TC0100007004.hg.1	10.8	10.68	10.94	11.96	11.3	11.17	11.59	8.56	8.94	10.81	11.24	T	T	-1.35	0.3486	0.7374	8.76	11.24	T	T	-5.57	0.0271	0.33	8.76	10.81	T	T	-4.13	0.1351	0.3772	TC0100007004.hg.1	RP11-169K16.8		chr1	+	15828232	15828669		ENST00000321418					Pseudogene
TC0100007005.hg.1	5.72	5.3	5.61	5.77	5.82	5.64	5.86	4.91	5.77	5.59	5.76	T	T	-1.13	0.507	0.8343	5.81	5.76	T	T	1.04	0.4403	0.7162	5.81	5.59	T	T	1.17	0.9099	0.9604	TC0100007005.hg.1	gokerbu	Transcript Identified by AceView	chr1	+	15836487	15836925		gokerbu.aAug10-unspliced					Coding
TC0100007006.hg.1	13.15	12.52	12.94	12.05	11.86	11.28	10.03	8.48	8.61	12.9	11.84	T	T	2.08	0.0246	0.221	8.55	11.84	T	T	-9.8	0.0001	0.0497	8.55	12.9	T	T	-20.34	7.31e-06	0.0051	TC0100007006.hg.1	SPEN	spen family transcriptional repressor	chr1	+	15847864	15940460	23013	NM_015001; ENST00000375759; ENST00000438066; ENST00000442985; ENST00000471538; ENST00000487496; OTTHUMT00000025993; OTTHUMT00000025994; OTTHUMT00000025995; OTTHUMT00000025996; OTTHUMT00000025997	negative regulation of transcription from RNA polymerase II promoter; mRNA splicing, via spliceosome; transcription, DNA-templated; Notch signaling pathway; viral process; negative regulation of transcription, DNA-templated; positive regulation of transcription, DNA-templated; positive regulation of neurogenesis; regulation of transcription, DNA-templated	nucleoplasm; transcriptional repressor complex; extracellular exosome; nucleus	nucleotide binding; RNA polymerase II transcription factor binding; transcriptional repressor activity, RNA polymerase II transcription factor binding; single-stranded DNA binding; transcription factor activity, sequence-specific DNA binding; transcription corepressor activity; protein binding; poly(A) RNA binding; nucleic acid binding; DNA binding; RNA binding		Multiple_Complex
TC0100007007.hg.1	7.07	7.29	7.64	5.9	6.06	5.91	6.18	7.11	6.79	7.32	5.9	T	T	2.67	0.0008	0.0322	6.74	5.9	T	T	1.78	0.027	0.3297	6.74	7.32	T	T	-1.5	0.0486	0.2367	TC0100007007.hg.1	juzabo	Transcript Identified by AceView	chr1	+	15855971	15856347		juzabo.aAug10-unspliced					Coding
TC0100007008.hg.1	17.26	17.51	17.22	17.39	16.64	16.91	17.2	17.76	17.68	17.24	16.95	T	T	1.22	0.2249	0.6247	17.72	16.95	T	T	1.7	0.0628	0.391	17.72	17.24	T	T	1.4	0.4351	0.6703	TC0100007008.hg.1	MIR5096	Homo sapiens microRNA 5096 (MIR5096), microRNA.	chr1	+	15871149	15905467		NR_039973_4					Precursor_microRNA
TC0100007009.hg.1	4.47	4.37	4.73	4.04	4.72	3.89	4.22	5.01	3.95	4.49	3.98	F	F	1.42	0.3828	0.7621	4.25	3.98	F	F	1.21	0.6108	0.8206	4.25	4.49	F	F	-1.18	0.7055	0.8521	TC0100007009.hg.1	flarpla	Transcript Identified by AceView	chr1	+	15903404	15904390		flarpla.aAug10-unspliced					Coding
TC0100007010.hg.1	4.58	4.72	5.18	5.47	7.08	6.44	5.11	4.55	5.82	4.72	6.36	F	T	-3.11	0.0085	0.1242	5.15	6.36	F	T	-2.32	0.0287	0.3341	5.15	4.72	F	F	1.34	0.4751	0.7006	TC0100007010.hg.1			chr1	+	15910897	15910997							NonCoding
TC0100007011.hg.1	3.82	3.38	3.12	3.41	3.23	3.26	3.81	3.95	3.95	3.42	3.25	F	F	1.13	0.5554	0.8579	3.95	3.25	F	F	1.63	0.0281	0.3326	3.95	3.42	F	F	1.44	0.0769	0.2906	TC0100007011.hg.1			chr1	+	15946838	15947784							NonCoding
TC0100007012.hg.1	7.28	4.95	4.04	3.93	4.09	3.86	4.06	5.27	5.69	5.12	3.94	F	F	2.26	0.079	0.3968	5.2	3.94	T	F	2.4	0.1922	0.5281	5.2	5.12	T	F	1.06	0.5835	0.7765	TC0100007012.hg.1	mymy	Transcript Identified by AceView	chr1	+	15966494	15967376		mymy.aAug10-unspliced					Unassigned
TC0100007013.hg.1	4.55	5.66	5.53	5.38	5.75	5	5.32	5.62	6.38	5.59	5.38	T	T	1.16	0.7481	0.9325	5.68	5.38	T	T	1.23	0.3346	0.6429	5.68	5.59	T	T	1.06	0.2096	0.4658	TC0100007013.hg.1	RP11-5P18.1		chr1	+	15969632	15970194		ENST00000416882					Pseudogene
TC0100007014.hg.1	3.08	3.04	2.96	3.17	3.08	3.11	3.1	4.24	4.24	3.03	3.11	F	F	-1.06	0.7689	0.939	4.24	3.11	F	F	2.19	0.0406	0.3572	4.24	3.03	F	F	2.31	0.0246	0.1773	TC0100007014.hg.1	woykerbu	Transcript Identified by AceView	chr1	+	15975921	15976278		woykerbu.aAug10-unspliced					Coding
TC0100007015.hg.1	7.78	5.65	6.43	3.78	3.81	4.07	4.7	4.28	4.21	6.55	3.8	T	F	6.74	0.0002	0.0156	4.25	3.8	F	F	1.37	0.3	0.616	4.25	6.55	F	T	-4.93	0.0009	0.0423	TC0100007015.hg.1	RP11-5P18.3		chr1	+	15988182	15988441		ENST00000424379					Multiple_Complex
TC0100007016.hg.1	3.3	3.29	3.44	3.66	3.47	3.18	3.45	3.85	3.18	3.3	3.44	F	F	-1.11	0.7238	0.9251	3.48	3.44	F	F	1.03	0.8148	0.9258	3.48	3.3	F	F	1.14	0.5595	0.7604	TC0100007016.hg.1	TBC1D3P6	TBC1 domain family member 3 pseudogene 6 [Source:HGNC Symbol;Acc:HGNC:43568]	chr1	+	15989871	15994751		ENST00000505954					Multiple_Complex
TC0100007017.hg.1	4.83	4.72	5.36	4.9	4.74	4.77	4.76	4.79	4.52	4.78	4.76	T	T	1.01	0.4915	0.8266	4.77	4.76	T	T	1.01	0.6362	0.835	4.77	4.78	T	T	-1	0.2581	0.5162	TC0100007017.hg.1	C1orf64	chromosome 1 open reading frame 64	chr1	+	16004236	16008807	149563	NM_178840; ENST00000329454; BC017946; OTTHUMT00000026317					Coding
TC0100007019.hg.1	4.15	4.14	4.21	4.02	4.08	4.31	4.05	4.38	4.37	4.15	4.06	T	F	1.06	0.8715	0.9683	4.38	4.06	T	F	1.24	0.5359	0.7772	4.38	4.15	T	T	1.17	0.6447	0.8154	TC0100007019.hg.1			chr1	+	16031853	16034470							NonCoding
TC0100007020.hg.1	3.42	3.58	3.67	4.69	3.78	3.65	3.35	3.64	3.76	3.57	3.72	F	F	-1.11	0.1386	0.513	3.62	3.72	F	F	-1.07	0.16	0.498	3.62	3.57	F	F	1.04	0.9279	0.9685	TC0100007020.hg.1	CLCNKB	chloride channel, voltage-sensitive Kb	chr1	+	16043736	16057326	1188	NM_000085; NM_001165945; ENST00000375667; ENST00000375679; ENST00000431772; ENST00000619181; BC020873; OTTHUMT00000026331; OTTHUMT00000026332; OTTHUMT00000099351	transport; excretion; ion transmembrane transport; transmembrane transport; chloride transmembrane transport; regulation of anion transmembrane transport; ion transport; chloride transport; regulation of ion transmembrane transport	plasma membrane; integral component of plasma membrane; chloride channel complex; membrane; integral component of membrane	voltage-gated chloride channel activity; metal ion binding; ion channel activity; voltage-gated ion channel activity; chloride channel activity		Coding
TC0100007021.hg.1	3.59	3.21	3.41	3.54	3.29	3.2	2.95	3.17	3.46	3.41	3.31	F	F	1.07	0.7947	0.9473	3.19	3.31	F	F	-1.09	0.5356	0.7769	3.19	3.41	F	F	-1.16	0.3854	0.6311	TC0100007021.hg.1			chr1	+	16072281	16092445							NonCoding
TC0100007022.hg.1	7.08	6.56	6.68	6.69	6.13	6.61	6.98	7.79	7.32	6.69	6.65	T	T	1.03	0.3195	0.7139	7.35	6.65	T	T	1.63	0.0123	0.275	7.35	6.69	T	T	1.58	0.0695	0.2777	TC0100007022.hg.1			chr1	+	16124923	16131377							NonCoding
TC0100007023.hg.1	4.12	3.86	3.95	4.45	4.36	3.82	4.12	4.31	4.68	3.96	4.41	T	T	-1.36	0.3839	0.763	4.34	4.41	T	T	-1.05	0.5519	0.7865	4.34	3.96	T	T	1.3	0.1593	0.4081	TC0100007023.hg.1	RP11-276H7.2	putative novel transcript	chr1	+	16155211	16157329		ENST00000424774.1; OTTHUMT00000026325; uc057cqo.1					NonCoding
TC0100007024.hg.1	3.37	4.13	3.88	3.79	3.92	4.05	4.02	4.35	5.25	3.83	3.92	F	F	-1.07	0.7159	0.9227	4.41	3.92	F	F	1.4	0.1049	0.4403	4.41	3.83	F	F	1.49	0.0572	0.2542	TC0100007024.hg.1	RP11-276H7.3; serrobu	putative novel transcript; Transcript Identified by AceView	chr1	+	16159266	16161883		ENST00000426353.1; OTTHUMT00000085369; serrobu.aAug10; uc057cqp.1					NonCoding
TC0100007025.hg.1	3.35	3.64	3.41	3.58	3.6	3.55	3.62	4	4.08	3.41	3.58	T	F	-1.13	0.6178	0.885	4.04	3.58	T	F	1.37	0.1662	0.504	4.04	3.41	T	T	1.54	0.0735	0.285	TC0100007025.hg.1			chr1	+	16183528	16184162							NonCoding
TC0100007026.hg.1	3.8	3.67	4.07	3.21	3.54	3.57	3.43	3.74	4	3.83	3.55	T	F	1.21	0.1218	0.4853	3.73	3.55	F	F	1.13	0.2603	0.5853	3.73	3.83	F	T	-1.07	0.6254	0.8032	TC0100007026.hg.1	ARHGEF19-AS1; RP4-733M16.2	ARHGEF19 antisense RNA 1 [Source:HGNC Symbol;Acc:HGNC:39996]; novel transcript	chr1	+	16197854	16198357		ENST00000457809.1; OTTHUMT00000006294; uc057cqq.1					NonCoding
TC0100007027.hg.1	3.53	4.29	3.31	3.05	3.89	3.41	3.48	5.21	6.4	3.52	3.44	F	F	1.06	0.6983	0.9159	5.08	3.44	T	F	3.11	0.0359	0.35	5.08	3.52	T	F	2.94	0.0693	0.2775	TC0100007027.hg.1			chr1	+	16213587	16216530							NonCoding
TC0100007028.hg.1	5.72	5.32	5.63	6.09	6.46	5.96	5.97	7.55	7.96	5.62	6.11	T	T	-1.4	0.2126	0.6098	7.59	6.11	T	T	2.79	0.0586	0.3859	7.59	5.62	T	T	3.91	0.0065	0.1	TC0100007028.hg.1			chr1	+	16220764	16227404							NonCoding
TC0100007029.hg.1	3.7	4.07	3.83	3.78	4.07	3.41	3.82	4.61	4.45	3.85	3.76	T	T	1.07	0.7003	0.9167	4.48	3.76	T	T	1.65	0.0864	0.419	4.48	3.85	T	T	1.54	0.1613	0.4107	TC0100007029.hg.1			chr1	+	16229021	16231771							NonCoding
TC0100007030.hg.1	3.87	3.93	4.78	4.25	4.64	3.42	3.91	4.43	4.38	3.9	4.18	F	F	-1.21	0.8098	0.9511	4.4	4.18	F	F	1.17	0.7199	0.8795	4.4	3.9	F	F	1.42	0.9055	0.9584	TC0100007030.hg.1			chr1	+	16237263	16246908							NonCoding
TC0100007031.hg.1	4.26	4.99	4.38	5.02	4.17	4.51	4.9	4.34	6.61	4.32	4.55	F	F	-1.17	0.9659	0.9924	4.98	4.55	F	F	1.34	0.2115	0.5458	4.98	4.32	F	F	1.57	0.1982	0.4534	TC0100007031.hg.1	torrobu	Transcript Identified by AceView	chr1	+	16264670	16265309		torrobu.aAug10-unspliced					Unassigned
TC0100007033.hg.1	6.98	7.42	6.9	5.66	6.24	6.75	5.68	7.68	7.36	6.94	6.22	T	T	1.64	0.1168	0.4755	7.51	6.22	T	T	2.44	0.2087	0.5433	7.51	6.94	T	T	1.49	0.7131	0.8562	TC0100007033.hg.1	zawrobu	Transcript Identified by AceView	chr1	+	16369282	16369823		zawrobu.aAug10-unspliced					Coding
TC0100007034.hg.1	5.73	5.23	4.73	4.26	4.38	4.46	4.52	4.49	5.35	5.23	4.37	T	F	1.81	0.0263	0.2283	4.51	4.37	F	F	1.1	0.2275	0.559	4.51	5.23	F	T	-1.65	0.2092	0.4654	TC0100007034.hg.1	sneebaw	Transcript Identified by AceView	chr1	+	16375807	16376330		sneebaw.aAug10-unspliced					Coding
TC0100007035.hg.1	4.8	5.65	3.7	4.3	3.96	3.72	4.39	7.18	4.92	4.74	3.99	T	F	1.69	0.3334	0.7249	4.77	3.99	F	F	1.72	0.0627	0.391	4.77	4.74	F	T	1.02	0.3008	0.5566	TC0100007035.hg.1	lolerbo	Transcript Identified by AceView	chr1	+	16382994	16383331		lolerbo.aAug10-unspliced					Coding
TC0100007036.hg.1	3.93	4.41	3.97	4.53	4.19	3.98	4.06	4.67	4.2	3.95	4.22	T	T	-1.2	0.6377	0.8926	4.2	4.22	T	T	-1.01	0.7819	0.9106	4.2	3.95	T	T	1.19	0.4595	0.6886	TC0100007036.hg.1	AL358794.1		chr1	+	16408508	16408583		uc057crh.1					Precursor_microRNA
TC0100007037.hg.1	3.83	3.51	4.67	3.35	3.31	3.43	3.53	3.7	4.11	3.89	3.36	F	F	1.44	0.0717	0.3789	3.73	3.36	F	F	1.3	0.2149	0.5488	3.73	3.89	F	F	-1.11	0.4993	0.7185	TC0100007037.hg.1			chr1	+	16428642	16431299							NonCoding
TC0100007038.hg.1	6.61	8.7	7.83	7.01	6.1	7.37	8.28	5.89	5.91	7.74	6.94	T	T	1.75	0.2556	0.6572	5.9	6.94	T	T	-2.05	0.8568	0.9436	5.9	7.74	T	T	-3.59	0.195	0.4494	TC0100007038.hg.1	NECAP2	NECAP endocytosis associated 2	chr1	+	16440672	16460089	55707	NM_001145277; NM_001145278; NM_018090; ENST00000337132; ENST00000443980; ENST00000457722; ENST00000459640; ENST00000486390; ENST00000492095; ENST00000496239; ENST00000504551; ENST00000504858; ENST00000508680; ENST00000509727; ENST00000513161; BC017014; BC018914; OTTHUMT00000006680; OTTHUMT00000006681; OTTHUMT00000006682; OTTHUMT00000006683; OTTHUMT00000006684; OTTHUMT00000368119; OTTHUMT000003681…	endocytosis; protein transport; transport	intracellular; plasma membrane; coated pit; clathrin vesicle coat; membrane; clathrin-coated vesicle membrane; cytoplasmic vesicle			Multiple_Complex
TC0100007039.hg.1	5.27	6.9	5.69	5.26	5.33	4.8	4.41	5.2	6.41	5.76	5.29	T	T	1.39	0.1651	0.5518	5.3	5.29	T	T	1	0.7117	0.8754	5.3	5.76	T	T	-1.38	0.2882	0.5449	TC0100007039.hg.1	RP4-798A10.2	novel transcript	chr1	+	16460948	16468481		ENST00000457898.1; OTTHUMT00000006685; uc057crt.1					NonCoding
TC0100007040.hg.1	4.71	4.54	4.63	4.54	4.93	4.78	4.36	4.35	5.66	4.63	4.76	T	T	-1.09	0.7391	0.9297	4.36	4.76	T	T	-1.32	0.8997	0.9615	4.36	4.63	T	T	-1.2	0.6473	0.817	TC0100007040.hg.1	skukerbu	Transcript Identified by AceView	chr1	+	16464922	16465395		skukerbu.aAug10-unspliced					Coding
TC0100007041.hg.1	4.21	3.62	3.99	4.14	4.26	4.06	4.02	4.68	4.36	3.96	4.15	F	F	-1.14	0.416	0.7836	4.36	4.15	F	F	1.15	0.4514	0.7239	4.36	3.96	F	F	1.32	0.1352	0.3773	TC0100007041.hg.1			chr1	+	16470070	16474658							NonCoding
TC0100007042.hg.1	4.15	4.2	4.4	3.99	3.8	3.91	3.68	3.69	4.84	4.2	3.9	T	T	1.23	0.3013	0.6985	3.69	3.9	T	T	-1.16	0.6018	0.8155	3.69	4.2	T	T	-1.42	0.5923	0.7824	TC0100007042.hg.1	muzabo	Transcript Identified by AceView	chr1	+	16492657	16497873		muzabo.aAug10-unspliced					Multiple_Complex
TC0100007043.hg.1	4.3	4.66	4.62	4.14	4.17	3.81	4.29	4.24	4.27	4.64	4.15	T	T	1.4	0.0475	0.3104	4.27	4.15	T	T	1.08	0.3119	0.6254	4.27	4.64	T	T	-1.29	0.2541	0.5118	TC0100007043.hg.1	choyrobu	Transcript Identified by AceView	chr1	+	16499366	16503988		choyrobu.aAug10					NonCoding
TC0100007044.hg.1	5.99	5.93	6.33	6.25	6.2	5.93	6.08	7.47	6.7	5.96	6.22	T	T	-1.2	0.9041	0.9769	6.74	6.22	T	T	1.43	0.0998	0.4343	6.74	5.96	T	T	1.71	0.0818	0.2991	TC0100007044.hg.1			chr1	+	16506708	16555101							NonCoding
TC0100007045.hg.1	4.82	4.3	4.82	4.87	4.73	4.34	3.93	4.71	4.56	4.82	4.71	T	T	1.08	0.9958	0.9992	4.6	4.71	T	T	-1.07	0.4118	0.6971	4.6	4.82	T	T	-1.16	0.4089	0.65	TC0100007045.hg.1	snurawbo	Transcript Identified by AceView	chr1	+	16510399	16512048		snurawbo.aAug10-unspliced					Unassigned
TC0100007046.hg.1	4.08	3.48	3.89	3.86	3.74	4.1	3.99	5.16	4.5	3.85	3.89	F	F	-1.03	0.7952	0.9473	4.54	3.89	F	F	1.57	0.072	0.402	4.54	3.85	F	F	1.61	0.0465	0.2322	TC0100007046.hg.1	RP4-798A10.7	novel transcript	chr1	+	16514643	16515754		ENST00000562878.1; OTTHUMT00000430936; uc057cru.1					NonCoding
TC0100007047.hg.1	7.65	7.86	7.59	5.87	6.19	7.4	8.23	7.56	5.67	7.65	6.16	T	T	2.8	0.0822	0.4045	7.46	6.16	T	T	2.45	0.3122	0.6257	7.46	7.65	T	T	-1.14	0.4004	0.6431	TC0100007047.hg.1	RP4-798A10.4	novel trancript	chr1	+	16520694	16521808		ENST00000452795.2; OTTHUMT00000007047; uc057crv.1					NonCoding
TC0100007048.hg.1	4.58	3.95	4.49	3.96	3.9	3.9	4.67	5.38	4.82	4.53	3.9	F	F	1.55	0.1528	0.5345	4.82	3.9	F	F	1.89	0.0036	0.1828	4.82	4.53	F	F	1.22	0.0446	0.228	TC0100007048.hg.1			chr1	+	16528329	16528843							NonCoding
TC0100007049.hg.1	3.6	4.13	3.34	4.05	4.94	3.6	3.77	4.28	4.7	3.65	4.13	F	F	-1.39	0.2315	0.632	4.26	4.13	F	F	1.09	0.8992	0.9613	4.26	3.65	F	F	1.52	0.1911	0.4449	TC0100007049.hg.1			chr1	+	16535760	16538174							NonCoding
TC0100007050.hg.1	4.44	4.54	4.63	4.58	4.7	4.32	4.61	4.58	4.75	4.54	4.56	F	T	-1.01	0.9869	0.997	4.61	4.56	F	T	1.04	0.5957	0.8119	4.61	4.54	F	F	1.05	0.6068	0.7917	TC0100007050.hg.1	FAM231B	family with sequence similarity 231, member B	chr1	+	16538724	16540035	100133301	NM_001310155; ENST00000600179; OTTHUMT00000479157					Coding
TC0100007051.hg.1	5.37	4.96	4.68	6.8	6	5.85	5.83	7.03	6.57	4.99	5.92	F	T	-1.91	0.0104	0.1394	6.51	5.92	T	T	1.5	0.5061	0.7585	6.51	4.99	T	F	2.86	0.0035	0.0754	TC0100007051.hg.1	MIR3675	microRNA 3675	chr1	+	16548914	16548987	100500876	NR_037446; uc021ogu.1					Precursor_microRNA
TC0100007052.hg.1	2.94	3.27	3.24	3.31	3.04	3.42	3.29	3.86	4.57	3.25	3.29	F	F	-1.03	0.7376	0.9291	3.89	3.29	F	F	1.52	0.0754	0.4063	3.89	3.25	F	F	1.56	0.0428	0.2237	TC0100007052.hg.1	shorobu	Transcript Identified by AceView	chr1	+	16552464	16552877		shorobu.aAug10-unspliced					Coding
TC0100007053.hg.1	4.45	4.78	4.68	4.77	5.94	4.57	5.05	5.76	6.38	4.66	4.67	F	F	-1.01	0.3167	0.7118	5.74	4.67	F	F	2.09	0.1667	0.5044	5.74	4.66	F	F	2.11	0.0302	0.1928	TC0100007053.hg.1			chr1	+	16558518	16559739							NonCoding
TC0100007054.hg.1	3.49	5.1	5.28	4.9	4.37	4.8	4.27	5.3	4.28	5.19	4.83	F	F	1.28	0.8945	0.9742	4.28	4.83	F	F	-1.47	0.8838	0.955	4.28	5.19	F	F	-1.88	0.9892	0.9957	TC0100007054.hg.1	skorkerbu	Transcript Identified by AceView	chr1	+	16582069	16582698		skorkerbu.aAug10-unspliced					Coding
TC0100007055.hg.1	4.46	5.74	5.8	5.57	5.54	5.35	5.3	6.4	4.11	5.77	5.55	T	T	1.16	0.7861	0.9448	5.28	5.55	T	T	-1.21	0.7045	0.8714	5.28	5.77	T	T	-1.41	0.9133	0.9619	TC0100007055.hg.1	slarkerbu	Transcript Identified by AceView	chr1	+	16588374	16589003		slarkerbu.aAug10-unspliced					Coding
TC0100007056.hg.1	5.59	6.74	5.88	5.29	5.4	5.3	5.7	5.59	5.62	5.91	5.29	T	T	1.54	0.0334	0.2578	5.62	5.29	T	T	1.25	0.3258	0.6361	5.62	5.91	T	T	-1.22	0.177	0.4291	TC0100007056.hg.1	narrobo	Transcript Identified by AceView	chr1	+	16592412	16601871		narrobo.aAug10					Coding
TC0100007057.hg.1	4.05	4.19	4.7	4.97	4.85	4.93	4.67	5.09	4.87	4.19	4.92	F	T	-1.66	0.0316	0.25	4.88	4.92	T	T	-1.03	0.8721	0.9502	4.88	4.19	T	F	1.61	0.0415	0.2205	TC0100007057.hg.1	RP5-1182A14.5	novel transcript	chr1	+	16607310	16626815		ENST00000607700.1; OTTHUMT00000470983; uc057csc.1					NonCoding
TC0100007058.hg.1	5.41	6.17	5.92	6.97	8.59	6.49	6.22	6.3	6.18	5.87	6.99	T	T	-2.18	0.0114	0.1463	6.23	6.99	T	T	-1.7	0.0452	0.3648	6.23	5.87	T	T	1.28	0.4238	0.662	TC0100007058.hg.1	MST1P2	macrophage stimulating 1 (hepatocyte growth factor-like) pseudogene 2	chr1	+	16644399	16650928	11209	NR_027504; OTTHUMT00000127743	proteolysis; regulation of macrophage chemotaxis; positive regulation of mammary gland epithelial cell proliferation	extracellular region; extracellular space	serine-type endopeptidase activity; peptidase activity; hydrolase activity		Multiple_Complex
TC0100007059.hg.1	4.17	3.59	3.61	3.92	4.44	3.51	4.59	4.25	3.94	3.6	3.95	F	F	-1.28	0.5979	0.8764	4.26	3.95	F	F	1.23	0.3632	0.6635	4.26	3.6	F	F	1.58	0.1665	0.4171	TC0100007059.hg.1	speekerbu	Transcript Identified by AceView	chr1	+	16651874	16652362		speekerbu.aAug10-unspliced					Unassigned
TC0100007060.hg.1	6.28	6.31	6.15	5.8	5.94	5.86	5.83	5.65	5.63	6.28	5.87	T	T	1.33	0.0794	0.3977	5.64	5.87	T	T	-1.17	0.4215	0.7036	5.64	6.28	T	T	-1.55	0.0199	0.1622	TC0100007060.hg.1	RP1-163M9.8	novel transcript	chr1	+	16656879	16667524		OTTHUMT00000487839					NonCoding
TC0100007061.hg.1	3.51	4.62	3.64	3.32	3.04	3.37	3.66	3.71	4.08	3.57	3.35	T	F	1.17	0.0602	0.3491	3.69	3.35	T	F	1.27	0.103	0.4378	3.69	3.57	T	T	1.08	0.7474	0.8753	TC0100007061.hg.1	meezabo	Transcript Identified by AceView	chr1	+	16657035	16657754		meezabo.aAug10-unspliced					Coding
TC0100007062.hg.1	3.97	3.15	3.92	3.1	5.92	3.7	2.95	4.65	5.09	3.95	3.65	F	F	1.23	0.4787	0.8196	4.71	3.65	F	F	2.1	0.9858	0.9946	4.71	3.95	F	F	1.7	0.4893	0.7111	TC0100007062.hg.1	sporawbo	Transcript Identified by AceView	chr1	+	16671625	16672131		sporawbo.aAug10-unspliced					Unassigned
TC0100007063.hg.1	6.58	6.87	6.85	6.97	6.7	6.62	6.72	7.56	7.67	6.86	6.7	T	T	1.12	0.9841	0.9964	7.61	6.7	T	T	1.89	0.0826	0.4143	7.61	6.86	T	T	1.68	0.0853	0.3052	TC0100007063.hg.1	FAM231C; FAM231A	family with sequence similarity 231, member C; family with sequence similarity 231, member A	chr1	+	16673003	16673657	729587; 729574	NM_001310138; OTTHUMT00000479158					Coding
TC0100007064.hg.1	3.24	3.69	3.67	3.57	3.58	3.65	3.69	4.6	3.28	3.68	3.57	F	F	1.08	0.8578	0.9646	3.78	3.57	F	F	1.15	0.449	0.7222	3.78	3.68	F	F	1.07	0.3545	0.6049	TC0100007064.hg.1			chr1	+	16674680	16732676							NonCoding
TC0100007065.hg.1	5.37	4.96	4.68	6.8	6	5.85	5.83	7.03	6.57	4.99	5.92	F	T	-1.91	0.0104	0.1394	6.51	5.92	T	T	1.5	0.5061	0.7585	6.51	4.99	T	F	2.86	0.0035	0.0754	TC0100007065.hg.1	MIR3675	microRNA 3675	chr1	+	16681255	16681328	100500876	uc021ogy.1					Precursor_microRNA
TC0100007066.hg.1	4.38	3.97	4.06	3.69	3.88	3.87	4.2	4.29	3.61	4.06	3.88	F	F	1.13	0.2293	0.6296	4.24	3.88	F	F	1.29	0.3981	0.6877	4.24	4.06	F	F	1.14	0.6972	0.847	TC0100007066.hg.1			chr1	+	16687351	16690754							NonCoding
TC0100007067.hg.1	3.51	3.79	3.48	4.12	3.65	4.05	4.01	3.94	3.37	3.49	4.08	F	F	-1.5	0.2076	0.6041	3.97	4.08	F	F	-1.08	0.5343	0.7761	3.97	3.49	F	F	1.39	0.4952	0.7156	TC0100007067.hg.1			chr1	+	16692484	16694648							NonCoding
TC0100007068.hg.1	3.64	4.49	4.39	4.03	3.89	3.93	4.06	5.57	4.41	4.43	3.93	F	F	1.42	0.593	0.8742	4.43	3.93	F	F	1.41	0.0978	0.4321	4.43	4.43	F	F	-1.01	0.2288	0.4862	TC0100007068.hg.1			chr1	+	16697147	16699485							NonCoding
TC0100007069.hg.1	4.98	5	5	5.22	5.06	4.88	4.86	5.24	4.98	5	5.06	T	T	-1.04	0.7732	0.9408	5.01	5.06	F	T	-1.04	0.9026	0.9625	5.01	5	F	T	1.01	0.8679	0.9401	TC0100007069.hg.1			chr1	+	16699610	16701270							NonCoding
TC0100007070.hg.1	6.24	6.61	6.81	5.98	5.7	5.79	5.44	7.25	6.86	6.57	5.81	T	T	1.7	0.1221	0.4858	6.87	5.81	T	T	2.09	0.139	0.4777	6.87	6.57	T	T	1.23	0.9358	0.9721	TC0100007070.hg.1	RP1-163M9.7	novel transcript	chr1	+	16701546	16705594		OTTHUMT00000479805; uc057csd.1					NonCoding
TC0100007071.hg.1	3.29	2.8	2.93	3.02	3.07	3.13	3.09	3.05	3.58	2.95	3.07	F	F	-1.09	0.7757	0.9415	3.07	3.07	F	F	-1	0.4948	0.7517	3.07	2.95	F	F	1.09	0.3409	0.5927	TC0100007071.hg.1			chr1	+	16708615	16711333							NonCoding
TC0100007072.hg.1	6.18	6.12	6.22	6.43	6.4	6.09	6.39	7.04	6.98	6.18	6.42	T	T	-1.18	0.5952	0.8752	7.01	6.42	T	T	1.51	0.0681	0.3973	7.01	6.18	T	T	1.78	0.0275	0.1856	TC0100007072.hg.1			chr1	+	16727285	16727355							NonCoding
TC0100007073.hg.1	3.37	3.2	3.17	3.26	3.3	3.6	3.13	3.09	3.93	3.19	3.28	F	F	-1.07	0.6266	0.8879	3.11	3.28	F	F	-1.12	0.9992	0.9996	3.11	3.19	F	F	-1.05	0.6259	0.8035	TC0100007073.hg.1			chr1	+	16727994	16731871							NonCoding
TC0100007075.hg.1	15.04	12.67	12.17	15.5	15.89	15.16	14.78	11.6	12.47	12.44	15.52	T	T	-8.42	0.0332	0.2571	12.63	15.52	T	T	-7.37	0.0175	0.2997	12.63	12.44	T	T	1.14	0.7061	0.8525	TC0100007075.hg.1	RNU1-4	RNA, U1 small nuclear 4	chr1	+	16740516	16740679	6060	ENST00000384659					Small_RNA
TC0100007076.hg.1	12.42	11.23	10.46	7.83	6.96	9.76	9.86	8.24	7.27	11.33	8	T	T	10.03	0.0045	0.0865	8.38	8	T	T	1.3	0.754	0.8971	8.38	11.33	T	T	-7.7	0.0074	0.1061	TC0100007076.hg.1	flawrobu	Transcript Identified by AceView	chr1	+	16740790	16741967		flawrobu.aAug10-unspliced					Unassigned
TC0100007077.hg.1	4.1	4.08	4.17	4.23	3.99	4.03	4.5	4.51	4.32	4.09	4.01	F	F	1.05	0.8751	0.9693	4.5	4.01	F	F	1.4	0.0959	0.4305	4.5	4.09	F	F	1.33	0.1239	0.3623	TC0100007077.hg.1			chr1	+	16756124	16757263							NonCoding
TC0100007078.hg.1	4.84	3.61	4.06	4.35	4.44	4.23	3.88	4.16	5.16	4.13	4.34	F	F	-1.16	0.6754	0.9075	4.15	4.34	F	F	-1.14	0.888	0.9567	4.15	4.13	F	F	1.01	0.5777	0.7728	TC0100007078.hg.1			chr1	+	16765299	16768461							NonCoding
TC0100007079.hg.1	3.93	3.17	3.73	2.94	2.95	2.97	3.69	4.12	3.71	3.7	2.95	F	F	1.68	0.0298	0.2429	3.7	2.95	F	F	1.68	0.0068	0.231	3.7	3.7	F	F	-1	0.3873	0.6325	TC0100007079.hg.1			chr1	+	16770775	16772084							NonCoding
TC0100007080.hg.1	4.62	4.53	4.55	3.94	4.1	4.09	4.2	4.17	4.09	4.55	4.09	T	F	1.38	0.0204	0.2001	4.17	4.09	F	F	1.05	0.5624	0.7923	4.17	4.55	F	T	-1.31	0.055	0.2497	TC0100007080.hg.1			chr1	+	16772417	16796155							NonCoding
TC0100007081.hg.1	3.99	4.06	4.14	3.79	3.94	4.35	4.33	4.51	4.43	4.06	3.97	F	F	1.07	0.8601	0.9652	4.43	3.97	F	F	1.37	0.101	0.4353	4.43	4.06	F	F	1.29	0.1344	0.3763	TC0100007081.hg.1	RP11-108M9.2	putative novel transcript	chr1	+	16855407	16859284		ENST00000414128.1; OTTHUMT00000006253; uc057csg.1					NonCoding
TC0100007082.hg.1	3.29	3.25	3.18	3.82	3.58	3.19	3.12	4.32	4.07	3.25	3.55	F	F	-1.23	0.3995	0.7734	4.09	3.55	F	F	1.46	0.3769	0.6732	4.09	3.25	F	F	1.8	0.1028	0.3319	TC0100007082.hg.1	sparrawbo	Transcript Identified by AceView	chr1	+	16859655	16860146		sparrawbo.aAug10-unspliced					Coding
TC0100007083.hg.1	3.49	3.35	3.39	3.98	3.97	3.44	3.33	3.57	3.65	3.4	3.98	F	F	-1.49	0.124	0.4893	3.55	3.98	F	F	-1.34	0.2482	0.5763	3.55	3.4	F	F	1.11	0.656	0.8224	TC0100007083.hg.1	U1; RP11-108M9.3; sparbaw; RNU1-5P	U1 spliceosomal RNA [Source:RFAM;Acc:RF00003]; novel transcript; Transcript Identified by AceView; RNA, U1 small nuclear 5, pseudogene [Source:HGNC Symbol;Acc:HGNC:48304]	chr1	+	16870945	16874092		ENST00000362684.1; ENST00000438002.1; ENST00000451828.1; ENST00000453554.1; ENST00000457856.1; OTTHUMT00000006254; OTTHUMT00000006255; OTTHUMT00000006256; OTTHUMT00000006257; sparbaw.bAug10; sparbaw.cAug10; uc031trc.2; uc057csh.1; uc057csi.1; uc057csj.1; uc057csk.1					Multiple_Complex
TC0100007084.hg.1	3.35	3.55	3.77	3.74	3.91	3.63	3.61	3.77	3.66	3.56	3.76	F	F	-1.15	0.355	0.7423	3.67	3.76	F	F	-1.06	0.7226	0.8808	3.67	3.56	F	F	1.09	0.5579	0.7594	TC0100007084.hg.1	RP11-108M9.5		chr1	+	16889095	16889602		ENST00000453917					Multiple_Complex
TC0100007085.hg.1	15.04	12.67	12.17	15.5	15.89	15.16	14.78	11.6	12.47	12.44	15.52	T	T	-8.42	0.0332	0.2571	12.63	15.52	T	T	-7.37	0.0175	0.2997	12.63	12.44	T	T	1.14	0.7061	0.8525	TC0100007085.hg.1	RNU1-2	RNA, U1 small nuclear 2	chr1	+	16895980	16896143	26870	ENST00000384278					Small_RNA
TC0100007086.hg.1	12.53	10.53	10.82	7.77	8.68	9.94	9.19	8.54	6.82	10.68	8.77	T	T	3.77	0.0099	0.1355	8.42	8.77	T	T	-1.27	0.4436	0.7186	8.42	10.68	T	T	-4.8	0.0028	0.0692	TC0100007086.hg.1	beepabu	Transcript Identified by AceView	chr1	+	16896491	16897101		beepabu.aAug10-unspliced					Unassigned
TC0100007087.hg.1	8.32	6.25	5.51	4.95	5.79	6.14	5.58	4.84	5.56	6.38	5.72	T	T	1.58	0.1342	0.5064	5.57	5.72	T	T	-1.11	0.6497	0.8429	5.57	6.38	T	T	-1.75	0.0633	0.2664	TC0100007087.hg.1	fluweybo	Transcript Identified by AceView	chr1	+	16897178	16897495		fluweybo.aAug10-unspliced					Coding
TC0100007088.hg.1	9.22	7.86	6.01	8.77	7.17	9.23	9.08	13.04	8.18	7.74	8.77	T	T	-2.04	0.5915	0.8735	8.77	8.77	T	T	1	0.2022	0.5375	8.77	7.74	T	T	2.04	0.0851	0.3048	TC0100007088.hg.1			chr1	+	16905206	16905264							NonCoding
TC0100007089.hg.1	7.35	7.03	7.07	7.37	7.17	6.43	6.8	7.01	8.18	7.05	7.19	T	T	-1.1	0.6927	0.914	6.91	7.19	T	T	-1.22	0.4073	0.6938	6.91	7.05	T	T	-1.1	0.6559	0.8224	TC0100007089.hg.1	geerarbo	Transcript Identified by AceView	chr1	+	16915678	16921051		geerarbo.aAug10					Unassigned
TC0100007090.hg.1	5.04	4.66	4.77	4.8	4.85	4.78	4.75	4.98	5.05	4.79	4.81	T	T	-1.01	0.9468	0.9879	4.97	4.81	T	T	1.12	0.5873	0.8071	4.97	4.79	T	T	1.13	0.633	0.8079	TC0100007090.hg.1	poykeybu	Transcript Identified by AceView	chr1	+	16927654	16928830		poykeybu.aAug10-unspliced					Coding
TC0100007091.hg.1	10.17	9.7	10.51	9.65	9.01	8.94	9.81	9.61	10.56	10.14	8.97	T	T	2.24	0.0231	0.2137	9.79	8.97	T	T	1.76	0.0441	0.3634	9.79	10.14	T	T	-1.28	0.7039	0.8511	TC0100007091.hg.1	CROCC	Zhang2013 ALT_ACCEPTOR, ALT_DONOR, coding, INTERNAL, intronic best transcript NM_014675	chr1	+	16944903	16945102		hsa_circ_0092359					NonCoding
TC0100007092.hg.1	3.06	3.1	3.3	3.09	3.28	3.68	3.31	3.95	3.52	3.08	3.32	F	F	-1.18	0.4633	0.811	3.56	3.32	F	F	1.18	0.3606	0.6616	3.56	3.08	F	F	1.39	0.1175	0.3531	TC0100007092.hg.1			chr1	+	16974513	16978542							NonCoding
TC0100007093.hg.1	4.46	4.52	4.55	4.35	4.6	4.41	4.65	4.98	4.32	4.51	4.42	T	T	1.07	0.8075	0.9504	4.65	4.42	T	T	1.18	0.4037	0.6915	4.65	4.51	T	T	1.1	0.5474	0.7521	TC0100007093.hg.1	RP1-37C10.3	putative novel transcript	chr1	+	16978926	17005091		ENST00000446261.1; OTTHUMT00000006616; uc057cte.1					NonCoding
TC0100007094.hg.1	3.46	3.43	3.3	3.15	3.6	3.42	3.43	4.53	5.14	3.44	3.4	F	F	1.03	0.991	0.9981	4.43	3.4	F	F	2.04	0.0334	0.3445	4.43	3.44	F	F	1.98	0.034	0.2024	TC0100007094.hg.1	plorlobo	Transcript Identified by AceView	chr1	+	17012034	17012579		plorlobo.aAug10-unspliced					Coding
TC0100007095.hg.1	3.86	4.91	4.48	3.71	3.44	3.27	3.47	5.31	3.59	4.44	3.47	F	F	1.96	0.0832	0.4066	3.53	3.47	F	F	1.05	0.2146	0.5485	3.53	4.44	F	F	-1.87	0.5562	0.7582	TC0100007095.hg.1	bada	Transcript Identified by AceView	chr1	+	17019913	17020561		bada.aAug10-unspliced					Unassigned
TC0100007096.hg.1	4.71	4.7	4.75	4.64	4.73	4.41	5.22	5.24	4.37	4.71	4.63	T	F	1.06	0.6462	0.8958	5.23	4.63	T	F	1.51	0.2326	0.5635	5.23	4.71	T	T	1.43	0.442	0.6757	TC0100007096.hg.1			chr1	+	17062370	17070204							NonCoding
TC0100007097.hg.1	5.25	5.11	4.99	5.24	5.41	5.1	5.25	5.79	5.24	5.12	5.25	T	T	-1.1	0.5809	0.8686	5.25	5.25	T	T	-1	0.4606	0.7295	5.25	5.12	T	T	1.1	0.2117	0.4679	TC0100007097.hg.1	loywabo	Transcript Identified by AceView	chr1	+	17106816	17117456		loywabo.aAug10					Multiple_Complex
TC0100007098.hg.1	3.34	4.68	4.4	4.89	4.42	4.1	4.27	5.46	5.62	4.43	4.45	F	F	-1.02	0.4877	0.8251	5.54	4.45	F	F	2.12	0.1873	0.5236	5.54	4.43	F	F	2.15	0.0597	0.2597	TC0100007098.hg.1	jarrarbo	Transcript Identified by AceView	chr1	+	17111898	17112539		jarrarbo.aAug10-unspliced					Coding
TC0100007099.hg.1	3.29	3.59	3.16	2.92	3.02	3.22	3.1	3.83	3.44	3.31	3.04	F	F	1.21	0.2741	0.6748	3.46	3.04	F	F	1.33	0.1421	0.4805	3.46	3.31	F	F	1.1	0.6681	0.8297	TC0100007099.hg.1			chr1	+	17131530	17140148							NonCoding
TC0100007100.hg.1	5.87	6.06	5.98	6.21	5.96	5.47	5.54	4.89	7.45	5.97	5.91	F	F	1.04	0.8739	0.9689	5.64	5.91	F	F	-1.2	0.8861	0.9559	5.64	5.97	F	F	-1.26	0.9877	0.9952	TC0100007100.hg.1	Y_RNA	Y RNA [Source:RFAM;Acc:RF00019]	chr1	+	17158197	17158284		ENST00000625593; uc057ctz.1					NonCoding
TC0100007101.hg.1	4.37	4.37	4.05	4.54	4.88	4.23	4.65	4.81	4.21	4.37	4.55	T	T	-1.13	0.3031	0.7001	4.63	4.55	T	T	1.06	0.9797	0.9924	4.63	4.37	T	T	1.2	0.2924	0.549	TC0100007101.hg.1	RP11-380J14.1	novel transcript	chr1	+	17189783	17197617		ENST00000412427.1; OTTHUMT00000006615; uc057cua.1					NonCoding
TC0100007102.hg.1	5.01	6.27	5.14	4.92	5.28	4.85	4.85	4.9	4.56	5.08	4.89	T	T	1.14	0.2142	0.6115	4.87	4.89	T	T	-1.01	0.4854	0.746	4.87	5.08	T	T	-1.15	0.0688	0.2765	TC0100007102.hg.1	PADI1	peptidyl arginine deiminase, type I	chr1	+	17205126	17246006	29943	NM_013358; ENST00000375471; ENST00000460293; ENST00000483501; BC130574; BC136402; OTTHUMT00000006621; OTTHUMT00000006622; OTTHUMT00000006797	protein citrullination	cytoplasm; extracellular exosome	protein-arginine deiminase activity; calcium ion binding; hydrolase activity	PWY-4921	Multiple_Complex
TC0100007103.hg.1	4.66	4.59	4.83	4.12	4.41	4.38	3.99	4.58	5.32	4.68	4.4	T	F	1.21	0.2619	0.6631	4.62	4.4	F	F	1.16	0.3398	0.6468	4.62	4.68	F	T	-1.04	0.8546	0.9334	TC0100007103.hg.1	PADI3	peptidyl arginine deiminase, type III	chr1	+	17249098	17284233	51702	NM_016233; ENST00000375460; BC041592; BC109091; BC109092; OTTHUMT00000006805	protein citrullination	cytoplasm	protein-arginine deiminase activity; calcium ion binding; hydrolase activity	PWY-4921	Coding
TC0100007104.hg.1	6.97	7.62	7.41	7.56	7.29	7.48	7.39	7.59	7.05	7.37	7.47	T	T	-1.07	0.6754	0.9075	7.36	7.47	T	T	-1.08	0.6974	0.8681	7.36	7.37	T	T	-1.01	0.9758	0.9901	TC0100007104.hg.1	MIR3972	microRNA 3972	chr1	+	17277889	17277975	100616188	NR_039768; ENST00000582732					Precursor_microRNA
TC0100007105.hg.1	8.2	8.64	10.06	5.02	4.22	5.01	10.79	4.88	5.27	8.67	5.01	T	T	12.62	0.0115	0.1469	5.08	5.01	T	T	1.05	0.1295	0.4671	5.08	8.67	T	T	-12.03	0.1718	0.4232	TC0100007105.hg.1	PADI4	peptidyl arginine deiminase, type IV	chr1	+	17308195	17364004	23569	NM_012387; ENST00000375448; ENST00000375453; ENST00000467001; ENST00000468945; ENST00000487048; BC025718; OTTHUMT00000006799; OTTHUMT00000006800; OTTHUMT00000006801; OTTHUMT00000006802; OTTHUMT00000006803	chromatin organization; nucleosome assembly; chromatin remodeling; transcription, DNA-templated; regulation of transcription, DNA-templated; cellular protein modification process; chromatin modification; protein citrullination; stem cell population maintenance; histone H3-R26 citrullination; histone citrullination; innate immune response; immune system process	nucleus; nucleoplasm; cytoplasm	protein-arginine deiminase activity; calcium ion binding; protein binding; arginine deiminase activity; hydrolase activity; metal ion binding	PWY-4921	Multiple_Complex
TC0100007106.hg.1	4.83	4.52	3.92	3.53	3.12	2.74	3.07	3	5.48	4.46	3.13	F	F	2.52	0.0641	0.3596	3.04	3.13	F	F	-1.06	0.2692	0.5928	3.04	4.46	F	F	-2.68	0.3768	0.6241	TC0100007106.hg.1	koypabu	Transcript Identified by AceView	chr1	+	17349556	17350333		koypabu.aAug10-unspliced					Coding
TC0100007107.hg.1	8.72	8.05	7.96	10.84	10.47	9.4	9.68	11.35	10.18	8.01	10.4	T	T	-5.27	0.003	0.0685	10.28	10.4	T	T	-1.09	0.7394	0.8895	10.28	8.01	T	T	4.85	0.0018	0.0557	TC0100007107.hg.1			chr1	+	17351650	17352099							NonCoding
TC0100007108.hg.1	5.96	4.73	5.07	4.57	4.46	4.59	4.8	5.44	5.42	5.13	4.58	T	T	1.46	0.0619	0.3538	5.43	4.58	T	T	1.8	0.0721	0.402	5.43	5.13	T	T	1.23	0.9275	0.9683	TC0100007108.hg.1	PADI6	peptidyl arginine deiminase, type VI	chr1	+	17372196	17401699	353238	NM_207421; ENST00000619609; OTTHUMT00000006804	cytoskeleton organization; cytoplasm organization; protein citrullination; regulation of translation by machinery localization; cellular protein localization	nucleus; cytoplasm; intermediate filament cytoskeleton	protein-arginine deiminase activity; calcium ion binding; hydrolase activity; protein binding		Multiple_Complex
TC0100007109.hg.1	4.99	4.6	4.69	5.84	5.72	5.07	5.7	6.69	5.81	4.69	5.78	T	T	-2.13	0.0405	0.2854	5.76	5.78	T	T	-1.01	0.1442	0.4824	5.76	4.69	T	T	2.1	0.0031	0.0718	TC0100007109.hg.1	kyplo	Transcript Identified by AceView	chr1	+	17405654	17406146		kyplo.aAug10-unspliced					Coding
TC0100007110.hg.1	6.35	8.56	9.36	6.57	6.19	6.52	6.2	5.4	4.95	8.42	6.54	T	T	3.68	0.0345	0.2624	5.47	6.54	T	T	-2.1	0.2085	0.5431	5.47	8.42	T	T	-7.73	0.0039	0.0792	TC0100007110.hg.1	RP1-20B21.4; kuplo	Transcript Identified by AceView; putative novel transcript	chr1	+	17406760	17407382		ENST00000439577.1; kuplo.cAug10; OTTHUMT00000091165; uc057cui.1					NonCoding
TC0100007111.hg.1	4.47	6.1	6.42	3.71	4.05	3.95	5.2	4	4.13	6.25	3.93	T	F	4.98	0.0072	0.113	4.07	3.93	F	F	1.1	0.3161	0.6288	4.07	6.25	F	T	-4.53	0.0406	0.2185	TC0100007111.hg.1			chr1	+	17409169	17418463							NonCoding
TC0100007112.hg.1	5.11	5.11	4.99	5.02	5.11	4.82	4.89	5.55	5.11	5.11	5	T	T	1.08	0.7224	0.9247	5.15	5	T	T	1.11	0.4088	0.695	5.15	5.11	T	T	1.03	0.6294	0.8057	TC0100007112.hg.1			chr1	+	17431341	17547750							NonCoding
TC0100007113.hg.1	3.45	3.29	3.35	2.93	3.16	3.16	3.2	3.8	3.56	3.36	3.16	F	F	1.14	0.2499	0.6517	3.53	3.16	F	F	1.29	0.0844	0.417	3.53	3.36	F	F	1.13	0.4973	0.7171	TC0100007113.hg.1			chr1	+	17438338	17439325							NonCoding
TC0100007114.hg.1	3.31	3.38	3.49	3.28	3.28	3.47	3.53	3.79	3.57	3.39	3.28	F	F	1.08	0.7969	0.9476	3.55	3.28	F	F	1.21	0.1775	0.5143	3.55	3.39	F	F	1.12	0.2618	0.5193	TC0100007114.hg.1			chr1	+	17439834	17450705							NonCoding
TC0100007115.hg.1	3.47	4.08	3.83	4.22	3.76	3.47	3.77	4.36	4.15	3.8	3.8	F	F	1	0.9288	0.9839	4.12	3.8	F	F	1.25	0.3516	0.6552	4.12	3.8	F	F	1.25	0.3106	0.5657	TC0100007115.hg.1			chr1	+	17440881	17441562							NonCoding
TC0100007116.hg.1	3.83	3.8	3.87	5.13	5.03	4.75	4.96	5.04	4.66	3.83	5.02	T	T	-2.27	0.0004	0.0233	4.96	5.02	T	T	-1.04	0.7129	0.876	4.96	3.83	T	T	2.19	0.0007	0.0384	TC0100007116.hg.1	merpabu	Transcript Identified by AceView	chr1	+	17530122	17530590		merpabu.aAug10-unspliced					Coding
TC0100007117.hg.1	6.75	8.86	8.86	5	4.99	4.67	7.13	4.97	4.89	8.86	4.99	T	T	14.59	0.0011	0.0387	4.93	4.99	T	T	-1.05	0.2963	0.6133	4.93	8.86	T	T	-15.27	0.0059	0.0948	TC0100007117.hg.1	ARHGEF10L	Rho guanine nucleotide exchange factor 10 like	chr1	+	17539835	17697875	55160	NM_001011722; NM_018125; ENST00000167825; ENST00000361221; ENST00000375408; ENST00000375415; ENST00000466782; ENST00000469726; ENST00000482359; ENST00000482892; ENST00000495593; BC117171; BC143347; OTTHUMT00000007147; OTTHUMT00000007148; OTTHUMT00000007149; OTTHUMT00000007150; OTTHUMT00000007151; OTTHUMT00000007152; OTTHUMT00000007153; OTTHUMT00000007154; OTTHUMT00000007155	regulation of Rho protein signal transduction; positive regulation of GTPase activity; SREBP signaling pathway; positive regulation of stress fiber assembly	cytoplasm; cytosol	Rho guanyl-nucleotide exchange factor activity; guanyl-nucleotide exchange factor activity; protein binding; GTPase activator activity		Multiple_Complex
TC0100007118.hg.1	6.45	7.13	6.48	5.98	5.34	6.44	6.39	6.59	5.53	6.46	5.94	T	T	1.44	0.075	0.3871	6.47	5.94	T	T	1.44	0.5288	0.7729	6.47	6.46	T	T	1	0.2084	0.4645	TC0100007118.hg.1	swarfobu	Transcript Identified by AceView	chr1	+	17543758	17562760		swarfobu.aAug10					Coding
TC0100007119.hg.1	5.7	6.45	5.82	5.78	5.22	5	5.46	6.32	6.22	5.76	5.26	T	T	1.41	0.0817	0.4033	6.27	5.26	T	T	2.01	0.0776	0.4089	6.27	5.76	T	T	1.42	0.9755	0.99	TC0100007119.hg.1	smylobo	Transcript Identified by AceView	chr1	+	17558110	17558496		smylobo.aAug10-unspliced					Coding
TC0100007120.hg.1	3.36	3.72	3.76	3.43	3.51	3.09	3.19	4.03	4.28	3.74	3.45	F	F	1.23	0.3977	0.7723	4.01	3.45	F	F	1.48	0.1436	0.4817	4.01	3.74	F	F	1.2	0.494	0.7148	TC0100007120.hg.1	klawbor	Transcript Identified by AceView	chr1	+	17566783	17567208		klawbor.aAug10-unspliced					Coding
TC0100007121.hg.1	3.21	3.39	3.58	3.28	3.33	2.96	3.39	3.6	3.68	3.39	3.3	F	F	1.06	0.3772	0.7583	3.58	3.3	F	F	1.21	0.1272	0.4647	3.58	3.39	F	F	1.14	0.4724	0.6985	TC0100007121.hg.1	neepabu	Transcript Identified by AceView	chr1	+	17571618	17572079		neepabu.aAug10-unspliced					Coding
TC0100007122.hg.1	5.09	5.17	5.02	5.11	5.39	5.28	5.47	6.14	5.52	5.09	5.27	T	T	-1.13	0.4946	0.8281	5.5	5.27	T	T	1.17	0.0934	0.4272	5.5	5.09	T	T	1.32	0.0291	0.1902	TC0100007122.hg.1			chr1	+	17590274	17622565							NonCoding
TC0100007123.hg.1	7.56	8.59	7.21	8.18	8.04	7.05	6.95	9.94	8.72	7.6	8.1	T	T	-1.42	0.9614	0.9915	8.59	8.1	T	T	1.4	0.2948	0.6122	8.59	7.6	T	T	1.98	0.3157	0.5704	TC0100007123.hg.1			chr1	+	17675714	17676247							NonCoding
TC0100007124.hg.1	3.83	3.92	3.66	3.83	3.53	3.48	3.69	4.22	3.74	3.81	3.51	F	F	1.23	0.4372	0.7969	3.72	3.51	F	F	1.16	0.27	0.5935	3.72	3.81	F	F	-1.07	0.7259	0.8634	TC0100007124.hg.1	reypabu	Transcript Identified by AceView	chr1	+	17677704	17678268		reypabu.aAug10-unspliced					Coding
TC0100007125.hg.1	4.11	4.08	4.15	4.24	4.17	4.17	4.09	4.17	4	4.11	4.17	F	F	-1.04	0.6912	0.9135	4.09	4.17	F	F	-1.06	0.5882	0.8077	4.09	4.11	F	F	-1.02	0.8833	0.9476	TC0100007125.hg.1	RP11-473A10.2; sypabu	putative novel transcript; Transcript Identified by AceView	chr1	+	17717686	17749978		ENST00000430540.1; OTTHUMT00000007156; sypabu.aAug10; uc057cur.1					Multiple_Complex
TC0100007126.hg.1	3.81	3.34	3.43	3.48	3.85	3.47	3.3	3.53	3.83	3.41	3.48	T	T	-1.05	0.768	0.9387	3.55	3.48	T	T	1.05	0.8453	0.9388	3.55	3.41	T	T	1.1	0.92	0.9649	TC0100007126.hg.1	AL136529.1		chr1	+	17747169	17747222		uc057cus.1					Precursor_microRNA
TC0100007127.hg.1	4.28	4.25	4.99	5.24	4.5	5.18	4.6	4.4	4.67	4.26	5.2	T	T	-1.92	0.1459	0.5246	4.59	5.2	F	T	-1.53	0.1896	0.526	4.59	4.26	F	T	1.25	0.8669	0.9396	TC0100007127.hg.1	ACTL8	actin-like 8	chr1	+	17755313	17827063	81569	NM_030812; ENST00000375406; ENST00000617065; BC028909; OTTHUMT00000007143; uc001bat.3	epithelial cell differentiation	cytoplasm; cytoskeleton	protein binding		Multiple_Complex
TC0100007128.hg.1	3.29	3.44	3.74	3.14	3.62	3.14	3.5	4.51	3.76	3.47	3.14	F	F	1.25	0.5512	0.856	3.8	3.14	F	F	1.57	0.0701	0.3996	3.8	3.47	F	F	1.25	0.1856	0.439	TC0100007128.hg.1	kleeweybo	Transcript Identified by AceView	chr1	+	17843134	17843474		kleeweybo.aAug10-unspliced					Coding
TC0100007129.hg.1	4.37	4.41	4.55	3.9	4.83	4.17	4.07	5.99	4.48	4.41	4.23	F	F	1.13	0.7621	0.9367	4.47	4.23	F	F	1.18	0.2689	0.5925	4.47	4.41	F	F	1.04	0.4091	0.65	TC0100007129.hg.1			chr1	+	17873596	17878142							NonCoding
TC0100007130.hg.1	3.62	3.82	3.9	3.44	3.34	3.24	3.38	3.99	4.68	3.8	3.34	F	F	1.38	0.1966	0.5909	4.01	3.34	F	F	1.59	0.0603	0.3882	4.01	3.8	F	F	1.16	0.4726	0.6986	TC0100007130.hg.1			chr1	+	17947206	17971424							NonCoding
TC0100007131.hg.1	3.25	4.58	4.18	4.23	3.48	3.46	3.23	4.3	3.33	4.1	3.47	F	F	1.55	0.525	0.8433	3.28	3.47	F	F	-1.14	0.8163	0.9264	3.28	4.1	F	F	-1.76	0.3912	0.6356	TC0100007131.hg.1			chr1	+	17978762	17988906							NonCoding
TC0100007132.hg.1	4.07	4.4	3.82	5.06	4.32	3.8	4.27	4.35	4.94	4.09	4.37	T	T	-1.22	0.418	0.7848	4.31	4.37	T	T	-1.04	0.7299	0.8847	4.31	4.09	T	T	1.17	0.2587	0.5168	TC0100007132.hg.1			chr1	+	18015942	18023736							NonCoding
TC0100007133.hg.1	4.04	3.98	4.83	4.29	4.74	4.84	4.54	4.55	4.11	4.01	4.78	F	F	-1.71	0.2758	0.6766	4.54	4.78	F	F	-1.18	0.4715	0.7371	4.54	4.01	F	F	1.45	0.6927	0.8446	TC0100007133.hg.1			chr1	+	18043962	18045670							NonCoding
TC0100007134.hg.1	5.06	5.16	5.42	4.74	4.84	4.69	4.55	4.6	6.21	5.18	4.75	T	T	1.35	0.294	0.6923	4.58	4.75	T	T	-1.13	0.3949	0.6855	4.58	5.18	T	T	-1.52	0.8303	0.9204	TC0100007134.hg.1			chr1	+	18049863	18053554							NonCoding
TC0100007135.hg.1	5.91	5.88	6.66	6.76	7.28	5.96	6.82	8.29	7.61	5.9	6.7	T	T	-1.74	0.2785	0.6791	7.58	6.7	T	T	1.84	0.075	0.4057	7.58	5.9	T	T	3.22	0.0113	0.1272	TC0100007135.hg.1	LOC101927876; RP11-174G17.2	uncharacterized LOC101927876; novel transcript	chr1	+	18065657	18074412	101927876	NR_125946; ENST00000569711; ENST00000569711.1; OTTHUMT00000431027; uc057cuu.1					NonCoding
TC0100007136.hg.1	4.79	4.69	4.41	4.71	5.32	5.18	5.49	5.24	5.22	4.68	5.17	T	T	-1.41	0.0992	0.4426	5.23	5.17	T	T	1.04	0.328	0.6376	5.23	4.68	T	T	1.47	0.0182	0.1564	TC0100007136.hg.1	IGSF21	immunoglobin superfamily, member 21	chr1	+	18107746	18378483	84966	NM_032880; ENST00000251296; ENST00000412684; ENST00000473951; ENST00000497331; BC007618; OTTHUMT00000006924; OTTHUMT00000006925; OTTHUMT00000006926; OTTHUMT00000006927		extracellular region	protein binding		Multiple_Complex
TC0100007137.hg.1	3.93	3.78	3.85	3.75	4.08	4.04	3.71	3.72	4.05	3.85	4.06	F	F	-1.16	0.6249	0.8873	3.72	4.06	F	F	-1.27	0.5546	0.7882	3.72	3.85	F	F	-1.1	0.9168	0.9634	TC0100007137.hg.1	RP11-174G17.3; rire	TEC; Transcript Identified by AceView	chr1	+	18109389	18115861		ENST00000624418; OTTHUMT00000431035; rire.aAug10-unspliced; uc057cuv.1					Coding
TC0100007138.hg.1	5.71	5.63	4.73	5.28	5.17	5.04	5.04	4.94	5.9	5.67	5.17	T	T	1.41	0.5933	0.8743	4.99	5.17	T	T	-1.13	0.7249	0.882	4.99	5.67	T	T	-1.6	0.8531	0.9326	TC0100007138.hg.1			chr1	+	18258416	18261101							NonCoding
TC0100007139.hg.1	3.28	3.27	3.4	3.31	3.03	3.19	3.25	3.66	3.26	3.28	3.18	F	F	1.07	0.5157	0.8389	3.26	3.18	F	F	1.06	0.3363	0.6443	3.26	3.28	F	F	-1.01	0.7425	0.8727	TC0100007139.hg.1			chr1	+	18374570	18375680							NonCoding
TC0100007140.hg.1	3.92	4.21	4.31	4.3	3.78	3.64	3.62	3.9	4.23	4.2	3.76	T	F	1.36	0.3845	0.7632	3.91	3.76	F	F	1.11	0.9729	0.9898	3.91	4.2	F	T	-1.22	0.4022	0.6445	TC0100007140.hg.1	RP11-422P22.1	Putative novel transcript	chr1	+	18385829	18388514		ENST00000420211.1; OTTHUMT00000006932; uc057cuz.1					NonCoding
TC0100007141.hg.1	3.97	4.22	4.25	4.34	4.1	4.26	4.23	4.63	4.52	4.23	4.24	F	F	-1.01	0.7016	0.9172	4.5	4.24	T	F	1.2	0.3075	0.6218	4.5	4.23	T	F	1.21	0.1734	0.425	TC0100007141.hg.1			chr1	+	18403111	18408628							NonCoding
TC0100007142.hg.1	5.24	4.99	4.71	4.27	4.36	4.18	3.94	3.6	4.95	4.98	4.27	F	F	1.64	0.0676	0.3689	3.99	4.27	F	F	-1.22	0.7575	0.8988	3.99	4.98	F	F	-1.99	0.0401	0.2173	TC0100007142.hg.1			chr1	+	18442958	18444480							NonCoding
TC0100007143.hg.1	3.79	3.73	3.56	3.63	3.61	3.66	3.88	5.39	3.48	3.72	3.63	F	F	1.06	0.8894	0.9731	3.82	3.63	F	F	1.14	0.1811	0.5174	3.82	3.72	F	F	1.08	0.2239	0.4809	TC0100007143.hg.1			chr1	+	18453453	18466707							NonCoding
TC0100007144.hg.1	3.96	3.88	4.1	3.95	3.91	3.9	4.17	3.62	4	3.97	3.91	F	F	1.05	0.7834	0.9441	3.96	3.91	F	F	1.04	0.9797	0.9924	3.96	3.97	F	F	-1.01	0.8029	0.9062	TC0100007144.hg.1	KLHDC7A	kelch domain containing 7A	chr1	+	18480930	18486126	127707	NM_152375; ENST00000400664; OTTHUMT00000006923	protein ubiquitination	integral component of membrane; Cul3-RING ubiquitin ligase complex; membrane	ubiquitin-protein transferase activity; protein binding		Multiple_Complex
TC0100007145.hg.1	3.15	3.16	3.15	3.89	3.69	3.61	3.81	4.13	3.11	3.15	3.71	F	F	-1.47	0.0648	0.3617	3.74	3.71	F	F	1.03	0.8518	0.9415	3.74	3.15	F	F	1.51	0.0885	0.31	TC0100007145.hg.1	DYNLL1P3	dynein, light chain, LC8-type 1 pseudogene 3 [Source:HGNC Symbol;Acc:HGNC:49654]	chr1	+	18513118	18513387		ENST00000596113					Multiple_Complex
TC0100007146.hg.1	4.18	3.93	4.75	3.48	3.88	3.54	3.94	3.78	3.4	4.23	3.51	F	F	1.64	0.0429	0.2938	3.75	3.51	F	F	1.18	0.7887	0.9136	3.75	4.23	F	F	-1.39	0.0675	0.2744	TC0100007146.hg.1	RP1-8B22.2		chr1	+	18595414	18595636		ENST00000450125					Multiple_Complex
TC0100007147.hg.1	3.9	3.59	3.93	3.96	4.14	3.61	3.21	3.54	3.66	3.91	3.92	T	T	-1.01	0.6936	0.9144	3.52	3.92	F	T	-1.33	0.1027	0.4374	3.52	3.91	F	T	-1.31	0.1928	0.4468	TC0100007147.hg.1	PAX7	paired box 7	chr1	+	18631006	18748875	5081	NM_001135254; NM_002584; NM_013945; ENST00000375375; ENST00000400661; ENST00000420770; BC121165; BC121166; OTTHUMT00000006928; OTTHUMT00000372482; OTTHUMT00000372483; uc001bay.3	chromatin remodeling; transcription, DNA-templated; anatomical structure morphogenesis; regulation of cell fate commitment; skeletal muscle satellite cell commitment; spinal cord association neuron differentiation; dorsal/ventral neural tube patterning; positive regulation of histone methylation; negative regulation of apoptotic process; regulation of protein binding; skeletal muscle tissue regen…	nucleus	transcription factor activity, RNA polymerase II core promoter sequence-specific; transcription factor activity, sequence-specific DNA binding; sequence-specific DNA binding; DNA binding; protein binding		Multiple_Complex
TC0100007148.hg.1	3.69	3.71	3.89	4.35	4.23	3.94	3.94	4.73	3.75	3.7	4.21	F	F	-1.42	0.183	0.5746	3.89	4.21	F	F	-1.24	0.9071	0.9644	3.89	3.7	F	F	1.14	0.2187	0.4754	TC0100007148.hg.1	pluma	Transcript Identified by AceView	chr1	+	18743661	18744069		pluma.aAug10-unspliced					Coding
TC0100007149.hg.1	4.39	4.77	4.69	4.72	5.19	4.54	4.89	5.47	5.17	4.7	4.75	F	F	-1.03	0.4614	0.8101	5.17	4.75	F	F	1.34	0.2013	0.5366	5.17	4.7	F	F	1.39	0.06	0.2601	TC0100007149.hg.1			chr1	+	18751687	18754302							NonCoding
TC0100007150.hg.1	4.52	4.34	4.53	4.38	4.12	4.31	4.47	4.19	4.52	4.52	4.29	T	F	1.17	0.3756	0.7571	4.5	4.29	F	F	1.15	0.5616	0.7919	4.5	4.52	F	T	-1.02	0.7496	0.8766	TC0100007150.hg.1			chr1	+	18758658	18762193							NonCoding
TC0100007151.hg.1	4.73	5.23	3.99	4.05	3.72	3.7	4.2	3.84	4.6	4.67	3.71	F	F	1.95	0.039	0.2793	4.21	3.71	F	F	1.41	0.2837	0.6035	4.21	4.67	F	F	-1.38	0.236	0.4935	TC0100007151.hg.1			chr1	+	18908840	18916439							NonCoding
TC0100007152.hg.1	2.94	3.1	3.59	2.7	3.08	2.69	3.33	3.89	3.22	3.12	2.7	F	F	1.34	0.1945	0.5883	3.28	2.7	F	F	1.5	0.0406	0.3572	3.28	3.12	F	F	1.12	0.351	0.6019	TC0100007152.hg.1			chr1	+	19034287	19051181							NonCoding
TC0100007153.hg.1	4.8	5.34	5.02	4.84	5.19	4.72	4.63	5.25	4.35	5.04	4.86	F	F	1.14	0.6497	0.8975	4.68	4.86	F	F	-1.13	0.5626	0.7924	4.68	5.04	F	F	-1.28	0.312	0.567	TC0100007153.hg.1			chr1	+	19066657	19068402							NonCoding
TC0100007154.hg.1	4.86	4.09	4.75	4.26	4.64	4.47	4.53	4.59	5.05	4.8	4.46	T	F	1.27	0.6972	0.9155	4.56	4.46	F	F	1.07	0.3532	0.6563	4.56	4.8	F	T	-1.18	0.5782	0.773	TC0100007154.hg.1			chr1	+	19069453	19074502							NonCoding
TC0100007155.hg.1	3.03	3.29	3.19	3.31	2.81	3.09	3.44	4.23	3.19	3.18	3.07	F	F	1.08	0.7333	0.9276	3.45	3.07	F	F	1.3	0.0952	0.4295	3.45	3.18	F	F	1.21	0.1651	0.4156	TC0100007155.hg.1			chr1	+	19139555	19143995							NonCoding
TC0100007156.hg.1	4.75	4.26	3.56	3.42	3.5	3.42	3.45	4.69	5.4	4.21	3.42	T	F	1.73	0.1538	0.536	4.57	3.42	T	F	2.22	0.0525	0.3762	4.57	4.21	T	T	1.29	0.5188	0.7319	TC0100007156.hg.1	skaweybo	Transcript Identified by AceView	chr1	+	19147431	19148269		skaweybo.aAug10-unspliced					Coding
TC0100007157.hg.1	3.38	3.82	4.49	3.58	3.06	2.98	2.75	3.19	3.67	3.88	3.02	F	F	1.81	0.0823	0.4046	3.2	3.02	F	F	1.13	0.9946	0.9979	3.2	3.88	F	F	-1.6	0.0814	0.2983	TC0100007157.hg.1	stalobo	Transcript Identified by AceView	chr1	+	19190610	19191009		stalobo.aAug10-unspliced					Coding
TC0100007158.hg.1	8.33	8.43	8.33	8.94	8.14	8.33	8	8.06	7.13	8.33	8.35	T	T	-1.01	0.7436	0.931	8.03	8.35	T	T	-1.25	0.0424	0.3601	8.03	8.33	T	T	-1.23	0.0737	0.2852	TC0100007158.hg.1	RP1-43E13.2	novel transcript	chr1	+	19210275	19240704		ENST00000437898.1; OTTHUMT00000092368; uc057cvu.1					NonCoding
TC0100007159.hg.1	6.15	6.12	6.68	5.51	5.5	5.54	5.44	6.13	6.03	6.13	5.51	T	T	1.54	0.0133	0.1591	6.08	5.51	T	T	1.48	0.2102	0.5447	6.08	6.13	T	T	-1.04	0.1203	0.3573	TC0100007159.hg.1	steykeybu	Transcript Identified by AceView	chr1	+	19235037	19235703		steykeybu.aAug10-unspliced					Coding
TC0100007160.hg.1	3.97	3.93	4.47	6.04	6.93	5.42	4.39	4.47	3.65	3.95	6.11	F	T	-4.44	0.0007	0.0295	4.43	6.11	T	T	-3.19	0.0008	0.0984	4.43	3.95	T	F	1.39	0.9063	0.9587	TC0100007160.hg.1	MRTO4	MRT4 homolog, ribosome maturation factor	chr1	+	19251539	19260128	51154	NM_016183; ENST00000330263; ENST00000479559; ENST00000493700; BC003013; BC006504; OTTHUMT00000007075; OTTHUMT00000007160; OTTHUMT00000007161	ribosome biogenesis	nucleus; nucleoplasm; nucleolus; cytoplasm; nuclear membrane; intracellular; ribosome; ribonucleoprotein complex	protein binding; poly(A) RNA binding		Multiple_Complex
TC0100007161.hg.1	3.25	2.99	4.32	4.73	5.17	5	4.75	5.88	5.97	3.18	4.98	T	T	-3.47	0.0075	0.1163	5.92	4.98	T	T	1.93	0.2135	0.5476	5.92	3.18	T	T	6.7	0.001	0.0435	TC0100007161.hg.1	RP4-657E11.10		chr1	+	19297080	19297903		ENST00000604801					Multiple_Complex
TC0100007162.hg.1	8.02	7.73	8.6	6.99	9.05	9.24	9.78	6.36	6.8	8.07	9.14	T	T	-2.09	0.7369	0.9289	6.59	9.14	T	T	-5.85	0.4061	0.693	6.59	8.07	T	T	-2.8	0.6123	0.7952	TC0100007162.hg.1	PQLC2	PQ loop repeat containing 2	chr1	+	19312246	19334437	54896	NM_001040125; NM_001040126; NM_001287531; NM_017765; NR_109848; ENST00000375153; ENST00000375155; ENST00000400548; ENST00000432465; ENST00000469076; ENST00000497827; BC015324; OTTHUMT00000007164; OTTHUMT00000007255; OTTHUMT00000289784; OTTHUMT00000289785; OTTHUMT00000289786; OTTHUMT00000289787	arginine transport; lysine transport; amino acid homeostasis; L-lysine transmembrane transport; arginine transmembrane transport; basic amino acid transmembrane transport; transport; amino acid transport; basic amino acid transport	lysosomal membrane; integral component of organelle membrane; intracellular membrane-bounded organelle; lysosome; membrane; integral component of membrane	basic amino acid transmembrane transporter activity; arginine transmembrane transporter activity; L-lysine transmembrane transporter activity		Multiple_Complex
TC0100007163.hg.1	4.08	4.89	4.53	4.2	4.08	4.65	3.97	4.91	3.72	4.5	4.19	T	T	1.24	0.6141	0.8833	3.95	4.19	F	T	-1.19	0.7654	0.9028	3.95	4.5	F	T	-1.47	0.4279	0.6651	TC0100007163.hg.1			chr1	+	19339171	19374248							NonCoding
TC0100007164.hg.1	5.5	6.19	5.31	5.27	6.05	5.26	4.25	6.13	5.34	5.47	5.27	T	T	1.15	0.7734	0.9408	5.27	5.27	F	T	1	0.5581	0.7902	5.27	5.47	F	T	-1.15	0.3889	0.6338	TC0100007164.hg.1	kawkorbu	Transcript Identified by AceView	chr1	+	19392220	19392547		kawkorbu.aAug10-unspliced					Unassigned
TC0100007165.hg.1	3.96	3.86	4.5	3.6	3.82	3.8	3.39	3.85	3.65	3.91	3.81	F	F	1.07	0.1738	0.5635	3.64	3.81	F	F	-1.13	0.6645	0.8508	3.64	3.91	F	F	-1.21	0.0861	0.3061	TC0100007165.hg.1	LOC644083	Transcript Identified by AceView, Entrez Gene ID(s) 644083	chr1	+	19398875	19401214		LOC644083.aAug10-unspliced					Coding
TC0100007166.hg.1	4.63	5.35	4.47	5.59	5.21	5.67	4.94	6.22	6.48	4.56	5.62	F	T	-2.08	0.141	0.5166	6.34	5.62	T	T	1.66	0.3688	0.6673	6.34	4.56	T	F	3.44	0.0305	0.1934	TC0100007166.hg.1	sluleybu	Transcript Identified by AceView	chr1	+	19411903	19412680		sluleybu.aAug10-unspliced					Coding
TC0100007167.hg.1	6.98	6.7	6.35	7.74	7.17	6.71	6.75	9.6	8.96	6.68	7.2	T	T	-1.43	0.4267	0.79	8.97	7.2	T	T	3.4	0.0874	0.4203	8.97	6.68	T	T	4.88	0.0223	0.17	TC0100007167.hg.1	RN7SL277P	RNA, 7SL, cytoplasmic 277, pseudogene [Source:HGNC Symbol;Acc:HGNC:46293]	chr1	+	19424384	19424671		ENST00000481521; uc021ohs.2					NonCoding
TC0100007168.hg.1	4.14	4.03	3.66	4.21	3.68	3.8	3.76	5.13	4.31	4.02	3.8	F	F	1.17	0.898	0.9751	4.38	3.8	F	F	1.49	0.1834	0.5196	4.38	4.02	F	F	1.28	0.2229	0.4798	TC0100007168.hg.1	smoyleybu	Transcript Identified by AceView	chr1	+	19451989	19452644		smoyleybu.aAug10-unspliced					Coding
TC0100007169.hg.1	3.33	5.32	5.28	3.5	4.08	3.36	3.95	3.38	3.57	5.3	3.46	F	F	3.57	0.0787	0.3961	3.61	3.46	F	F	1.1	0.9821	0.9932	3.61	5.3	F	F	-3.23	0.0758	0.2889	TC0100007169.hg.1	snorleybu	Transcript Identified by AceView	chr1	+	19475001	19475376		snorleybu.aAug10-unspliced					Coding
TC0100007170.hg.1	5.64	5.62	5.6	5.03	5.06	4.92	6.27	6.81	4.84	5.62	5.04	F	F	1.5	0.1835	0.5751	6.17	5.04	T	F	2.19	0.0496	0.3718	6.17	5.62	T	F	1.46	0.4318	0.6678	TC0100007170.hg.1	RNU4-28P	RNA, U4 small nuclear 28, pseudogene [Source:HGNC Symbol;Acc:HGNC:46964]	chr1	+	19510593	19510733		uc057cwy.1					Small_RNA
TC0100007171.hg.1	4.3	4.48	4.19	4.27	4.42	4.43	4.46	5.5	5.56	4.32	4.42	F	F	-1.08	0.8805	0.971	5.53	4.42	T	F	2.15	0.0275	0.3308	5.53	4.32	T	F	2.32	0.0213	0.1669	TC0100007171.hg.1			chr1	+	19526176	19531774							NonCoding
TC0100007173.hg.1	9.21	8.99	9.04	9.34	9.27	8.92	9.05	8.28	8.54	9.05	9.3	T	T	-1.19	0.7196	0.924	8.59	9.3	T	T	-1.64	0.0595	0.3868	8.59	9.05	T	T	-1.38	0.1083	0.3399	TC0100007173.hg.1	RPS14P3	ribosomal protein S14 pseudogene 3	chr1	+	19607807	19608644	644068	NR_077246					Multiple_Complex
TC0100007174.hg.1	4.53	3.73	4.02	5.74	4.6	4.59	4.08	4.42	3.7	4.07	4.59	F	F	-1.44	0.0424	0.2917	4.07	4.59	F	F	-1.44	0.0378	0.353	4.07	4.07	F	F	1	0.9456	0.9763	TC0100007174.hg.1	zeybey	Transcript Identified by AceView	chr1	+	19649964	19650807		zeybey.aAug10-unspliced					Unassigned
TC0100007175.hg.1	3.49	3.53	3.73	3.7	3.32	3.44	3.34	3.49	4.11	3.52	3.47	F	F	1.03	0.7149	0.9221	3.45	3.47	F	F	-1.01	0.5568	0.7894	3.45	3.52	F	F	-1.04	0.8209	0.9157	TC0100007175.hg.1	HTR6	5-hydroxytryptamine (serotonin) receptor 6, G protein-coupled	chr1	+	19665287	19680966	3362	NM_000871; ENST00000289753; BC074995; BC074996; OTTHUMT00000007704	G-protein coupled receptor signaling pathway, coupled to cyclic nucleotide second messenger; serotonin receptor signaling pathway; synaptic transmission; cerebral cortex cell migration; positive regulation of TOR signaling; signal transduction; G-protein coupled receptor signaling pathway; brain development; learning; response to drug; negative regulation of glutamate secretion; negative regulati…	plasma membrane; integral component of plasma membrane; cilium; membrane; integral component of membrane; dendrite	histamine receptor activity; serotonin receptor activity; protein binding; signal transducer activity; G-protein coupled receptor activity	GPCRDB_Class_A_Rhodopsin-like; Monoamine_GPCRs	Multiple_Complex
TC0100007176.hg.1	4.77	5.08	4.88	5.14	4.75	5.02	5.11	4.86	5.09	4.9	4.99	T	F	-1.06	0.7975	0.9477	5.1	4.99	F	F	1.08	0.8106	0.9239	5.1	4.9	F	T	1.15	0.6215	0.8011	TC0100007176.hg.1	chuplu; peekorbu	Transcript Identified by AceView	chr1	+	19682535	19691031		chuplu.aAug10-unspliced; peekorbu.aAug10-unspliced					Multiple_Complex
TC0100007177.hg.1	5.16	4.58	5.12	4.91	4.76	4.94	4.71	6.17	5.52	5.14	4.93	T	T	1.16	0.8225	0.9547	5.48	4.93	T	T	1.47	0.128	0.4657	5.48	5.14	T	T	1.27	0.1825	0.4355	TC0100007177.hg.1	chawbo	Transcript Identified by AceView	chr1	+	19743402	19750187		chawbo.aAug10					Multiple_Complex
TC0100007178.hg.1	3.68	3.34	3.61	3.85	3.53	4.37	4.03	4.77	5.3	3.61	3.89	F	F	-1.22	0.3162	0.7115	4.72	3.89	F	F	1.77	0.0524	0.3762	4.72	3.61	F	F	2.15	0.0092	0.1168	TC0100007178.hg.1	beelorbu	Transcript Identified by AceView	chr1	+	19762013	19762683		beelorbu.aAug10-unspliced					Coding
TC0100007179.hg.1	3.24	3.81	3.26	3.76	4.57	3.84	3.41	4.47	5.08	3.25	3.8	F	F	-1.46	0.1827	0.5743	4.37	3.8	F	F	1.49	0.549	0.7847	4.37	3.25	F	F	2.18	0.0685	0.2762	TC0100007179.hg.1			chr1	+	19764885	19951326							NonCoding
TC0100007180.hg.1	3.73	4.94	3.57	3.71	3.73	3.39	3.32	3.61	4.58	3.65	3.72	F	F	-1.05	0.2994	0.6967	3.62	3.72	F	F	-1.07	0.604	0.8169	3.62	3.65	F	F	-1.03	0.587	0.7789	TC0100007180.hg.1	cheybo	Transcript Identified by AceView	chr1	+	19765681	19766185		cheybo.aAug10-unspliced					Coding
TC0100007181.hg.1	7.85	7.51	7.02	6.95	7.41	7.45	7.13	7.4	6.82	7.47	7.43	T	T	1.03	0.5247	0.8431	7.12	7.43	T	T	-1.24	0.6007	0.8147	7.12	7.47	T	T	-1.28	0.259	0.5171	TC0100007181.hg.1	chorbo	Transcript Identified by AceView	chr1	+	19799298	19799677		chorbo.aAug10-unspliced					Coding
TC0100007182.hg.1	3.19	4.41	4.17	4.46	4.45	4.17	4.32	4.75	4.67	4.23	4.45	F	T	-1.17	0.2096	0.6064	4.7	4.45	T	T	1.19	0.5129	0.7628	4.7	4.23	T	F	1.39	0.0724	0.2829	TC0100007182.hg.1	RP11-91K11.2	putative novel transcript	chr1	+	19814367	19819502		ENST00000454736.1; OTTHUMT00000007695; uc057cxv.1					NonCoding
TC0100007183.hg.1	3.74	3.29	3.35	4.14	4.31	3.73	4.43	5.81	6.98	3.32	4.1	F	F	-1.72	0.2945	0.6925	5.76	4.1	T	F	3.15	0.0123	0.275	5.76	3.32	T	F	5.41	0.0022	0.0613	TC0100007183.hg.1			chr1	+	19861278	19865566							NonCoding
TC0100007184.hg.1	7.96	7.41	7.03	8.23	7.23	7.64	7.01	6.31	6.7	7.45	7.68	T	T	-1.17	0.5179	0.8397	6.68	7.68	T	T	-2	0.0158	0.2926	6.68	7.45	T	T	-1.71	0.048	0.2355	TC0100007184.hg.1	OTUD3	OTU deubiquitinase 3	chr1	+	19882395	19912945	23252	NM_015207; ENST00000375120; ENST00000466697; ENST00000481686; OTTHUMT00000007655; OTTHUMT00000007656; OTTHUMT00000007657	protein K11-linked deubiquitination; protein K6-linked deubiquitination; proteolysis		ubiquitin-specific protease activity; peptidase activity; cysteine-type peptidase activity; hydrolase activity		Multiple_Complex
TC0100007185.hg.1	4.95	5.2	5.02	5.28	5.23	5.19	5.28	6.37	5.55	5.03	5.23	T	T	-1.15	0.5533	0.8568	5.57	5.23	T	T	1.26	0.1175	0.4542	5.57	5.03	T	T	1.45	0.0433	0.2248	TC0100007185.hg.1			chr1	+	19937931	19939438							NonCoding
TC0100007186.hg.1	4.58	4.25	4.64	5.77	6.03	5.21	4.75	7.19	6.79	4.61	5.72	T	T	-2.16	0.0643	0.3602	6.98	5.72	T	T	2.4	0.3345	0.6428	6.98	4.61	T	T	5.17	0.012	0.1311	TC0100007186.hg.1	RN7SL304P	RNA, 7SL, cytoplasmic 304, pseudogene [Source:HGNC Symbol;Acc:HGNC:46320]	chr1	+	19970969	19971269		ENST00000488028; uc057cxy.1					NonCoding
TC0100007187.hg.1	4.3	4.46	4.18	5.18	5.48	5.39	5.16	4.98	6.12	4.31	5.37	F	F	-2.08	0.0078	0.1189	5.08	5.37	F	F	-1.22	0.8252	0.9303	5.08	4.31	F	F	1.7	0.0055	0.0918	TC0100007187.hg.1			chr1	+	20026925	20033155							NonCoding
TC0100007188.hg.1	6.03	6.18	5.92	5.78	4.71	5.21	5.43	5.59	5.21	6.04	5.23	T	T	1.76	0.0198	0.1969	5.41	5.23	T	T	1.14	0.5541	0.788	5.41	6.04	T	T	-1.54	0.0547	0.2491	TC0100007188.hg.1	PLA2G5	phospholipase A2, group V	chr1	+	20028179	20091901	5322	NM_000929; ENST00000375108; ENST00000460175; ENST00000465698; ENST00000469069; ENST00000478803; ENST00000486277; ENST00000489871; ENST00000498348; BC036792; OTTHUMT00000007668; OTTHUMT00000007669; OTTHUMT00000007670; OTTHUMT00000007671; OTTHUMT00000007672; OTTHUMT00000007673; OTTHUMT00000007674; OTTHUMT00000091238		extracellular region; Golgi apparatus; plasma membrane; cell surface; perinuclear region of cytoplasm	calcium ion binding; heparin binding; calcium-dependent phospholipase A2 activity; phospholipase A2 activity; hydrolase activity; metal ion binding	LIPASYN-PWY	Multiple_Complex
TC0100007189.hg.1	3.56	4.12	3.41	3.46	3.56	3.24	3.47	3.39	3.57	3.56	3.44	F	F	1.09	0.2828	0.6831	3.47	3.44	F	F	1.02	0.8204	0.9282	3.47	3.56	F	F	-1.06	0.3875	0.6327	TC0100007189.hg.1			chr1	+	20115682	20117242							NonCoding
TC0100007190.hg.1	3.5	3.42	3.54	3.5	3.05	3.5	3.5	4.37	3.87	3.49	3.5	F	F	-1.01	0.6269	0.8879	3.9	3.5	F	F	1.32	0.064	0.3923	3.9	3.49	F	F	1.33	0.1428	0.3874	TC0100007190.hg.1			chr1	+	20124318	20125442							NonCoding
TC0100007191.hg.1	4.38	5.38	5.2	5.04	4.77	4.56	4.64	4.81	4.72	5.27	4.79	T	T	1.4	0.5237	0.8425	4.72	4.79	T	T	-1.04	0.8224	0.9291	4.72	5.27	T	T	-1.46	0.3942	0.6381	TC0100007191.hg.1	PLA2G2F	phospholipase A2, group IIF	chr1	+	20139326	20150386	64600	NM_022819; ENST00000375102; ENST00000465062; OTTHUMT00000007687; OTTHUMT00000007688	phospholipid metabolic process; phosphatidic acid biosynthetic process; lipid catabolic process; phosphatidylglycerol acyl-chain remodeling; phosphatidylinositol acyl-chain remodeling; phosphatidylserine acyl-chain remodeling; phosphatidylcholine acyl-chain remodeling; phosphatidylethanolamine acyl-chain remodeling; small molecule metabolic process; glycerophospholipid biosynthetic process; lipid…	extracellular region; cytosol	phospholipase A2 activity; calcium ion binding; hydrolase activity; metal ion binding	LIPASYN-PWY	Multiple_Complex
TC0100007192.hg.1	3.28	3.3	3.38	3.53	3.48	3.4	3.31	3.61	4.03	3.29	3.48	F	F	-1.13	0.5357	0.8484	3.64	3.48	F	F	1.12	0.4698	0.7359	3.64	3.29	F	F	1.27	0.1952	0.4497	TC0100007192.hg.1			chr1	+	20152104	20152493							NonCoding
TC0100007193.hg.1	4.57	3.18	3.36	3.44	3	4.85	4.09	3.16	3.6	3.27	3.48	F	F	-1.16	0.9178	0.9809	3.61	3.48	F	F	1.09	0.7885	0.9135	3.61	3.27	F	F	1.26	0.8686	0.9405	TC0100007193.hg.1	RP3-340N1.2	novel transcript	chr1	+	20154338	20160568		ENST00000417884.1; ENST00000431027.1; OTTHUMT00000007685; OTTHUMT00000007686; uc057cyn.1; uc057cyo.1					NonCoding
TC0100007194.hg.1	4.1	3.74	4.71	6.53	6.18	5.83	4.54	4.96	4.36	4.16	6.18	T	T	-4.07	0.0001	0.0115	4.58	6.18	T	T	-3.03	0.0008	0.0956	4.58	4.16	T	T	1.34	0.2005	0.456	TC0100007194.hg.1	UBXN10	UBX domain protein 10	chr1	+	20186078	20196048	127733	NM_152376; ENST00000375099; BC047428; OTTHUMT00000007693			protein binding		Coding
TC0100007195.hg.1	3.15	3.37	3.06	3.28	2.92	3.15	3.16	3.83	3.18	3.16	3.13	F	F	1.02	0.777	0.9419	3.17	3.13	F	F	1.03	0.3057	0.6203	3.17	3.16	F	F	1	0.4477	0.6798	TC0100007195.hg.1			chr1	+	20198991	20202801							NonCoding
TC0100007196.hg.1	6.12	6.1	6.17	6.14	6.25	6.12	6.27	7.52	6.93	6.13	6.13	T	T	-1	0.8983	0.9752	6.91	6.13	T	T	1.72	0.0369	0.3513	6.91	6.13	T	T	1.72	0.0297	0.1916	TC0100007196.hg.1			chr1	+	20221025	20238316							NonCoding
TC0100007197.hg.1	4.03	3.49	3.29	3.92	3.83	3.73	3.78	3.99	4.76	3.52	3.83	T	T	-1.23	0.4834	0.8225	3.96	3.83	T	T	1.1	0.2873	0.6064	3.96	3.52	T	T	1.36	0.0952	0.3208	TC0100007197.hg.1	RP3-340N1.6; zyler	putative novel transcript; Transcript Identified by AceView	chr1	+	20243095	20244655		ENST00000435552.1; OTTHUMT00000007692; uc057cyr.1; zyler.aAug10					Multiple_Complex
TC0100007198.hg.1	3.28	3.35	3.77	3.6	3.42	3.53	3.28	3.64	4.14	3.32	3.52	F	F	-1.15	0.8531	0.9635	3.67	3.52	F	F	1.11	0.5472	0.7836	3.67	3.32	F	F	1.28	0.4355	0.6706	TC0100007198.hg.1			chr1	+	20254234	20274996							NonCoding
TC0100007199.hg.1	4.62	5.12	4.28	4.32	4.59	4.62	4.67	4.59	3.74	4.66	4.6	T	F	1.04	0.6188	0.8854	4.63	4.6	F	F	1.02	0.5927	0.8102	4.63	4.66	F	T	-1.02	0.3124	0.5674	TC0100007199.hg.1	VWA5B1	von Willebrand factor A domain containing 5B1	chr1	+	20290919	20354894	127731	NM_001039500; ENST00000289815; ENST00000375079; ENST00000467486; ENST00000473325; ENST00000485375; ENST00000525343; ENST00000530722; ENST00000534075; OTTHUMT00000007945; OTTHUMT00000007946; OTTHUMT00000007947; OTTHUMT00000242830; OTTHUMT00000389807; OTTHUMT00000389808; OTTHUMT00000389809; uc009vps.2		extracellular region			Multiple_Complex
TC0100007200.hg.1	3.09	3.43	3.04	3.3	3	3.18	3.2	3.4	3.2	3.07	3.16	F	F	-1.07	0.9034	0.9767	3.2	3.16	F	F	1.02	0.6282	0.8306	3.2	3.07	F	F	1.1	0.7153	0.8572	TC0100007200.hg.1			chr1	+	20380116	20381540							NonCoding
TC0100007201.hg.1	3.53	3.71	3.62	4.24	3.71	3.71	3.62	3.76	3.88	3.62	3.71	F	F	-1.06	0.2683	0.6695	3.75	3.71	F	F	1.03	0.5732	0.7987	3.75	3.62	F	F	1.1	0.5667	0.7652	TC0100007201.hg.1	swawfobu	Transcript Identified by AceView	chr1	+	20411038	20413771		swawfobu.aAug10					Coding
TC0100007202.hg.1	3.46	3.6	3.79	4.25	3.96	3.6	3.92	3.95	4.35	3.61	3.95	T	T	-1.26	0.2255	0.6256	3.93	3.95	T	T	-1.01	0.5994	0.8139	3.93	3.61	T	T	1.25	0.0978	0.3246	TC0100007202.hg.1			chr1	+	20476301	20478658							NonCoding
TC0100007203.hg.1	5.71	5.76	5.98	7.17	6.6	6.47	6.47	7.51	7.38	5.76	6.57	T	T	-1.75	0.018	0.1864	7.45	6.57	T	T	1.84	0.2737	0.5963	7.45	5.76	T	T	3.23	0.0028	0.0692	TC0100007203.hg.1			chr1	+	20486110	20491180							NonCoding
TC0100007204.hg.1	4.14	4.05	4.49	4.38	4.34	4.74	4.23	3.26	3.61	4.13	4.36	F	T	-1.17	0.3841	0.763	3.67	4.36	F	T	-1.62	0.0232	0.3188	3.67	4.13	F	F	-1.38	0.1036	0.3332	TC0100007204.hg.1	RPS4XP4	ribosomal protein S4X pseudogene 4 [Source:HGNC Symbol;Acc:HGNC:36545]	chr1	+	20525989	20526751		ENST00000443195					Pseudogene
TC0100007205.hg.1	3.86	3.78	4.12	3.69	3.67	3.55	3.7	3.95	3.76	3.86	3.68	T	F	1.13	0.2005	0.5961	3.76	3.68	F	F	1.05	0.4378	0.7147	3.76	3.86	F	T	-1.07	0.5836	0.7766	TC0100007205.hg.1	FAM43B	family with sequence similarity 43, member B	chr1	+	20552439	20555020	163933	NM_207334; ENST00000332947; BC142610; BC142686; OTTHUMT00000127759			protein binding		Coding
TC0100007206.hg.1	7.98	9.99	9.47	3.48	3.22	3.13	5.05	2.9	2.89	9.39	3.24	T	F	70.98	7.36e-06	0.0025	2.89	3.24	F	F	-1.27	0.6178	0.8245	2.89	9.39	F	T	-90.33	1.2e-05	0.0066	TC0100007206.hg.1	CDA	cytidine deaminase	chr1	+	20588948	20618908	978	NM_001785; ENST00000375071; ENST00000461985; BC054036; OTTHUMT00000007965; OTTHUMT00000007966	pyrimidine nucleobase metabolic process; cell surface receptor signaling pathway; pyrimidine-containing compound salvage; cytidine deamination; cytosine metabolic process; negative regulation of cell growth; pyrimidine nucleoside salvage; small molecule metabolic process; negative regulation of nucleotide metabolic process; protein homotetramerization; nucleobase-containing small molecule metabol…	extracellular region; cytosol	nucleoside binding; cytidine deaminase activity; protein binding; zinc ion binding; protein homodimerization activity; catalytic activity; hydrolase activity; identical protein binding; metal ion binding	P1-PWY; PWY0-1295; PWY0-1298; PWY0-181; PWY0-163; DRIBOPMET-PWY	Multiple_Complex
TC0100007207.hg.1	7.45	8.57	8.38	5.82	5.29	6.1	6.61	5.47	5.61	8.47	5.77	T	T	6.5	0.0002	0.0157	5.54	5.77	T	T	-1.18	0.7086	0.8737	5.54	8.47	T	T	-7.64	0.0004	0.0275	TC0100007207.hg.1	PINK1; MIR6084	PTEN induced putative kinase 1; microRNA 6084	chr1	+	20633455	20651511	65018; 102464833	NM_032409; NR_106732; ENST00000321556; ENST00000400490; ENST00000492302; ENST00000622012; BC028215; OTTHUMT00000007954; OTTHUMT00000007955; OTTHUMT00000007956; uc001bdm.3		ubiquitin ligase complex; chromatin; nucleus; cytoplasm; mitochondrion; mitochondrial outer membrane; mitochondrial outer membrane translocase complex; mitochondrial inner membrane; mitochondrial intermembrane space; cytosol; cytoskeleton; membrane; axon; integral component of mitochondrial outer membrane; TORC2 complex; cell body; perinuclear region of cytoplasm; Lewy body; astrocyte projection;…	magnesium ion binding; protease binding; protein kinase activity; protein serine/threonine kinase activity; protein binding; ATP binding; calcium-dependent protein kinase activity; kinase activity; peptidase activator activity; ubiquitin protein ligase binding; protein kinase B binding; C3HC4-type RING finger domain binding; nucleotide binding; transferase activity; metal ion binding; transferase…		Multiple_Complex
TC0100007208.hg.1	5.94	8.64	6.84	3.71	3.98	4.22	6.93	5.17	5.29	7.01	3.97	T	F	8.2	0.0011	0.0384	5.23	3.97	T	F	2.39	0.0241	0.3221	5.23	7.01	T	T	-3.43	0.0777	0.292	TC0100007208.hg.1	kolorbu	Transcript Identified by AceView	chr1	+	20641519	20641928		kolorbu.aAug10-unspliced					Coding
TC0100007209.hg.1	3.99	4.25	4.18	3.71	4.08	4.16	4.15	3.47	3.65	4.17	4.11	F	F	1.04	0.5355	0.8483	3.69	4.11	F	F	-1.34	0.3969	0.6869	3.69	4.17	F	F	-1.4	0.1592	0.408	TC0100007209.hg.1			chr1	+	20661703	20663340							NonCoding
TC0100007210.hg.1	3.1	3.63	3.09	3.18	3.06	3.18	3.05	3.51	3.12	3.1	3.18	F	F	-1.06	0.5927	0.8741	3.09	3.18	F	F	-1.07	0.7284	0.8838	3.09	3.1	F	F	-1.01	0.8488	0.9305	TC0100007210.hg.1			chr1	+	20667023	20673152							NonCoding
TC0100007211.hg.1	3.82	3.73	3.79	3.6	3.88	3.6	3.48	4.1	4.25	3.78	3.6	F	F	1.13	0.7395	0.9297	4.13	3.6	F	F	1.44	0.3421	0.6485	4.13	3.78	F	F	1.27	0.5259	0.737	TC0100007211.hg.1	korlorbu	Transcript Identified by AceView	chr1	+	20696992	20708884		korlorbu.aAug10-unspliced					Multiple_Complex
TC0100007212.hg.1	3.41	3.06	3.7	3.25	3.36	3.27	3.14	3.91	3.61	3.39	3.26	F	F	1.1	0.7333	0.9276	3.57	3.26	F	F	1.24	0.3544	0.6572	3.57	3.39	F	F	1.13	0.5478	0.7524	TC0100007212.hg.1	mire	Transcript Identified by AceView	chr1	+	20718136	20720598		mire.aAug10-unspliced					Coding
TC0100007213.hg.1	5.44	6.42	6.23	6.62	6.19	6.77	6.92	5.93	6.59	6.29	6.6	T	T	-1.24	0.1912	0.5843	6.52	6.6	T	T	-1.05	0.9001	0.9616	6.52	6.29	T	T	1.18	0.2312	0.4887	TC0100007213.hg.1	beyweebo; RP5-930J4.2	Transcript Identified by AceView; putative novel transcript	chr1	+	20732880	20733952		beyweebo.bAug10; ENST00000436642.1; OTTHUMT00000007456; uc057czw.1					Multiple_Complex
TC0100007214.hg.1	5.36	8.98	8.85	6.4	6.38	6.45	6.2	5.87	5.6	8.91	6.4	T	T	5.72	0.1381	0.5121	5.89	6.4	T	T	-1.42	0.5397	0.7794	5.89	8.91	T	T	-8.13	0.0495	0.2388	TC0100007214.hg.1	RP5-930J4.4		chr1	+	20742987	20744292		ENST00000413451.1					NonCoding
TC0100007215.hg.1	6.26	9.53	8.01	5.03	5.56	4.79	5.73	4.21	5.42	7.95	5.07	T	F	7.35	0.0039	0.0803	5.47	5.07	F	F	1.32	0.9963	0.9985	5.47	7.95	F	T	-5.58	0.0039	0.0792	TC0100007215.hg.1			chr1	+	20753695	20757296							NonCoding
TC0100007216.hg.1	5.42	5.79	5.45	5.99	5.24	5.72	5.84	5.35	5.55	5.43	5.67	F	F	-1.18	0.7203	0.9242	5.57	5.67	F	F	-1.07	0.8047	0.9211	5.57	5.43	F	F	1.1	0.9111	0.9609	TC0100007216.hg.1	nokumo	Transcript Identified by AceView	chr1	+	20775025	20776274		nokumo.aAug10-unspliced					Unassigned
TC0100007217.hg.1	5.49	4.39	5.21	6.24	5.83	5.61	5.82	6.59	6.83	5.17	5.87	T	T	-1.62	0.0438	0.2969	6.58	5.87	T	T	1.64	0.1938	0.5298	6.58	5.17	T	T	2.65	0.0045	0.0843	TC0100007217.hg.1	keelarbo	Transcript Identified by AceView	chr1	+	20820589	20821012		keelarbo.aAug10-unspliced					Coding
TC0100007218.hg.1	3.96	3.41	3.56	4.39	3.58	3.55	3.29	3.71	3.74	3.59	3.57	F	F	1.02	0.5206	0.8411	3.73	3.57	F	F	1.11	0.3965	0.6866	3.73	3.59	F	F	1.1	0.8295	0.9201	TC0100007218.hg.1	RNU7-200P	RNA, U7 small nuclear 200 pseudogene [Source:HGNC Symbol;Acc:HGNC:45734]	chr1	+	20841241	20841302		uc057dal.1					Small_RNA
TC0100007219.hg.1	4.64	4.98	4.96	4.83	4.69	3.86	4.76	5.19	5.11	4.97	4.76	F	T	1.16	0.2042	0.6001	5.14	4.76	T	T	1.31	0.0885	0.4216	5.14	4.97	T	F	1.13	0.6031	0.7892	TC0100007219.hg.1	tyklor	Transcript Identified by AceView	chr1	+	21029738	21031183		tyklor.aAug10-unspliced					Unassigned
TC0100007220.hg.1	4.16	3.68	5.11	4.33	4.05	3.76	3.56	3.77	3.98	4.25	4.05	F	F	1.15	0.4709	0.8152	3.77	4.05	F	F	-1.21	0.4579	0.7281	3.77	4.25	F	F	-1.39	0.1605	0.4097	TC0100007220.hg.1	nalarbo	Transcript Identified by AceView	chr1	+	21061845	21062263		nalarbo.aAug10-unspliced					Coding
TC0100007221.hg.1	3.94	4.37	4.08	4.61	4.53	4.07	3.75	4.75	3.67	4.1	4.57	T	T	-1.39	0.4121	0.7817	3.71	4.57	F	T	-1.82	0.3082	0.6225	3.71	4.1	F	T	-1.31	0.831	0.9208	TC0100007221.hg.1	HSPE1P27	heat shock protein family E (Hsp10) member 1 pseudogene 27 [Source:HGNC Symbol;Acc:HGNC:49346]	chr1	+	21161475	21162081		ENST00000430808					Multiple_Complex
TC0100007222.hg.1	16.04	16.02	15.58	16.22	15.84	16.17	16.14	15.8	16.18	16.03	16.19	T	T	-1.12	0.4346	0.7949	16.16	16.19	T	T	-1.02	0.8938	0.9592	16.16	16.03	T	T	1.09	0.5134	0.7285	TC0100007222.hg.1	dafarbu	Transcript Identified by AceView	chr1	+	21170396	21171221		dafarbu.aAug10					Unassigned
TC0100007223.hg.1	4.99	5.84	5.54	5.55	5	4.16	4.2	6.47	5.6	5.49	4.93	T	T	1.47	0.3552	0.7424	5.48	4.93	T	T	1.46	0.3821	0.6766	5.48	5.49	T	T	-1.01	0.9568	0.9817	TC0100007223.hg.1			chr1	+	21175113	21176212							NonCoding
TC0100007224.hg.1	5.76	5.04	5.27	4.86	4.96	4.94	4.98	5.5	5.8	5.31	4.93	T	T	1.3	0.1563	0.5396	5.45	4.93	T	T	1.43	0.1045	0.4398	5.45	5.31	T	T	1.1	0.8024	0.906	TC0100007224.hg.1	RP3-329E20.2; flawbo	Transcript Identified by AceView; novel transcript	chr1	+	21266082	21267251		ENST00000416959.1; flawbo.aAug10; OTTHUMT00000007466; uc057day.1					NonCoding
TC0100007225.hg.1	4.21	4.31	4.27	4.53	4.66	4.15	4.1	5.84	5.85	4.26	4.51	T	F	-1.19	0.6853	0.911	5.85	4.51	T	F	2.53	0.0946	0.4286	5.85	4.26	T	T	2.99	0.0479	0.2353	TC0100007225.hg.1	fleybo	Transcript Identified by AceView	chr1	+	21281248	21281710		fleybo.aAug10-unspliced					Coding
TC0100007226.hg.1	4.99	5.11	5.59	5.01	5.26	4.7	4.99	5.14	4.44	5.1	4.99	T	F	1.07	0.407	0.7787	4.99	4.99	F	F	-1	0.6521	0.8443	4.99	5.1	F	T	-1.08	0.2141	0.4704	TC0100007226.hg.1			chr1	+	21285625	21286571							NonCoding
TC0100007227.hg.1	2.92	2.93	3.22	3.57	3.31	3.17	3.09	3.67	3.26	2.93	3.33	T	T	-1.32	0.2033	0.5991	3.29	3.33	T	T	-1.03	0.9678	0.9878	3.29	2.93	T	T	1.29	0.2161	0.4726	TC0100007227.hg.1			chr1	+	21288485	21290079							NonCoding
TC0100007228.hg.1	4.59	4.7	4.16	4.2	4.05	4.42	4.22	4.84	4.53	4.59	4.22	T	F	1.3	0.3331	0.7247	4.53	4.22	F	F	1.24	0.2604	0.5854	4.53	4.59	F	T	-1.05	0.8627	0.9376	TC0100007228.hg.1	LOC100506801; RP5-1071N3.1	uncharacterized LOC100506801; putative novel transcript	chr1	+	21293290	21299869	100506801	NR_038404; ENST00000449034; ENST00000449034.1; OTTHUMT00000007832; uc001beo.3					NonCoding
TC0100007229.hg.1	3.68	3.83	3.94	3.49	3.28	3.54	3.12	3.4	3.83	3.82	3.5	F	F	1.25	0.1475	0.5273	3.44	3.5	F	F	-1.04	0.9511	0.9813	3.44	3.82	F	F	-1.3	0.1625	0.4123	TC0100007229.hg.1	teyklor	Transcript Identified by AceView	chr1	+	21303018	21303474		teyklor.aAug10-unspliced					Coding
TC0100007230.hg.1	4.19	4.26	4.08	4.94	4.86	4.83	4.83	4.65	5.3	4.18	4.87	F	F	-1.61	0.0127	0.1554	4.87	4.87	F	F	1	0.8208	0.9282	4.87	4.18	F	F	1.61	0.0087	0.1143	TC0100007230.hg.1	blarlorbu	Transcript Identified by AceView	chr1	+	21305891	21306263		blarlorbu.aAug10-unspliced					Coding
TC0100007231.hg.1	4.51	4.53	4.86	4.18	3.81	3.67	4.01	4	4.18	4.52	3.84	F	F	1.6	0.0091	0.1289	4.01	3.84	F	F	1.12	0.4545	0.7259	4.01	4.52	F	F	-1.43	0.0326	0.1991	TC0100007231.hg.1	swarkorbu	Transcript Identified by AceView	chr1	+	21310135	21311493		swarkorbu.aAug10-unspliced					Unassigned
TC0100007233.hg.1	7.51	8.38	8.25	6.85	7.08	6.94	7.12	4.98	4.71	8.31	6.95	T	T	2.57	0.0863	0.4135	4.85	6.95	F	T	-4.3	0.0405	0.3572	4.85	8.31	F	T	-11.04	0.0019	0.0576	TC0100007233.hg.1	PPP1R11P1	protein phosphatase 1 regulatory inhibitor subunit 11 pseudogene 1 [Source:HGNC Symbol;Acc:HGNC:16326]	chr1	+	21397987	21398362		ENST00000486095					Pseudogene
TC0100007234.hg.1	4.43	3.84	3.54	3.82	4.54	4.21	4.3	4.77	4.86	3.9	4.19	F	F	-1.23	0.4335	0.7942	4.81	4.19	F	F	1.54	0.1749	0.5122	4.81	3.9	F	F	1.88	0.0473	0.2338	TC0100007234.hg.1	RP11-293F5.1	putative novel transcript	chr1	+	21415898	21417492		ENST00000423921.1; ENST00000444647.1; OTTHUMT00000008191; OTTHUMT00000008192; uc057dbc.1; uc057dbd.1					NonCoding
TC0100007235.hg.1	3.44	3.31	3.46	3.36	5.19	3.5	3.24	3.25	3.46	3.45	3.43	F	F	1.01	0.1899	0.583	3.24	3.43	F	F	-1.14	0.1396	0.4783	3.24	3.45	F	F	-1.15	0.8445	0.9282	TC0100007235.hg.1			chr1	+	21418289	21420016							NonCoding
TC0100007236.hg.1	4.17	4.38	4.7	4.18	3.91	4.49	3.89	4.18	4.54	4.41	4.19	T	F	1.16	0.4282	0.791	4.2	4.19	F	F	1	0.9765	0.9912	4.2	4.41	F	T	-1.16	0.4447	0.6777	TC0100007236.hg.1	HS6ST1P1	heparan sulfate 6-O-sulfotransferase 1 pseudogene 1 [Source:HGNC Symbol;Acc:HGNC:31835]	chr1	+	21428303	21429536		ENST00000481504					Pseudogene
TC0100007237.hg.1	4.12	3.88	4.51	3.41	3.71	3.61	3.39	3.7	3.86	4.15	3.59	F	F	1.47	0.0376	0.274	3.67	3.59	F	F	1.06	0.7729	0.9066	3.67	4.15	F	F	-1.4	0.0614	0.2627	TC0100007237.hg.1	berkoybu	Transcript Identified by AceView	chr1	+	21430355	21430978		berkoybu.aAug10-unspliced					Coding
TC0100007238.hg.1	10.76	10.42	11.23	9.51	8.48	10.66	10.78	5.85	6.97	10.79	9.54	T	T	2.38	0.2818	0.6821	7.01	9.54	F	T	-5.8	0.1592	0.4971	7.01	10.79	F	T	-13.8	0.025	0.1783	TC0100007238.hg.1	deykoybu	Transcript Identified by AceView	chr1	+	21431578	21432228		deykoybu.aAug10-unspliced					Unassigned
TC0100007239.hg.1	3.55	4.15	4.15	3.67	4.45	3.77	3.63	3.51	3.27	4.15	3.72	T	T	1.35	0.9691	0.993	3.48	3.72	T	T	-1.18	0.1182	0.4551	3.48	4.15	T	T	-1.59	0.1258	0.3653	TC0100007239.hg.1	CROCCP5	ciliary rootlet coiled-coil, rootletin pseudogene 5 [Source:HGNC Symbol;Acc:HGNC:43865]	chr1	+	21434318	21437558		ENST00000436658					Multiple_Complex
TC0100007240.hg.1	6.26	6.35	6.65	5.71	5.46	5.81	5.24	4.97	5.33	6.35	5.7	T	T	1.58	0.0076	0.1168	5.22	5.7	T	T	-1.39	0.0581	0.3854	5.22	6.35	T	T	-2.2	0.0003	0.0262	TC0100007240.hg.1	NBPF3	neuroblastoma breakpoint family, member 3	chr1	+	21440090	21485005	84224	NM_001256416; NM_001256417; NM_032264; NR_046176; ENST00000318220; ENST00000318249; ENST00000342104; ENST00000434838; ENST00000454000; ENST00000467103; ENST00000469876; ENST00000475869; ENST00000477050; ENST00000478653; ENST00000485941; ENST00000486229; ENST00000619554; BC024011; OTTHUMT00000008190; OTTHUMT00000008193; OTTHUMT00000008194; OTTHUMT00000021355; OTTHUMT00000021356; OTTHUMT00000021357…	positive regulation of protein targeting to mitochondrion	cytoplasm			Multiple_Complex
TC0100007241.hg.1	6.2	7.25	5.65	8.19	8.38	7.47	7.56	8.5	6.74	6.3	8.21	T	T	-3.75	0.0119	0.1498	7.59	8.21	T	T	-1.53	0.454	0.7255	7.59	6.3	T	T	2.45	0.0432	0.2246	TC0100007241.hg.1			chr1	+	21459059	21463774							NonCoding
TC0100007242.hg.1	5.24	4.69	4.22	7.85	5.26	4.92	5.4	4.29	5.93	4.71	5.1	F	F	-1.31	0.1141	0.4709	5.29	5.1	F	F	1.15	0.3041	0.6188	5.29	4.71	F	F	1.5	0.5268	0.7375	TC0100007242.hg.1	warrarbo	Transcript Identified by AceView	chr1	+	21466283	21466744		warrarbo.aAug10-unspliced					Unassigned
TC0100007243.hg.1	3.75	3.69	3.87	3.86	4.04	4.05	3.86	4.03	4.02	3.76	4.04	T	T	-1.22	0.298	0.6954	4.03	4.04	F	T	-1.01	0.9512	0.9814	4.03	3.76	F	T	1.21	0.3248	0.5786	TC0100007243.hg.1	ALPL	alkaline phosphatase, liver/bone/kidney	chr1	+	21509365	21578412	249	NM_000478; NM_001127501; NM_001177520; ENST00000374829; ENST00000374830; ENST00000374832; ENST00000374840; ENST00000468526; ENST00000539907; ENST00000540617; BC021289; BC066116; BC090861; BC110909; BC126165; BC136325; OTTHUMT00000008202; OTTHUMT00000008203; OTTHUMT00000008204; OTTHUMT00000008205; OTTHUMT00000008206; OTTHUMT00000476516; OTTHUMT00000476517	skeletal system development; osteoblast differentiation; endochondral ossification; developmental process involved in reproduction; dephosphorylation; response to lipopolysaccharide; response to vitamin D; response to antibiotic; response to glucocorticoid; cellular response to organic cyclic compound; cementum mineralization; metabolic process; biomineral tissue development; protein dephosphoryl…	proteinaceous extracellular matrix; extracellular space; plasma membrane; membrane; integral component of membrane; anchored component of membrane; extracellular exosome; extracellular membrane-bounded organelle; extracellular matrix	alkaline phosphatase activity; protein binding; pyrophosphatase activity; metal ion binding; catalytic activity; hydrolase activity; phosphatase activity		Multiple_Complex
TC0100007244.hg.1	4.49	4.2	4.42	4.17	3.51	4.13	4.17	5.84	4.73	4.42	4.15	F	F	1.21	0.313	0.709	4.83	4.15	F	F	1.6	0.0384	0.3543	4.83	4.42	F	F	1.33	0.2097	0.4659	TC0100007244.hg.1	klulorbu	Transcript Identified by AceView	chr1	+	21569826	21570221		klulorbu.aAug10-unspliced					Coding
TC0100007245.hg.1	3.2	4.06	3.24	3.77	3.48	3.7	4.09	3.36	3.62	3.22	3.7	F	F	-1.4	0.6317	0.89	3.67	3.7	F	F	-1.03	0.8892	0.957	3.67	3.22	F	F	1.36	0.5385	0.7458	TC0100007245.hg.1	klawlorbu	Transcript Identified by AceView	chr1	+	21576929	21577376		klawlorbu.aAug10-unspliced					Coding
TC0100007246.hg.1	3.69	3.45	4.14	4.07	3.85	3.72	3.61	3.97	4	3.73	3.87	F	F	-1.1	0.6394	0.8934	3.98	3.87	F	F	1.08	0.9286	0.9729	3.98	3.73	F	F	1.19	0.7037	0.8509	TC0100007246.hg.1	RP11-63N8.3	novel transcript	chr1	+	21586472	21591187		ENST00000457706.1; OTTHUMT00000092373; uc057dbr.1					NonCoding
TC0100007247.hg.1	3.43	3.47	3.52	3.29	3.68	3.34	3.7	3.92	3.47	3.47	3.31	F	F	1.12	0.8648	0.9662	3.7	3.31	F	F	1.31	0.2618	0.5866	3.7	3.47	F	F	1.17	0.3336	0.5866	TC0100007247.hg.1	vuklor	Transcript Identified by AceView	chr1	+	21633449	21637804		vuklor.aAug10					NonCoding
TC0100007248.hg.1	3.45	3.54	3.44	3.68	3.35	3.22	3.43	3.32	4.22	3.44	3.38	F	F	1.04	0.8445	0.9609	3.38	3.38	F	F	-1	0.4121	0.6972	3.38	3.44	F	F	-1.05	0.527	0.7376	TC0100007248.hg.1			chr1	+	21667483	21674353							NonCoding
TC0100007249.hg.1	3.23	3.05	3.01	3.43	2.9	3.31	3.13	3.39	3.07	3.05	3.3	F	F	-1.19	0.6296	0.8893	3.12	3.3	F	F	-1.13	0.9469	0.9799	3.12	3.05	F	F	1.05	0.6769	0.835	TC0100007249.hg.1	fyworbo	Transcript Identified by AceView	chr1	+	21668946	21669308		fyworbo.aAug10-unspliced					Coding
TC0100007250.hg.1	3.78	3.89	4.21	3.87	3.65	3.92	3.16	4.81	4.25	3.9	3.88	F	F	1.01	0.7123	0.9211	4.15	3.88	F	F	1.21	0.5108	0.7615	4.15	3.9	F	F	1.19	0.7682	0.8867	TC0100007250.hg.1	plorlorbu	Transcript Identified by AceView	chr1	+	21691639	21692135		plorlorbu.aAug10-unspliced					Coding
TC0100007251.hg.1	3.86	3.72	4.39	3.58	3.41	3.67	3.81	3.53	4.31	3.84	3.56	T	T	1.21	0.1506	0.5314	3.86	3.56	T	T	1.23	0.2643	0.5887	3.86	3.84	T	T	1.02	0.713	0.8562	TC0100007251.hg.1	U7	U7 small nuclear RNA [Source:RFAM;Acc:RF00066]	chr1	+	21741140	21741195		uc057dch.1					Small_RNA
TC0100007252.hg.1	4.36	5.6	4.94	4.01	4.02	4.41	4.66	4.21	4.47	4.96	4.02	T	F	1.92	0.0317	0.2503	4.45	4.02	T	F	1.35	0.379	0.6747	4.45	4.96	T	T	-1.42	0.1415	0.3858	TC0100007252.hg.1	RP11-132G19.3		chr1	+	21768269	21768575		ENST00000434488					Pseudogene
TC0100007253.hg.1	3.74	3.72	3.68	3.55	3.72	3.72	4.15	5.61	3.76	3.72	3.72	F	F	-1	0.9087	0.9783	4.12	3.72	F	F	1.32	0.0746	0.4054	4.12	3.72	F	F	1.32	0.0902	0.3128	TC0100007253.hg.1			chr1	+	21790043	21790350							NonCoding
TC0100007254.hg.1	5.27	5.9	5.27	5.14	4.99	5.15	4.94	4.94	5.13	5.27	5.14	T	T	1.09	0.1332	0.5048	4.94	5.14	F	T	-1.15	0.7105	0.8748	4.94	5.27	F	T	-1.26	0.0723	0.2827	TC0100007254.hg.1	LDLRAD2	low density lipoprotein receptor class A domain containing 2	chr1	+	21812265	21825221	401944	NM_001013693; ENST00000344642; ENST00000484271; ENST00000543870; BC146860; OTTHUMT00000007601; OTTHUMT00000007602; uc001bfg.1		integral component of membrane; membrane	protein binding		Multiple_Complex
TC0100007255.hg.1	3.44	4.01	3.58	4.02	3.96	4.08	4.09	4.44	4.65	3.6	4.02	F	F	-1.33	0.191	0.5841	4.41	4.02	F	F	1.31	0.1553	0.4929	4.41	3.6	F	F	1.75	0.0156	0.1465	TC0100007255.hg.1	HSPG2	Jeck2013 ANTISENSE, CDS, coding, INTERNAL, intronic, OVCODE, OVEXON best transcript NM_005529	chr1	+	21847534	21847691		hsa_circ_0008411					NonCoding
TC0100007256.hg.1	4.07	4.12	4.45	4.75	4.71	4.91	4.61	5.25	5.01	4.09	4.75	T	T	-1.57	0.0374	0.2734	4.98	4.75	T	T	1.17	0.4955	0.7521	4.98	4.09	T	T	1.84	0.0116	0.1288	TC0100007256.hg.1			chr1	+	21852560	21856151							NonCoding
TC0100007257.hg.1	3.01	3.33	3.52	2.96	3.07	3.29	3.26	3.77	3.85	3.3	3.09	F	F	1.16	0.4882	0.8254	3.81	3.09	F	F	1.65	0.0667	0.3957	3.81	3.3	F	F	1.42	0.2068	0.4629	TC0100007257.hg.1	klerkoybu	Transcript Identified by AceView	chr1	+	21875290	21875621		klerkoybu.aAug10-unspliced					Coding
TC0100007258.hg.1	2.77	3.43	3.02	3.41	3.61	3.03	3.4	4.18	3.84	3.05	3.38	F	F	-1.25	0.3652	0.7504	3.82	3.38	F	F	1.36	0.1502	0.4883	3.82	3.05	F	F	1.7	0.0322	0.1979	TC0100007258.hg.1			chr1	+	21897775	21903810							NonCoding
TC0100007259.hg.1	5.7	6.04	5.62	7.37	5.96	5.84	5.54	6.46	5.21	5.67	5.9	T	T	-1.18	0.2148	0.6121	5.59	5.9	T	T	-1.24	0.1829	0.5191	5.59	5.67	T	T	-1.06	0.9162	0.9632	TC0100007259.hg.1	RP11-26H16.1		chr1	+	21908098	21908580		ENST00000423231					Pseudogene
TC0100007260.hg.1	3.04	3.36	3.19	3.26	3.33	3.25	3.53	3.79	3.04	3.19	3.25	F	F	-1.04	0.7296	0.9266	3.49	3.25	F	F	1.17	0.4917	0.75	3.49	3.19	F	F	1.23	0.3109	0.566	TC0100007260.hg.1	garworbo	Transcript Identified by AceView	chr1	+	21923513	21923955		garworbo.aAug10-unspliced					Coding
TC0100007261.hg.1	5.05	4.79	5.28	5.8	5.28	5.19	5	5.52	5.53	5.04	5.24	T	T	-1.15	0.1826	0.5742	5.53	5.24	T	T	1.22	0.7918	0.9151	5.53	5.04	T	T	1.4	0.2715	0.5286	TC0100007261.hg.1	CELA3B	chymotrypsin-like elastase family, member 3B	chr1	+	21976925	21998642	23436	NM_007352; ENST00000337107; ENST00000374666; ENST00000400277; ENST00000473526; BC005216; OTTHUMT00000007797; OTTHUMT00000096534; OTTHUMT00000096535; OTTHUMT00000096536	proteolysis; cholesterol metabolic process	extracellular space	serine-type endopeptidase activity; peptidase activity; serine-type peptidase activity; hydrolase activity		Multiple_Complex
TC0100007262.hg.1	4.34	4.47	3.68	4	4.15	3.99	4.38	4.17	4.66	4.4	3.99	F	F	1.33	0.6551	0.8995	4.39	3.99	F	F	1.32	0.2083	0.5429	4.39	4.4	F	F	-1.01	0.3952	0.6388	TC0100007262.hg.1	RN7SL386P	RNA, 7SL, cytoplasmic 386, pseudogene [Source:HGNC Symbol;Acc:HGNC:46402]	chr1	+	21987481	21987777		ENST00000485776; uc057ddd.1					NonCoding
TC0100007263.hg.1	4.45	4.93	4.78	3.99	4.56	3.96	4.34	4.21	4.64	4.75	3.97	F	F	1.72	0.0601	0.3486	4.37	3.97	F	F	1.31	0.3966	0.6867	4.37	4.75	F	F	-1.31	0.2405	0.4982	TC0100007263.hg.1	RNU6-1022P	RNA, U6 small nuclear 1022, pseudogene [Source:HGNC Symbol;Acc:HGNC:47985]	chr1	+	21987816	21987919		uc057dde.1					Small_RNA
TC0100007264.hg.1	3.66	3.98	4.12	4.35	4.34	4.02	3.97	4.11	3.52	3.95	4.34	T	T	-1.31	0.2303	0.6307	3.97	4.34	T	T	-1.3	0.1677	0.5053	3.97	3.95	T	T	1.01	0.836	0.9237	TC0100007264.hg.1	CELA3A	chymotrypsin-like elastase family, member 3A	chr1	+	22001656	22012542	10136	NM_005747; ENST00000290122; ENST00000374663; ENST00000400271; BC005918; BC007028; BC008383; BC015103; OTTHUMT00000007791; OTTHUMT00000007793; OTTHUMT00000096533	proteolysis; digestion; cholesterol metabolic process	extracellular space	serine-type endopeptidase activity; peptidase activity; serine-type peptidase activity; hydrolase activity	GPCRDB_Class_A_Rhodopsin-like; GPCRDB_Other; Peptide_GPCRs	Coding
TC0100007265.hg.1	3.63	3.25	3.29	3.37	3.3	3.2	3.58	3	3.66	3.27	3.3	F	F	-1.02	0.6988	0.9161	3.62	3.3	F	F	1.25	0.6299	0.8315	3.62	3.27	F	F	1.28	0.9231	0.9662	TC0100007265.hg.1	RN7SL186P	RNA, 7SL, cytoplasmic 186, pseudogene [Source:HGNC Symbol;Acc:HGNC:46202]	chr1	+	22010650	22010946		ENST00000466485; uc057ddh.1					NonCoding
TC0100007266.hg.1	4.14	4.93	4.76	4.2	4.92	4.19	4.12	4.71	4.86	4.79	4.19	F	F	1.51	0.6097	0.8817	4.72	4.19	F	F	1.44	0.7026	0.8706	4.72	4.79	F	F	-1.04	0.8959	0.9537	TC0100007266.hg.1	RNU6-776P	RNA, U6 small nuclear 776, pseudogene [Source:HGNC Symbol;Acc:HGNC:47739]	chr1	+	22010985	22011088		uc057ddi.1					Small_RNA
TC0100007267.hg.1	8.59	8.04	8.66	9.51	11.02	8.82	11.27	6.66	6.96	8.62	9.65	T	T	-2.04	0.2469	0.6488	6.82	9.65	T	T	-7.13	0.2066	0.5415	6.82	8.62	T	T	-3.5	0.9053	0.9583	TC0100007267.hg.1	LINC00339	long intergenic non-protein coding RNA 339	chr1	+	22025188	22031224	29092	NR_023918; NR_023919; NR_109759; NR_109760; NR_109761; NR_109762; ENST00000404210; ENST00000416769; ENST00000420503; ENST00000434233; ENST00000452322		membrane; integral component of membrane			NonCoding
TC0100007268.hg.1	18.69	18.78	18.83	14.54	14.61	16.34	17.09	13.55	12.49	18.78	14.58	T	T	18.38	0.006	0.1027	13.6	14.58	T	T	-1.96	0.46	0.7293	13.6	18.78	T	T	-36.08	0.0018	0.057	TC0100007268.hg.1	CDC42	cell division cycle 42	chr1	+	22052627	22092946	998	NM_001039802; NM_001791; NM_044472; ENST00000315554; ENST00000344548; ENST00000400259; ENST00000411827; ENST00000498236; BC002711; BC003682; BC018266; OTTHUMT00000007787; OTTHUMT00000008075; OTTHUMT00000008076; OTTHUMT00000008077			GTPase activity; protein binding; GTP binding; protein kinase binding; GTP-dependent protein binding; mitogen-activated protein kinase kinase kinase binding; thioesterase binding; apolipoprotein A-I receptor binding; identical protein binding; ubiquitin protein ligase activity; nucleotide binding	G13_Signaling_Pathway; Integrin-mediated_cell_adhesion_KEGG	Multiple_Complex
TC0100007269.hg.1	7.16	7.64	7.01	5.06	6.08	4.53	5.52	6.23	6.67	7.18	5.15	T	T	4.07	0.001	0.0369	6.17	5.15	T	T	2.03	0.062	0.3899	6.17	7.18	T	T	-2	0.0281	0.187	TC0100007269.hg.1	CDC42-IT1; RP1-224A6.6	CDC42 intronic transcript 1 (non-protein coding) [Source:HGNC Symbol;Acc:HGNC:41317]; novel transcript; CDC42 intronic transcript 1 [Source:HGNC Symbol;Acc:HGNC:41317]	chr1	+	22059197	22064199		ENST00000431803.2; OTTHUMT00000008082; uc057ddo.1					NonCoding
TC0100007270.hg.1	5.39	5.61	6.71	3.87	5.38	6.13	4.82	3.94	4.58	5.5	5.24	T	T	1.19	0.2115	0.6085	4.54	5.24	F	T	-1.63	0.266	0.5902	4.54	5.5	F	T	-1.95	0.0319	0.1973	TC0100007270.hg.1	RP1-224A6.9	novel transcript	chr1	+	22100613	22101360		ENST00000606754.1; OTTHUMT00000471006; uc057ddp.1					NonCoding
TC0100007271.hg.1	8.77	5.97	6.7	4.68	6.93	5.24	5.29	4.27	5.91	6.82	5.32	F	F	2.82	0.0887	0.4193	5.2	5.32	F	F	-1.09	0.5786	0.8021	5.2	6.82	F	F	-3.07	0.0345	0.2036	TC0100007271.hg.1	wularbo	Transcript Identified by AceView	chr1	+	22104832	22105049		wularbo.aAug10-unspliced					Unassigned
TC0100007273.hg.1	3.68	3.39	3.68	3.85	3.91	3.6	4.06	4.58	4.66	3.68	3.87	F	F	-1.14	0.4114	0.7812	4.62	3.87	F	F	1.68	0.0241	0.3216	4.62	3.68	F	F	1.92	0.006	0.0954	TC0100007273.hg.1			chr1	+	22143667	22148775							NonCoding
TC0100007274.hg.1	4.78	4.78	4.46	4.33	3.96	3.57	3.85	4.22	4.5	4.78	3.96	F	F	1.76	0.0276	0.2343	4.2	3.96	F	F	1.18	0.4125	0.6974	4.2	4.78	F	F	-1.49	0.1122	0.3457	TC0100007274.hg.1	goyworbo	Transcript Identified by AceView	chr1	+	22221416	22221914		goyworbo.aAug10-unspliced					Coding
TC0100007275.hg.1	3.49	3.83	3.73	4.2	4.1	3.88	3.95	4.5	4.59	3.71	4.09	F	F	-1.29	0.1555	0.5384	4.54	4.09	F	F	1.37	0.2681	0.5918	4.54	3.71	F	F	1.78	0.023	0.1723	TC0100007275.hg.1			chr1	+	22256327	22258095							NonCoding
TC0100007276.hg.1	8.91	9.14	9.22	8.41	8.52	8.1	7.8	9.58	9.54	9.12	8.4	T	T	1.65	0.1251	0.4912	9.56	8.4	T	T	2.23	0.1892	0.5257	9.56	9.12	T	T	1.35	0.7933	0.9009	TC0100007276.hg.1	MIR4418	microRNA 4418	chr1	+	22266239	22266300	100616433	NR_039613; ENST00000581169					Precursor_microRNA
TC0100007277.hg.1	4.71	4.96	4.91	4.9	4.28	4.39	4.92	5.27	4.47	4.93	4.35	T	F	1.5	0.2491	0.6508	4.89	4.35	F	F	1.46	0.217	0.5506	4.89	4.93	F	T	-1.03	0.9262	0.9679	TC0100007277.hg.1			chr1	+	22276104	22278473							NonCoding
TC0100007279.hg.1	3.26	3.55	3.47	4.45	3.84	3.75	3.91	4.08	4.53	3.45	3.8	F	F	-1.27	0.0572	0.3404	4.12	3.8	F	F	1.25	0.5673	0.7954	4.12	3.45	F	F	1.59	0.0215	0.1675	TC0100007279.hg.1			chr1	+	22339599	22341023							NonCoding
TC0100007280.hg.1	5.14	4.87	4.9	4.87	4.72	4.47	4.69	4.95	4.55	4.88	4.7	T	F	1.14	0.2325	0.6332	4.71	4.7	F	F	1.01	0.854	0.9423	4.71	4.88	F	T	-1.13	0.3039	0.5596	TC0100007280.hg.1	perwabo	Transcript Identified by AceView	chr1	+	22342322	22352899		perwabo.aAug10-unspliced					Multiple_Complex
TC0100007281.hg.1	4.81	4.53	4.71	5.24	4.88	4.36	4.63	5.78	6.28	4.69	4.84	T	T	-1.11	0.7375	0.9291	5.68	4.84	T	T	1.79	0.1068	0.4426	5.68	4.69	T	T	1.98	0.0611	0.2622	TC0100007281.hg.1			chr1	+	22383839	22386223							NonCoding
TC0100007282.hg.1	4.31	4.45	4.48	4.74	4.88	4.4	4.2	5.17	5.31	4.45	4.71	F	F	-1.19	0.426	0.7898	5.24	4.71	F	F	1.44	0.4901	0.7489	5.24	4.45	F	F	1.72	0.1545	0.4021	TC0100007282.hg.1			chr1	+	22399794	22401779							NonCoding
TC0100007283.hg.1	7.06	8.07	8.5	9.47	9.98	8.45	9.08	6.82	7.97	7.99	9.37	T	T	-2.61	0.048	0.312	7.96	9.37	T	T	-2.66	0.0588	0.3861	7.96	7.99	T	T	-1.02	0.9043	0.9579	TC0100007283.hg.1	ZBTB40	zinc finger and BTB domain containing 40	chr1	+	22451851	22531157	9923	NM_001083621; NM_014870; ENST00000374651; ENST00000375647; ENST00000400239; ENST00000404138; BC114607; OTTHUMT00000008094; OTTHUMT00000008095; uc001bft.2; uc009vqi.1	transcription, DNA-templated; regulation of transcription, DNA-templated; cellular response to DNA damage stimulus; bone mineralization	nucleus	DNA binding; metal ion binding; molecular_function; nucleic acid binding; protein binding		Multiple_Complex
TC0100007284.hg.1	5.12	6.26	6.01	5.56	5.91	5.39	5	4.54	4.95	6.01	5.59	T	T	1.33	0.5989	0.8765	4.97	5.59	T	T	-1.54	0.0363	0.3506	4.97	6.01	T	T	-2.05	0.0148	0.1428	TC0100007284.hg.1	ZBTB40-IT1; RP1-61A9.4	ZBTB40 intronic transcript 1 (non-protein coding) [Source:HGNC Symbol;Acc:HGNC:41493]; novel transcript; ZBTB40 intronic transcript 1 [Source:HGNC Symbol;Acc:HGNC:41493]	chr1	+	22517474	22519708		ENST00000438551.1; OTTHUMT00000096540; uc057ddu.1					NonCoding
TC0100007285.hg.1	5.01	5.57	5.01	5.27	5.05	4.77	4.86	6.71	6.17	5.01	5.04	T	T	-1.02	0.7122	0.9211	6.07	5.04	T	T	2.04	0.0736	0.4044	6.07	5.01	T	T	2.08	0.135	0.3771	TC0100007285.hg.1			chr1	+	22532638	22534073							NonCoding
TC0100007286.hg.1	4.33	4.54	4.42	3.63	3.98	4.19	4.05	4.78	5.08	4.43	3.95	F	F	1.4	0.1248	0.4907	4.72	3.95	F	F	1.71	0.0407	0.3573	4.72	4.43	F	F	1.22	0.5067	0.7238	TC0100007286.hg.1	doloybu	Transcript Identified by AceView	chr1	+	22539662	22540365		doloybu.aAug10-unspliced					Coding
TC0100007287.hg.1	3.22	3.1	3.12	3.14	3.32	2.99	3.11	3.27	4.22	3.12	3.15	F	F	-1.02	0.9983	0.9997	3.19	3.15	F	F	1.03	0.2341	0.5648	3.19	3.12	F	F	1.05	0.2334	0.4908	TC0100007287.hg.1			chr1	+	22544123	22548881							NonCoding
TC0100007288.hg.1	3.5	3.76	3.65	3.53	3.66	3.41	3.77	3.39	3.16	3.64	3.54	F	F	1.07	0.677	0.9081	3.42	3.54	F	F	-1.08	0.6803	0.8591	3.42	3.64	F	F	-1.16	0.414	0.6541	TC0100007288.hg.1	EPHA8	EPH receptor A8	chr1	+	22563511	22603594	2046	NM_001006943; NM_020526; ENST00000166244; ENST00000374644; ENST00000538803; OTTHUMT00000008085; OTTHUMT00000008086	substrate-dependent cell migration; cell adhesion; axon guidance; neuron remodeling; peptidyl-tyrosine phosphorylation; regulation of cell adhesion; neuron projection development; regulation of cell adhesion mediated by integrin; positive regulation of MAPK cascade; positive regulation of phosphatidylinositol 3-kinase activity; protein autophosphorylation; ephrin receptor signaling pathway; prote…	plasma membrane; integral component of plasma membrane; early endosome membrane; neuron projection; endosome; membrane; integral component of membrane; cell projection	GPI-linked ephrin receptor activity; ATP binding; nucleotide binding; protein kinase activity; protein tyrosine kinase activity; transmembrane receptor protein tyrosine kinase activity; ephrin receptor activity; kinase activity; transferase activity; protein binding; transferase activity, transferring phosphorus-containing groups		Multiple_Complex
TC0100007289.hg.1	3.33	3.61	3.74	4.17	4.23	4.23	4.02	4.02	4.82	3.58	4.23	F	F	-1.56	0.0378	0.2748	4.02	4.23	F	F	-1.16	0.7792	0.9094	4.02	3.58	F	F	1.35	0.0235	0.174	TC0100007289.hg.1			chr1	+	22610840	22619658							NonCoding
TC0100007290.hg.1	5.92	5.77	6.07	6.46	5.54	6.96	10.52	8.36	8.41	5.92	6.38	T	T	-1.37	0.5042	0.8328	8.39	6.38	T	T	4.02	0.0009	0.1051	8.39	5.92	T	T	5.52	0.0004	0.0273	TC0100007290.hg.1	C1QA	complement component 1, q subcomponent, A chain	chr1	+	22636506	22639682	712	NM_015991; ENST00000374642; ENST00000402322; ENST00000438241; BC030153; BC071986; OTTHUMT00000008087; OTTHUMT00000096526; OTTHUMT00000317635	complement activation; complement activation, classical pathway; cell-cell signaling; innate immune response; immune system process	extracellular region; collagen trimer; complement component C1 complex; extracellular exosome	protein binding	Complement_Activation_Classical	Coding
TC0100007291.hg.1	3.93	4.07	4.38	4.6	3.65	5.63	6.48	5.88	6.41	4.1	4.62	F	T	-1.44	0.2899	0.6888	6.44	4.62	T	T	3.52	0.0053	0.2108	6.44	4.1	T	F	5.06	0.001	0.0432	TC0100007291.hg.1	C1QC	complement component 1, q subcomponent, C chain	chr1	+	22643625	22648110	714	NM_001114101; NM_172369; ENST00000374637; ENST00000374639; ENST00000374640; BC009016; OTTHUMT00000008083; OTTHUMT00000008084; OTTHUMT00000096530	immune response; complement activation; complement activation, classical pathway; negative regulation of granulocyte differentiation; innate immune response; negative regulation of macrophage differentiation; immune system process	extracellular region; collagen trimer; extracellular space; extracellular exosome; blood microparticle	protein binding	Complement_Activation_Classical	Coding
TC0100007292.hg.1	5.45	5.72	5.37	6.4	6.2	7.09	8.79	8.01	7.25	5.46	6.4	T	T	-1.91	0.0261	0.2275	8.01	6.4	T	T	3.06	0.005	0.2076	8.01	5.46	T	T	5.86	0.0001	0.0177	TC0100007292.hg.1	C1QB	complement component 1, q subcomponent, B chain	chr1	+	22652762	22661538	713	NM_000491; ENST00000314933; ENST00000432749; ENST00000509305; ENST00000510260; BC008983; OTTHUMT00000008092; OTTHUMT00000008093; OTTHUMT00000359669; uc001bgd.3	complement activation; complement activation, classical pathway; innate immune response; inner ear development; immune system process	extracellular region; collagen trimer; complement component C1 complex; extracellular exosome; blood microparticle	protein binding; protein homodimerization activity	Complement_Activation_Classical	Coding
TC0100007293.hg.1	3.96	3.18	3.53	4.01	4.1	3.75	4.01	5.34	4.66	3.55	3.99	F	F	-1.36	0.2913	0.69	4.67	3.99	F	F	1.6	0.0722	0.4023	4.67	3.55	F	F	2.17	0.0115	0.128	TC0100007293.hg.1			chr1	+	22669909	22690726							NonCoding
TC0100007294.hg.1	4.06	3.83	4	4.49	4.34	3.78	3.89	3.91	4.62	3.98	4.36	T	T	-1.29	0.4135	0.7825	3.9	4.36	T	T	-1.37	0.8241	0.9298	3.9	3.98	T	T	-1.06	0.5453	0.7507	TC0100007294.hg.1			chr1	+	22681040	22682448							NonCoding
TC0100007295.hg.1	7.13	7.62	9.16	4.36	4.44	4.65	4.27	3.06	3.6	7.66	4.46	T	T	9.21	6.35e-05	0.0079	3.63	4.46	F	T	-1.78	0.1275	0.465	3.63	7.66	F	T	-16.36	1.11e-05	0.0062	TC0100007295.hg.1	EPHB2	EPH receptor B2	chr1	+	22710838	22921500	2048	NM_001309192; NM_001309193; NM_004442; NM_017449; ENST00000374627; ENST00000374630; ENST00000374632; ENST00000400191; ENST00000465676; ENST00000490436; ENST00000544305; OTTHUMT00000008059; OTTHUMT00000008060; OTTHUMT00000008061; OTTHUMT00000008062; OTTHUMT00000008063; OTTHUMT00000008064		extracellular region; cytosol; plasma membrane; integral component of plasma membrane; axon; dendrite; membrane; integral component of membrane; cell projection; neuronal cell body	protein tyrosine kinase activity; transmembrane-ephrin receptor activity; protein binding; ATP binding; nucleotide binding; protein kinase activity; transmembrane receptor protein tyrosine kinase activity; ephrin receptor activity; kinase activity; transferase activity; receptor binding; receptor activity; axon guidance receptor activity; transferase activity, transferring phosphorus-containing g…		Multiple_Complex
TC0100007296.hg.1	7	6.48	6.18	6.11	6.51	5.96	6.06	6.86	6.48	6.52	6.14	T	T	1.31	0.2688	0.67	6.47	6.14	T	T	1.26	0.3964	0.6866	6.47	6.52	T	T	-1.04	0.7801	0.8935	TC0100007296.hg.1	MIR4684	microRNA 4684	chr1	+	22719517	22719598	100616391	NR_039832; ENST00000581646; uc021oib.1					Precursor_microRNA
TC0100007297.hg.1	3.94	4.41	3.75	4.21	4.44	4.01	4.18	4.56	5.9	3.98	4.22	F	F	-1.18	0.6636	0.903	4.55	4.22	F	F	1.26	0.1502	0.4883	4.55	3.98	F	F	1.48	0.0736	0.2851	TC0100007297.hg.1	ferloybu	Transcript Identified by AceView	chr1	+	22741014	22741679		ferloybu.aAug10-unspliced					Coding
TC0100007298.hg.1	4	4.23	3.42	3.41	3.85	3.65	3.62	3.96	3.82	3.96	3.64	F	F	1.25	0.3721	0.7548	3.81	3.64	F	F	1.12	0.5533	0.7876	3.81	3.96	F	F	-1.11	0.7538	0.879	TC0100007298.hg.1	goloybu	Transcript Identified by AceView	chr1	+	22810158	22810676		goloybu.aAug10-unspliced					Coding
TC0100007299.hg.1	4.86	4.24	4.37	4.3	4.21	4	4.43	5.8	5.51	4.36	4.19	T	T	1.12	0.3997	0.7735	5.55	4.19	T	T	2.56	0.0145	0.2868	5.55	4.36	T	T	2.28	0.062	0.2639	TC0100007299.hg.1	weyklor	Transcript Identified by AceView	chr1	+	22816637	22817034		weyklor.aAug10-unspliced					Unassigned
TC0100007300.hg.1	4.87	3.65	4.72	4.9	4.57	4.28	4.58	5.26	5.41	4.79	4.58	F	F	1.16	0.6561	0.9	5.32	4.58	F	F	1.67	0.214	0.5479	5.32	4.79	F	F	1.44	0.1055	0.336	TC0100007300.hg.1	worklor	Transcript Identified by AceView	chr1	+	22837549	22838471		worklor.aAug10-unspliced					Coding
TC0100007301.hg.1	4.47	6.33	4.84	5.16	4.48	4.65	5.24	5.42	4.66	4.75	4.67	T	F	1.06	0.3576	0.7442	5.22	4.67	T	F	1.47	0.4752	0.7395	5.22	4.75	T	T	1.39	0.8276	0.9192	TC0100007301.hg.1			chr1	+	22941713	22948313							NonCoding
TC0100007302.hg.1	4.33	4.35	4.53	3.93	4.06	4.08	3.95	4.09	4.35	4.34	4.07	F	F	1.2	0.0991	0.4423	4.11	4.07	F	F	1.03	0.6141	0.8225	4.11	4.34	F	F	-1.17	0.221	0.4778	TC0100007302.hg.1			chr1	+	22984610	22985118							NonCoding
TC0100007303.hg.1	8.11	9.01	9.1	10.35	10.48	9.97	9.26	8.09	7.54	9.06	10.33	T	T	-2.42	0.0076	0.1169	8.2	10.33	T	T	-4.39	0.0016	0.1313	8.2	9.06	T	T	-1.81	0.3441	0.5957	TC0100007303.hg.1	KDM1A; MIR3115	lysine (K)-specific demethylase 1A; microRNA 3115	chr1	+	23019448	23083691	23028; 100422866	NM_001009999; NM_015013; NR_036057; ENST00000356634; ENST00000400181; ENST00000465864; ENST00000481879; ENST00000494920; ENST00000577915; ENST00000602503; BC040194; BC048134; OTTHUMT00000008880; OTTHUMT00000008881; OTTHUMT00000008882; OTTHUMT00000091249; OTTHUMT00000091250; OTTHUMT00000467521; uc021oid.1		nuclear chromatin; nucleus; nucleoplasm; transcription factor complex; protein complex; DNA repair complex			Multiple_Complex
TC0100007304.hg.1	9.29	10.43	9.5	8.22	5.76	5.29	5.05	8.4	9.25	9.42	5.54	T	T	14.76	0.013	0.1569	8.55	5.54	T	T	8.08	0.3159	0.6286	8.55	9.42	T	T	-1.83	0.0743	0.2863	TC0100007304.hg.1	zyklor	Transcript Identified by AceView	chr1	+	23065472	23065745		zyklor.aAug10-unspliced					Unassigned
TC0100007305.hg.1	5.12	6.39	6.36	5.2	5.72	5.66	5.24	5.16	5.04	6.38	5.69	T	T	1.61	0.25	0.6518	5.15	5.69	F	T	-1.46	0.3004	0.6163	5.15	6.38	F	T	-2.34	0.0446	0.2279	TC0100007305.hg.1	KDM1A	Transcript Identified by AceView, Entrez Gene ID(s) 23028	chr1	+	23075097	23076965		KDM1A.kAug10-unspliced					Unassigned
TC0100007306.hg.1	3.52	4.09	3.97	3.67	3.06	3.65	3.61	3.04	3.46	4	3.66	F	F	1.26	0.1796	0.5703	3.44	3.66	F	F	-1.17	0.7482	0.894	3.44	4	F	F	-1.47	0.1075	0.3388	TC0100007306.hg.1			chr1	+	23103128	23119164							NonCoding
TC0100007307.hg.1	3.87	3.66	3.25	3.65	3.51	3.84	3.91	3.75	3.91	3.63	3.66	F	F	-1.03	0.7597	0.9358	3.91	3.66	F	F	1.18	0.4433	0.7184	3.91	3.63	F	F	1.22	0.2927	0.5492	TC0100007307.hg.1	zoklor	Transcript Identified by AceView	chr1	+	23124431	23125092		zoklor.aAug10-unspliced					Unassigned
TC0100007308.hg.1	3.57	4.08	3.74	3.74	3.71	3.77	3.52	3.74	4.03	3.78	3.74	T	T	1.02	0.8133	0.9521	3.76	3.74	F	T	1.01	0.9278	0.9726	3.76	3.78	F	T	-1.01	0.8841	0.948	TC0100007308.hg.1	RP5-979D14.1		chr1	+	23140325	23141142		ENST00000450968					Multiple_Complex
TC0100007309.hg.1	4.84	4.46	4.71	4.8	5.14	4.11	4.48	6.87	4.59	4.68	4.74	F	T	-1.04	0.9781	0.995	4.54	4.74	T	T	-1.15	0.309	0.6231	4.54	4.68	T	F	-1.11	0.2973	0.5532	TC0100007309.hg.1	RNU6-514P	RNA, U6 small nuclear 514, pseudogene [Source:HGNC Symbol;Acc:HGNC:47477]	chr1	+	23162704	23162810		uc057det.1					Small_RNA
TC0100007310.hg.1	6.63	4.89	5.66	6.55	5.78	4.63	5.63	5.66	5.62	5.71	5.69	F	T	1.01	0.8901	0.9733	5.63	5.69	T	T	-1.04	0.9772	0.9914	5.63	5.71	T	F	-1.06	0.8676	0.94	TC0100007310.hg.1	RNU6-135P	RNA, U6 small nuclear 135, pseudogene [Source:HGNC Symbol;Acc:HGNC:47098]	chr1	+	23163953	23164053		ENST00000516769					Small_RNA
TC0100007312.hg.1	4.99	4.99	5	5.71	5.73	4.97	4.93	3.73	3.79	4.99	5.72	T	T	-1.66	0.2124	0.6095	3.76	5.72	F	T	-3.87	0.0048	0.2041	3.76	4.99	F	T	-2.33	0.0423	0.2222	TC0100007312.hg.1	RP5-1057J7.1		chr1	+	23244765	23245224		ENST00000442089					Multiple_Complex
TC0100007313.hg.1	3.99	3.87	3.98	3.98	4.05	4.31	4.3	4.52	4.95	3.99	4.05	F	F	-1.04	0.492	0.8268	4.56	4.05	F	F	1.43	0.0695	0.3989	4.56	3.99	F	F	1.49	0.0214	0.1673	TC0100007313.hg.1			chr1	+	23277711	23296475							NonCoding
TC0100007314.hg.1	3.33	4.85	3.72	3.67	3.76	3.36	4.02	5.19	3.65	3.79	3.67	F	F	1.09	0.4531	0.8058	4.07	3.67	F	F	1.32	0.1776	0.5144	4.07	3.79	F	F	1.22	0.5152	0.7295	TC0100007314.hg.1	shorlarbo	Transcript Identified by AceView	chr1	+	23319157	23320042		shorlarbo.aAug10-unspliced					Coding
TC0100007315.hg.1	4.99	5.35	5.62	5.54	5.84	5.04	5.61	4.98	5.75	5.33	5.5	T	T	-1.12	0.6346	0.8911	5.67	5.5	T	T	1.13	0.9378	0.9763	5.67	5.33	T	T	1.27	0.6902	0.8432	TC0100007315.hg.1	ZNF436-AS1	ZNF436 antisense RNA 1	chr1	+	23368967	23371839	148898	NR_033690; NR_033691; BC028411; BC054115; BC068594					Multiple_Complex
TC0100007316.hg.1	4.64	5.29	4.92	4.92	5.24	4.8	5.33	6.73	7.12	4.94	4.95	F	F	-1	0.9345	0.9853	6.75	4.95	T	F	3.49	0.0093	0.2545	6.75	4.94	T	F	3.5	0.0082	0.1109	TC0100007316.hg.1			chr1	+	23376951	23381160							NonCoding
TC0100007317.hg.1	3.81	3.94	3.79	4.16	4.13	4.19	4.13	4.27	5.38	3.8	4.16	T	T	-1.28	0.3537	0.7411	4.2	4.16	T	T	1.03	0.2057	0.5405	4.2	3.8	T	T	1.33	0.0436	0.2255	TC0100007317.hg.1	pawloybu	Transcript Identified by AceView	chr1	+	23381379	23383534		pawloybu.aAug10-unspliced					NonCoding
TC0100007318.hg.1	5.9	5.82	6.18	5.07	4.78	5.31	5.72	6.51	5.92	5.9	5.06	T	T	1.8	0.0079	0.1192	5.95	5.06	T	T	1.86	0.0049	0.2052	5.95	5.9	T	T	1.03	0.7675	0.8863	TC0100007318.hg.1			chr1	+	23391854	23393243							NonCoding
TC0100007319.hg.1	7.1	6.88	7.54	8.83	8.26	7.81	7.61	8.13	8.93	7.14	8.29	T	T	-2.23	0.0176	0.1848	8.19	8.29	T	T	-1.07	0.8453	0.9388	8.19	7.14	T	T	2.08	0.0245	0.1771	TC0100007319.hg.1	RP4-654C18.1		chr1	+	23410832	23412146		ENST00000445848					Multiple_Complex
TC0100007320.hg.1	3.69	4.61	3.86	3.45	3.5	3.48	3.53	4.06	4.62	3.81	3.47	F	F	1.26	0.1171	0.476	4.07	3.47	F	F	1.51	0.1083	0.4433	4.07	3.81	F	F	1.19	0.9616	0.9837	TC0100007320.hg.1	pleekler	Transcript Identified by AceView	chr1	+	23419306	23428613		pleekler.aAug10-unspliced					Multiple_Complex
TC0100007321.hg.1	4.59	4.97	5.01	4.42	4.47	4	4.51	5.15	4.86	4.99	4.44	T	F	1.46	0.0562	0.3373	4.85	4.44	F	F	1.32	0.0626	0.3908	4.85	4.99	F	T	-1.11	0.949	0.9781	TC0100007321.hg.1	LOC101928163	uncharacterized LOC101928163	chr1	+	23521930	23529050	101928163	NR_110799					NonCoding
TC0100007322.hg.1	7.92	7.9	7.52	7.27	7.05	6.61	7.36	7.89	8.19	7.91	7.01	T	T	1.87	0.0205	0.2005	7.85	7.01	T	T	1.79	0.0166	0.2965	7.85	7.91	T	T	-1.05	0.901	0.9562	TC0100007322.hg.1	Metazoa_SRP	Metazoan signal recognition particle RNA [Source:RFAM;Acc:RF00017]	chr1	+	23538035	23538313		ENST00000625580; uc057dgb.1					NonCoding
TC0100007323.hg.1	3.75	3.26	3.71	3.53	3.24	3.36	3.58	4.39	4.3	3.73	3.37	F	F	1.28	0.4985	0.8298	4.34	3.37	F	F	1.96	0.0295	0.3365	4.34	3.73	F	F	1.53	0.0937	0.3183	TC0100007323.hg.1			chr1	+	23539914	23554635							NonCoding
TC0100007325.hg.1	4.81	4.66	4.74	4.51	4.2	4.62	4.21	4.67	5.97	4.74	4.5	T	F	1.18	0.4874	0.8249	4.75	4.5	F	F	1.19	0.2401	0.5697	4.75	4.74	F	T	1.01	0.6068	0.7917	TC0100007325.hg.1	RP11-223J15.2		chr1	+	23670294	23680259		ENST00000451300					Multiple_Complex
TC0100007326.hg.1	18.57	18.63	18.57	18.82	18.61	18.64	18.67	17.47	17.45	18.57	18.62	T	T	-1.04	0.7658	0.938	17.46	18.62	T	T	-2.24	0.032	0.3408	17.46	18.57	T	T	-2.16	0.0531	0.2462	TC0100007326.hg.1	RPL11	ribosomal protein L11	chr1	+	23691779	23696426	6135	NM_000975; NM_001199802; ENST00000374550; ENST00000443624; ENST00000458455; ENST00000467075; ENST00000482370; BC018970; OTTHUMT00000008168; OTTHUMT00000008169; OTTHUMT00000008170; OTTHUMT00000008171; OTTHUMT00000008574	ribosomal large subunit assembly; nuclear-transcribed mRNA catabolic process, nonsense-mediated decay; rRNA processing; translation; translational initiation; translational elongation; translational termination; protein targeting; SRP-dependent cotranslational protein targeting to membrane; gene expression; viral process; viral life cycle; viral transcription; protein localization to nucleus; rib…	nucleolus; cytoplasm; cytosol; membrane; cytosolic large ribosomal subunit; extracellular exosome; intracellular; nucleus; ribosome; ribonucleoprotein complex	RNA binding; structural constituent of ribosome; protein binding; rRNA binding; poly(A) RNA binding	Ribosomal_Proteins	Multiple_Complex
TC0100007327.hg.1	3.11	3.27	3.18	3.29	3.66	4.19	4.97	3.17	4.22	3.19	3.7	F	F	-1.43	0.2493	0.6512	4.15	3.7	F	F	1.37	0.3634	0.6635	4.15	3.19	F	F	1.95	0.0561	0.2519	TC0100007327.hg.1	skakler	Transcript Identified by AceView	chr1	+	23707386	23711699		skakler.aAug10-unspliced					Multiple_Complex
TC0100007328.hg.1	9.42	9.08	8.98	10.21	10.13	9.7	9.61	10.22	10.32	9.09	10.17	T	T	-2.11	0.0115	0.1467	10.27	10.17	T	T	1.07	0.9055	0.9637	10.27	9.09	T	T	2.25	0.0094	0.1183	TC0100007328.hg.1	skakler	Transcript Identified by AceView	chr1	+	23712260	23712610		skakler.bAug10-unspliced					Unassigned
TC0100007329.hg.1	4.32	4.09	3.9	5.7	4.96	4.11	4.16	3.46	5.08	4.1	4.93	F	F	-1.78	0.118	0.4778	4.21	4.93	F	F	-1.65	0.1799	0.5163	4.21	4.1	F	F	1.08	0.7906	0.8994	TC0100007329.hg.1			chr1	+	23723403	23724984							NonCoding
TC0100007330.hg.1	5.71	5.95	5.43	5.2	4.78	5.17	5.43	5.46	4.3	5.7	5.18	T	F	1.43	0.0869	0.4152	5.44	5.18	F	F	1.2	0.9627	0.9858	5.44	5.7	F	T	-1.19	0.0939	0.3186	TC0100007330.hg.1			chr1	+	23732060	23736029							NonCoding
TC0100007331.hg.1	6.2	7.95	7.78	6.22	6.07	6.59	5.77	5.25	4.56	7.86	6.25	T	T	3.06	0.0635	0.358	5.21	6.25	T	T	-2.06	0.0482	0.3694	5.21	7.86	T	T	-6.29	0.0017	0.0546	TC0100007331.hg.1	TCEB3	transcription elongation factor B (SIII), polypeptide 3 (110kDa, elongin A)	chr1	+	23743155	23762059	6924	NM_003198; ENST00000418390; ENST00000487554; ENST00000609199; ENST00000613537; BC002883; OTTHUMT00000008230; OTTHUMT00000008231; OTTHUMT00000471733	regulation of transcription from RNA polymerase II promoter; transcription from RNA polymerase II promoter; transcription elongation from RNA polymerase II promoter; gene expression; viral process; protein ubiquitination involved in ubiquitin-dependent protein catabolic process; positive regulation of viral transcription; transcription, DNA-templated; regulation of transcription, DNA-templated; t…	extracellular space; nucleoplasm; integral component of membrane; elongin complex; nucleus; cytoplasm	DNA binding; ubiquitin-protein transferase activity; protein binding; translation elongation factor activity		Multiple_Complex
TC0100007332.hg.1	4.14	4.63	3.5	3.54	3.3	3.67	3.53	3.88	4.83	4.1	3.52	T	T	1.5	0.1663	0.5533	3.93	3.52	T	T	1.33	0.174	0.5113	3.93	4.1	T	T	-1.12	0.9769	0.9906	TC0100007332.hg.1			chr1	+	23765781	23766589							NonCoding
TC0100007333.hg.1	13.21	13.76	13.28	13.67	13.53	12.55	13.47	9.23	8.96	13.24	13.6	T	T	-1.28	0.875	0.9693	9.1	13.6	T	T	-22.59	0.0259	0.3268	9.1	13.24	T	T	-17.67	0.0198	0.162	TC0100007333.hg.1	PITHD1	PITH (C-terminal proteasome-interacting domain of thioredoxin-like) domain containing 1	chr1	+	23778386	23788232	57095	NM_020362; ENST00000246151; ENST00000374524; ENST00000415372; BC017208; OTTHUMT00000008243; OTTHUMT00000008244; OTTHUMT00000096559		nucleus			Multiple_Complex
TC0100007334.hg.1	10.23	12.36	12.42	8.83	9.01	9.62	10.57	8.21	8.04	12.39	9.02	T	T	10.37	0.0088	0.1266	8.13	9.02	T	T	-1.85	0.7837	0.9115	8.13	12.39	T	T	-19.2	0.0056	0.0927	TC0100007334.hg.1	LYPLA2	lysophospholipase II	chr1	+	23790970	23795539	11313	NM_007260; ENST00000374501; ENST00000374502; ENST00000374503; ENST00000374505; ENST00000374514; ENST00000420982; ENST00000421070; ENST00000472213; ENST00000492577; ENST00000495365; BC017034; BC017193; OTTHUMT00000008245; OTTHUMT00000008246; OTTHUMT00000008247; OTTHUMT00000008248; OTTHUMT00000008249; OTTHUMT00000008250; OTTHUMT00000096555; OTTHUMT00000096556; OTTHUMT00000096557; OTTHUMT00000096558	protein depalmitoylation; fatty acid metabolic process; lipid metabolic process; metabolic process	cytoplasm; extracellular exosome	palmitoyl-(protein) hydrolase activity; carboxylic ester hydrolase activity; hydrolase activity		Multiple_Complex
TC0100007335.hg.1	3.95	5	3.95	4.43	4.47	4.3	4.65	3.77	3.68	3.95	4.42	F	F	-1.39	0.7932	0.9469	3.73	4.42	F	F	-1.62	0.3388	0.6462	3.73	3.95	F	F	-1.17	0.4783	0.7031	TC0100007335.hg.1			chr1	+	23801081	23802054							NonCoding
TC0100007336.hg.1	3.37	3.47	3.44	3.45	3.48	3.52	3.46	3.34	3.13	3.43	3.48	F	F	-1.04	0.7608	0.9362	3.32	3.48	F	F	-1.12	0.3985	0.6881	3.32	3.43	F	F	-1.08	0.5812	0.775	TC0100007336.hg.1	gloylarbo	Transcript Identified by AceView	chr1	+	23805226	23805671		gloylarbo.aAug10-unspliced					Coding
TC0100007337.hg.1	3.58	4.66	2.98	3.87	3.1	4.03	2.99	4.15	3.77	3.68	3.95	F	F	-1.2	0.8817	0.9712	3.7	3.95	F	F	-1.19	0.9473	0.9801	3.7	3.68	F	F	1.01	0.83	0.9203	TC0100007337.hg.1			chr1	+	23882255	23882352							NonCoding
TC0100007338.hg.1	4.89	5.06	4.98	4.3	5.02	4.11	4.71	4.77	5.45	4.98	4.3	T	T	1.6	0.1335	0.5052	4.75	4.3	T	T	1.37	0.1306	0.4684	4.75	4.98	T	T	-1.17	0.9891	0.9957	TC0100007338.hg.1	neeworbo	Transcript Identified by AceView	chr1	+	23900561	23902883		neeworbo.aAug10-unspliced					Coding
TC0100007339.hg.1	9.44	9.08	8.81	9.74	9.67	8.94	9.56	9.89	9.8	9.1	9.71	T	T	-1.52	0.2635	0.6645	9.78	9.71	T	T	1.05	0.3228	0.6339	9.78	9.1	T	T	1.6	0.0516	0.2434	TC0100007339.hg.1	RP11-4M23.3	novel transcript, antisense to CNR2	chr1	+	23907111	23907885		ENST00000411815.3; OTTHUMT00000038965; uc057dhv.1					NonCoding
TC0100007340.hg.1	3.69	4.02	4.06	3.82	3.78	3.66	3.34	3.81	4.12	4.04	3.78	F	F	1.2	0.5164	0.8392	3.77	3.78	F	F	-1	0.9964	0.9985	3.77	4.04	F	F	-1.2	0.5192	0.7322	TC0100007340.hg.1			chr1	+	23921755	23922088							NonCoding
TC0100007341.hg.1	3.31	3.45	3.35	3.37	3.19	3.34	3.16	4.15	3.51	3.36	3.35	F	F	1	0.8101	0.9511	3.57	3.35	F	F	1.16	0.283	0.6031	3.57	3.36	F	F	1.16	0.3945	0.6383	TC0100007341.hg.1	MIR378F	microRNA 378f	chr1	+	23929070	23929147	100616492	NR_039615; ENST00000578143; uc021oik.1					Precursor_microRNA
TC0100007342.hg.1	3.88	4.42	3.92	3.67	3.99	4.34	3.64	3.97	3.99	3.9	4	F	F	-1.07	0.7809	0.9432	3.98	4	F	F	-1.01	0.6248	0.8289	3.98	3.9	F	F	1.05	0.4481	0.6801	TC0100007342.hg.1			chr1	+	23930101	23930719							NonCoding
TC0100007343.hg.1	4.04	3.78	3.84	4.44	3.76	3.84	3.72	4.07	4.22	3.84	3.8	F	F	1.03	0.6285	0.8887	4.04	3.8	F	F	1.18	0.9752	0.9906	4.04	3.84	F	F	1.15	0.6503	0.8188	TC0100007343.hg.1			chr1	+	23936525	23957595							NonCoding
TC0100007344.hg.1	14.83	14.2	14.28	14.7	14.64	15.6	15.12	13.02	13.09	14.24	14.67	T	T	-1.35	0.3468	0.736	13.06	14.67	T	T	-3.05	0.0499	0.3722	13.06	14.24	T	T	-2.27	0.2368	0.4943	TC0100007344.hg.1	PNRC2	proline-rich nuclear receptor coactivator 2	chr1	+	23959109	23963462	55629	NM_017761; ENST00000334351; ENST00000374468; ENST00000471915; ENST00000579103; BC001959; BC078177; BC085018; OTTHUMT00000038946; OTTHUMT00000038947; OTTHUMT00000038948; OTTHUMT00000442410		cytoplasmic mRNA processing body; nucleus; cytoplasm; cytosol; caveola; focal adhesion; membrane; cell junction; cortical actin cytoskeleton; ruffle membrane	protein binding; GTPase activator activity; lipid binding; SH2 domain binding		Multiple_Complex
TC0100007345.hg.1	3.59	5.54	3.82	3.63	3.52	3.51	3.1	4.04	4.23	3.71	3.52	F	F	1.14	0.1637	0.5502	4.13	3.52	F	F	1.53	0.6543	0.8455	4.13	3.71	F	F	1.34	0.3201	0.5744	TC0100007345.hg.1	zerby	Transcript Identified by AceView	chr1	+	23977094	23978026		zerby.aAug10					Unassigned
TC0100007346.hg.1	4.54	4.35	4.34	4.74	4.92	4.49	4.14	5.37	4.78	4.34	4.73	F	F	-1.31	0.3396	0.7299	4.76	4.73	T	F	1.03	0.8978	0.9609	4.76	4.34	T	F	1.34	0.2834	0.54	TC0100007346.hg.1	RP11-293P20.2	novel transcript, antisense to MYOM3	chr1	+	24021720	24086799		ENST00000439239.2; OTTHUMT00000008400; uc057dio.1					NonCoding
TC0100007347.hg.1	3.45	3.06	3.2	3.36	3.36	3.39	3.41	3.85	3.13	3.22	3.36	F	F	-1.1	0.5912	0.8734	3.45	3.36	F	F	1.06	0.715	0.8769	3.45	3.22	F	F	1.17	0.3747	0.6223	TC0100007347.hg.1	norworbo	Transcript Identified by AceView	chr1	+	24062173	24062807		norworbo.aAug10-unspliced					Coding
TC0100007348.hg.1	3.81	3.65	3.65	3.59	3.61	3.61	3.65	3.62	4.46	3.65	3.61	F	F	1.03	0.7185	0.9237	3.63	3.61	F	F	1.02	0.2714	0.5944	3.63	3.65	F	F	-1.01	0.4448	0.6778	TC0100007348.hg.1	RP11-293P20.4	novel transcript, antisense to MYOM3	chr1	+	24066774	24084280		ENST00000429191.1; OTTHUMT00000008407; uc057diq.1					NonCoding
TC0100007349.hg.1	3.65	4.53	3.79	3.85	3.68	3.6	3.76	5.29	4.03	3.72	3.7	F	F	1.02	0.5068	0.8341	3.92	3.7	F	F	1.17	0.1432	0.4812	3.92	3.72	F	F	1.15	0.3859	0.6315	TC0100007349.hg.1	noyworbo	Transcript Identified by AceView	chr1	+	24094353	24094834		noyworbo.aAug10-unspliced					Unassigned
TC0100007350.hg.1	4.75	3.72	4.01	4.14	3.69	3.75	4.25	3.9	4.75	4.06	3.72	T	F	1.26	0.396	0.7711	4.28	3.72	F	F	1.47	0.2233	0.5554	4.28	4.06	F	T	1.17	0.687	0.8412	TC0100007350.hg.1			chr1	+	24095242	24103973							NonCoding
TC0100007351.hg.1	4.19	3.8	3.8	3.84	4.1	3.94	4.51	4.45	5.11	3.8	3.95	F	F	-1.11	0.9277	0.9835	4.48	3.95	F	F	1.44	0.0165	0.2962	4.48	3.8	F	F	1.6	0.0142	0.1402	TC0100007351.hg.1			chr1	+	24115207	24118289							NonCoding
TC0100007352.hg.1	3.36	3.19	3.38	4.33	3.47	3.39	3.52	4.11	3.93	3.37	3.44	F	F	-1.05	0.1883	0.581	3.9	3.44	F	F	1.38	0.6845	0.8612	3.9	3.37	F	F	1.44	0.0982	0.3251	TC0100007352.hg.1			chr1	+	24121657	24129909							NonCoding
TC0100007353.hg.1	3.56	4.26	3.98	3.43	3.78	3.65	3.97	5.31	4.22	3.95	3.63	F	F	1.24	0.4078	0.7791	4.14	3.63	F	F	1.42	0.0374	0.3523	4.14	3.95	F	F	1.14	0.1514	0.3984	TC0100007353.hg.1	chawby	Transcript Identified by AceView	chr1	+	24151195	24160507		chawby.aAug10; chawby.bAug10; chawby.cAug10-unspliced					Multiple_Complex
TC0100007354.hg.1	4.02	3.94	4.11	4.64	4.1	4.09	4.14	5.06	4.35	4.02	4.09	F	F	-1.05	0.3987	0.7729	4.35	4.09	F	F	1.19	0.4253	0.706	4.35	4.02	F	F	1.25	0.119	0.3554	TC0100007354.hg.1	LOC284632; RP11-10N16.2	uncharacterized LOC284632; novel transcript	chr1	+	24200240	24211693	284632	NR_027087; ENST00000439059; ENST00000439059.2; OTTHUMT00000008408; uc010oei.2					NonCoding
TC0100007355.hg.1	10.57	9.67	9.72	11.73	11.63	10.84	10.82	14.69	14.55	9.69	11.68	T	T	-3.96	0.1495	0.5299	14.62	11.68	T	T	7.66	0.0572	0.3839	14.62	9.69	T	T	30.36	0.0044	0.0838	TC0100007355.hg.1			chr1	+	24212077	24212690							NonCoding
TC0100007356.hg.1	3.47	3.16	3.51	3.63	3.25	3.14	3.42	4.5	3.86	3.49	3.25	F	F	1.18	0.8894	0.9731	3.91	3.25	F	F	1.58	0.0804	0.4119	3.91	3.49	F	F	1.34	0.1011	0.3294	TC0100007356.hg.1	ferrubu	Transcript Identified by AceView	chr1	+	24217421	24217854		ferrubu.aAug10-unspliced					Coding
TC0100007357.hg.1	4.74	4.98	4.6	4.85	4.86	4.07	4.68	4.19	6.13	4.76	4.86	F	F	-1.07	0.7123	0.9212	4.75	4.86	F	F	-1.07	0.4039	0.6916	4.75	4.76	F	F	-1.01	0.6324	0.8076	TC0100007357.hg.1	AL590683.1		chr1	+	24227917	24228030		uc057dis.1					Precursor_microRNA
TC0100007358.hg.1	3.57	3.87	3.69	3.54	3.14	3.21	3.5	3.98	3.54	3.71	3.18	F	F	1.44	0.1059	0.4562	3.52	3.18	F	F	1.27	0.1383	0.4769	3.52	3.71	F	F	-1.14	0.8691	0.9407	TC0100007358.hg.1			chr1	+	24236410	24241638							NonCoding
TC0100007359.hg.1	5.44	4.82	4.08	5.34	4.92	5.2	5.18	5.94	6.51	4.79	5.17	F	F	-1.31	0.388	0.766	5.89	5.17	T	F	1.65	0.1149	0.4513	5.89	4.79	T	F	2.15	0.0262	0.1816	TC0100007359.hg.1			chr1	+	24305278	24310090							NonCoding
TC0100007360.hg.1	5.66	4.62	5.55	6.64	7.19	5.89	6.13	6.82	6.2	5.6	6.59	F	T	-1.98	0.0107	0.1417	6.17	6.59	T	T	-1.34	0.6501	0.8431	6.17	5.6	T	F	1.48	0.0231	0.1726	TC0100007360.hg.1			chr1	+	24305928	24306596							NonCoding
TC0100007361.hg.1	4.24	4.85	3.98	4.46	4.36	4.45	4.57	4.01	3.81	4.29	4.46	F	F	-1.12	0.8169	0.9534	4.04	4.46	F	F	-1.33	0.334	0.6425	4.04	4.29	F	F	-1.19	0.4543	0.6847	TC0100007361.hg.1	GRHL3	grainyhead-like transcription factor 3	chr1	+	24319322	24364482	57822	NM_001195010; NM_021180; NM_198173; NM_198174; ENST00000236255; ENST00000350501; ENST00000356046; ENST00000361548; ENST00000461318; ENST00000524724; ENST00000528064; ENST00000528181; ENST00000530984; BC036890; OTTHUMT00000008411; OTTHUMT00000009047; OTTHUMT00000009048; OTTHUMT00000009170; OTTHUMT00000392498; OTTHUMT00000392499; OTTHUMT00000392500; OTTHUMT00000392501; OTTHUMT00000392502; uc001bix.…		nucleus; nucleoplasm; cytoplasm	transcriptional activator activity, RNA polymerase II transcription regulatory region sequence-specific binding; transcription factor activity, sequence-specific DNA binding; protein binding; chromatin DNA binding; sequence-specific DNA binding; RNA polymerase II transcription factor activity, sequence-specific DNA binding; DNA binding		Multiple_Complex
TC0100007362.hg.1	4.33	3.95	3.96	5.62	5.19	4.75	5.22	6.28	5.73	3.95	5.19	F	T	-2.35	0.0081	0.1216	5.74	5.19	T	T	1.47	0.1254	0.4631	5.74	3.95	T	F	3.45	0.0007	0.036	TC0100007362.hg.1	cheyby	Transcript Identified by AceView	chr1	+	24352192	24352651		cheyby.aAug10-unspliced					Unassigned
TC0100007363.hg.1	6.35	7.05	6.34	5.4	5.91	6.12	6.15	5.1	6.33	6.35	5.87	T	T	1.39	0.0704	0.3756	6.23	5.87	T	T	1.29	0.9043	0.9631	6.23	6.35	T	T	-1.08	0.086	0.306	TC0100007363.hg.1			chr1	+	24355916	24356579							NonCoding
TC0100007364.hg.1	9.99	10.91	9.78	8.77	9.31	9.06	9.11	9.48	10.32	9.91	9.05	T	T	1.81	0.0141	0.1638	9.55	9.05	T	T	1.42	0.1641	0.5019	9.55	9.91	T	T	-1.28	0.164	0.4143	TC0100007364.hg.1	gerrubu	Transcript Identified by AceView	chr1	+	24375951	24376308		gerrubu.aAug10-unspliced					Coding
TC0100007365.hg.1	4.21	4.68	4.13	5.38	5.3	5.38	5	4.63	4.57	4.17	5.38	T	T	-2.31	0.0018	0.0524	4.6	5.38	T	T	-1.72	0.0265	0.3286	4.6	4.17	T	T	1.35	0.126	0.3655	TC0100007365.hg.1	NIPAL3	NIPA-like domain containing 3	chr1	+	24415755	24472983	57185	NM_020448; ENST00000003912; ENST00000339255; ENST00000358028; ENST00000374399; ENST00000432012; ENST00000475663; ENST00000488155; BC001265; BC063583; OTTHUMT00000009178; OTTHUMT00000009179; OTTHUMT00000009180; OTTHUMT00000009181; OTTHUMT00000009182; OTTHUMT00000009183; OTTHUMT00000276996	magnesium ion transport; magnesium ion transmembrane transport	integral component of membrane; membrane	protein binding; magnesium ion transmembrane transporter activity		Multiple_Complex
TC0100007366.hg.1	4.41	3.65	4.41	3.89	4.04	3.6	4.31	4.48	5.37	4.41	3.87	F	F	1.46	0.3826	0.762	4.4	3.87	F	F	1.45	0.0298	0.3369	4.4	4.41	F	F	-1.01	0.1322	0.3734	TC0100007366.hg.1	jawrubu	Transcript Identified by AceView	chr1	+	24433258	24434255		jawrubu.aAug10-unspliced					Coding
TC0100007367.hg.1	5.34	5.16	4.44	4.85	5.31	5.18	4.86	4.79	4.2	5.21	5.16	F	F	1.03	0.6691	0.9051	4.82	5.16	F	F	-1.27	0.1374	0.4759	4.82	5.21	F	F	-1.31	0.2653	0.5226	TC0100007367.hg.1			chr1	+	24476256	24476737							NonCoding
TC0100007368.hg.1	3.44	3.75	3.6	3.6	3.44	3.26	3.31	4.48	3.71	3.6	3.44	F	F	1.12	0.6075	0.8807	3.78	3.44	F	F	1.27	0.2219	0.5543	3.78	3.6	F	F	1.14	0.4558	0.6859	TC0100007368.hg.1			chr1	+	24476778	24477821							NonCoding
TC0100007369.hg.1	4.14	4.25	3.91	4.79	4.36	4.03	3.92	5.16	3.83	4.12	4.39	F	F	-1.21	0.4485	0.8032	3.88	4.39	F	F	-1.43	0.8103	0.9238	3.88	4.12	F	F	-1.18	0.5989	0.7867	TC0100007369.hg.1			chr1	+	24485161	24492337							NonCoding
TC0100007370.hg.1	6.72	7.14	7.98	4.04	4.32	4.62	6.03	4.13	3.75	7.21	4.33	T	T	7.4	0.0006	0.0262	3.94	4.33	F	T	-1.3	0.6013	0.8151	3.94	7.21	F	T	-9.65	0.0012	0.0466	TC0100007370.hg.1	RCAN3	RCAN family member 3	chr1	+	24502351	24541040	11123	NM_001251977; NM_001251978; NM_001251979; NM_001251980; NM_001251981; NM_001251982; NM_001251983; NM_001251984; NM_001251985; NM_013441; ENST00000374393; ENST00000374395; ENST00000412742; ENST00000425530; ENST00000436717; ENST00000482807; ENST00000538532; ENST00000610732; ENST00000616511; ENST00000618490; ENST00000630217; BC035854; OTTHUMT00000009176; OTTHUMT00000009177; OTTHUMT00000096577; OTTHU…	anatomical structure morphogenesis; calcium-mediated signaling; regulation of catalytic activity; regulation of calcineurin-NFAT signaling cascade	cytoplasm; intracellular	RNA binding; protein binding; calcium-dependent protein serine/threonine phosphatase regulator activity; troponin I binding; nucleotide binding		Multiple_Complex
TC0100007371.hg.1	4.04	4.16	4.22	5.35	4.24	3.79	3.68	4.69	5.72	4.15	4.32	F	F	-1.13	0.5603	0.8602	4.69	4.32	F	F	1.29	0.6659	0.8516	4.69	4.15	F	F	1.46	0.3204	0.5747	TC0100007371.hg.1			chr1	+	24551522	24555291							NonCoding
TC0100007372.hg.1	4.49	4.18	5	4.82	4.74	4.31	4.57	4.57	5.35	4.53	4.78	T	T	-1.19	0.8326	0.9574	4.57	4.78	T	T	-1.15	0.5228	0.769	4.57	4.53	T	T	1.03	0.4004	0.6431	TC0100007372.hg.1	NCMAP	noncompact myelin associated protein	chr1	+	24556076	24609328	400746	NM_001010980; ENST00000374392; ENST00000486262; BC127785; BC147014; BC147015; OTTHUMT00000009288; OTTHUMT00000009289	positive regulation of myelination; peripheral nervous system myelin formation	integral component of plasma membrane; paranode region of axon; Schmidt-Lanterman incisure; plasma membrane; membrane; integral component of membrane	structural constituent of myelin sheath		Multiple_Complex
TC0100007373.hg.1	4.16	3.94	3.74	4.06	3.84	3.9	3.76	4.33	4.45	3.95	3.91	F	F	1.03	0.9516	0.989	4.39	3.91	T	F	1.39	0.3446	0.6504	4.39	3.95	T	F	1.36	0.3742	0.6219	TC0100007373.hg.1	RP11-496D1.2		chr1	+	24563627	24563974		ENST00000443086					Multiple_Complex
TC0100007375.hg.1	4.92	4.65	5.36	4.78	4.74	3.86	4.9	5.26	4.27	4.96	4.76	F	F	1.14	0.1841	0.5758	4.84	4.76	F	F	1.06	0.3541	0.6569	4.84	4.96	F	F	-1.08	0.656	0.8224	TC0100007375.hg.1			chr1	+	24680911	24684245							NonCoding
TC0100007376.hg.1	5.43	5.82	4.85	5.92	4.91	4.93	4.6	6.42	6.61	5.39	4.92	T	T	1.39	0.834	0.9577	6.51	4.92	T	T	3.02	0.2794	0.6005	6.51	5.39	T	T	2.18	0.3742	0.6219	TC0100007376.hg.1			chr1	+	24703474	24704010							NonCoding
TC0100007377.hg.1	7.47	6.96	6.87	7.84	6.97	7.33	7.48	8.43	8.39	6.91	7.37	T	T	-1.37	0.4312	0.7927	8.41	7.37	T	T	2.06	0.0654	0.3942	8.41	6.91	T	T	2.82	0.0168	0.1509	TC0100007377.hg.1			chr1	+	24724725	24731007							NonCoding
TC0100007378.hg.1	11.37	11.93	13.33	10.61	10.83	10.98	10.71	9.5	9.41	12.03	10.82	T	T	2.33	0.023	0.2134	9.46	10.82	T	T	-2.56	0.1018	0.4361	9.46	12.03	T	T	-5.97	0.0013	0.0496	TC0100007378.hg.1	CLIC4	chloride intracellular channel 4	chr1	+	24745269	24844324	25932	NM_013943; ENST00000374379; ENST00000488683; ENST00000489758; ENST00000497755; BC012444; OTTHUMT00000009332; OTTHUMT00000009333; OTTHUMT00000009334; OTTHUMT00000009335	angiogenesis; endothelial cell morphogenesis; glutathione metabolic process; chloride transport; apoptotic process; vacuolar acidification; fertilization; cell differentiation; keratinocyte differentiation; negative regulation of cell migration; regulation of ion transmembrane transport; establishment or maintenance of apical/basal cell polarity; multicellular organism growth; branching morphogen…	intracellular; cytoplasm; mitochondrion; centrosome; cytosol; plasma membrane; microvillus; cell-cell junction; cell surface; actin cytoskeleton; microtubule cytoskeleton; nuclear matrix; midbody; cytoplasmic vesicle membrane; chloride channel complex; apical part of cell; perinuclear region of cytoplasm; extracellular exosome; nucleus; microtubule organizing center; cytoskeleton; membrane; integ…	glutathione transferase activity; voltage-gated ion channel activity; chloride channel activity; protein binding		Multiple_Complex
TC0100007379.hg.1	4.46	3.85	4.8	4.97	4.5	4.6	4.33	4.93	5.69	4.41	4.59	F	F	-1.14	0.4266	0.79	4.97	4.59	F	F	1.3	0.4589	0.7284	4.97	4.41	F	F	1.48	0.1423	0.3869	TC0100007379.hg.1			chr1	+	24849389	24851841							NonCoding
TC0100007380.hg.1	3.3	3.3	2.96	3.14	3.27	3.5	3.46	3.63	3.51	3.3	3.29	F	F	1.01	0.596	0.8755	3.51	3.29	F	F	1.16	0.3116	0.6252	3.51	3.3	F	F	1.16	0.1391	0.3826	TC0100007380.hg.1	rolabu	Transcript Identified by AceView	chr1	+	24857287	24870999		rolabu.aAug10-unspliced					Multiple_Complex
TC0100007381.hg.1	3.57	4.23	3.51	4.18	3.75	3.6	3.5	5.11	4.58	3.54	3.78	F	F	-1.18	0.8568	0.9643	4.48	3.78	F	F	1.63	0.2091	0.5435	4.48	3.54	F	F	1.92	0.1581	0.4068	TC0100007381.hg.1			chr1	+	24888576	24895641							NonCoding
TC0100007382.hg.1	5.58	3.66	3.7	3.74	3.98	3.92	4.58	3.83	4.47	3.68	3.91	F	F	-1.17	0.3903	0.7677	4.52	3.91	F	F	1.53	0.4138	0.6983	4.52	3.68	F	F	1.79	0.9645	0.9851	TC0100007382.hg.1	RP11-84D1.1	putative novel transcript	chr1	+	24961345	24963493		ENST00000456316.1; OTTHUMT00000009317; uc057dks.1					NonCoding
TC0100007383.hg.1	6.87	7.53	7.92	7.59	7.04	6.79	7.78	8.66	9.21	7.47	7.09	T	T	1.31	0.4905	0.8262	8.59	7.09	T	T	2.82	0.008	0.2431	8.59	7.47	T	T	2.16	0.0259	0.181	TC0100007383.hg.1			chr1	+	25003649	25004871							NonCoding
TC0100007384.hg.1	9.5	5.22	6.11	4.73	4.57	5.3	4.22	5.82	5.25	6.02	4.72	T	F	2.46	0.0549	0.3338	5.16	4.72	F	F	1.35	0.8113	0.9242	5.16	6.02	F	T	-1.82	0.0819	0.2992	TC0100007384.hg.1	MIR4425	microRNA 4425	chr1	+	25023503	25023586	100616365	NR_039623; ENST00000580572					Precursor_microRNA
TC0100007385.hg.1	5.6	6.39	5.06	5.13	4.69	4.44	5	4.9	5.01	5.66	4.73	T	T	1.9	0.0237	0.2161	5.01	4.73	T	T	1.21	0.5443	0.7817	5.01	5.66	T	T	-1.57	0.0668	0.2733	TC0100007385.hg.1			chr1	+	25041164	25047348							NonCoding
TC0100007386.hg.1	4.28	3.69	4.52	4.19	3.94	3.99	3.36	4.6	4.57	4.24	3.98	F	F	1.19	0.7397	0.9298	4.58	3.98	F	F	1.52	0.7185	0.8789	4.58	4.24	F	F	1.27	0.9773	0.9907	TC0100007386.hg.1			chr1	+	25082445	25086409							NonCoding
TC0100007387.hg.1	3.3	3.27	3.22	3.33	3.2	3.38	3.26	4.55	4.44	3.27	3.33	T	T	-1.04	0.9106	0.9789	4.49	3.33	T	T	2.23	0.0423	0.36	4.49	3.27	T	T	2.33	0.035	0.2044	TC0100007387.hg.1			chr1	+	25128500	25141139							NonCoding
TC0100007388.hg.1	3.11	3.41	3.33	3.53	3.78	3.56	3.73	4.74	4.62	3.33	3.55	F	F	-1.16	0.27	0.6711	4.68	3.55	F	F	2.19	0.0309	0.3392	4.68	3.33	F	F	2.55	0.0046	0.0853	TC0100007388.hg.1			chr1	+	25174983	25192800							NonCoding
TC0100007389.hg.1	3.12	3.55	3.46	3.63	3.84	3.2	3.97	3.89	4.26	3.48	3.59	F	F	-1.09	0.4785	0.8195	3.97	3.59	F	F	1.3	0.0843	0.4169	3.97	3.48	F	F	1.41	0.025	0.1784	TC0100007389.hg.1	blawby; RP4-706G24.1	Transcript Identified by AceView; putative novel transcript	chr1	+	25208139	25208869		blawby.aAug10; ENST00000455902.1; OTTHUMT00000009318; uc057dkw.1					NonCoding
TC0100007390.hg.1	5.12	5	4.44	4.2	3.27	3.54	3.12	5.21	4.95	5.05	3.59	T	F	2.76	0.0496	0.3169	5.08	3.59	T	F	2.8	0.1801	0.5164	5.08	5.05	T	T	1.02	0.4384	0.6729	TC0100007390.hg.1	rorama	Transcript Identified by AceView	chr1	+	25212024	25212453		rorama.aAug10-unspliced					Coding
TC0100007391.hg.1	4.52	4.87	3.79	4.88	4.56	6.13	4.07	4.59	3.8	4.45	4.84	T	T	-1.31	0.1094	0.462	4.12	4.84	F	T	-1.64	0.0462	0.3663	4.12	4.45	F	T	-1.26	0.6076	0.7922	TC0100007391.hg.1			chr1	+	25232524	25233867							NonCoding
TC0100007392.hg.1	4.46	4.44	5	4.02	4.19	4.21	4.12	5.3	4.56	4.45	4.2	T	F	1.19	0.1561	0.5393	4.62	4.2	F	F	1.34	0.1397	0.4785	4.62	4.45	F	T	1.13	0.9444	0.9758	TC0100007392.hg.1	RP3-465N24.6	novel transcript	chr1	+	25247837	25248321		ENST00000607698.1; OTTHUMT00000471017; uc057dlo.1					NonCoding
TC0100007393.hg.1	5.57	5.29	5.29	5.49	6.33	5.52	5.79	6.32	6.56	5.29	5.51	T	T	-1.17	0.2211	0.6199	6.27	5.51	T	T	1.7	0.1782	0.515	6.27	5.29	T	T	1.98	0.0214	0.1672	TC0100007393.hg.1			chr1	+	25249463	25250830							NonCoding
TC0100007394.hg.1	3.82	5.51	6.78	5.27	5.12	4.89	5.09	5.36	5.27	5.41	5.1	T	T	1.24	0.6565	0.9002	5.26	5.1	T	T	1.11	0.8105	0.9239	5.26	5.41	T	T	-1.11	0.8361	0.9238	TC0100007394.hg.1			chr1	+	25262308	25335399							NonCoding
TC0100007395.hg.1	3.42	3.42	4.03	3.26	3.51	3.05	3.21	3.79	3.74	3.42	3.27	F	F	1.11	0.2332	0.6341	3.77	3.27	F	F	1.41	0.287	0.6062	3.77	3.42	F	F	1.27	0.887	0.9495	TC0100007395.hg.1	skeylabu	Transcript Identified by AceView	chr1	+	25267160	25267974		skeylabu.aAug10-unspliced					Coding
TC0100007396.hg.1	4.06	3.82	4.74	9.46	12.78	6.31	4.38	6.11	5.35	4.1	9.5	F	T	-42.42	0.0027	0.0652	5.3	9.5	T	T	-18.43	0.0098	0.2589	5.3	4.1	T	F	2.3	0.431	0.6671	TC0100007396.hg.1	RHD	Rh blood group, D antigen	chr1	+	25272393	25330445	6007	NM_001127691; NM_001282867; NM_001282868; NM_001282869; NM_001282870; NM_001282871; NM_001282872; NM_016124; ENST00000328664; ENST00000342055; ENST00000357542; ENST00000417538; ENST00000423253; ENST00000423810; ENST00000454452; ENST00000564398; ENST00000568195; ENST00000615607; ENST00000622561; BC139922; OTTHUMT00000009660; OTTHUMT00000101961; OTTHUMT00000420796; OTTHUMT00000420797; OTTHUMT000004…	ammonium transmembrane transport; ammonium transport	integral component of plasma membrane; membrane; integral component of membrane	ammonium transmembrane transporter activity		Multiple_Complex
TC0100007397.hg.1	3.91	3.78	3.86	6.46	8.19	2.85	3.41	7.39	3.84	3.86	6.13	F	T	-4.83	0.1743	0.5639	3.63	6.13	F	T	-5.63	0.4961	0.7525	3.63	3.86	F	F	-1.17	0.4641	0.6923	TC0100007397.hg.1			chr1	+	25307124	25307646							NonCoding
TC0100007398.hg.1	14.56	14.78	15.05	13.48	12.9	13.77	13.84	12.49	11.07	14.79	13.42	T	T	2.58	0.0398	0.2826	12.47	13.42	T	T	-1.94	0.1535	0.4911	12.47	14.79	T	T	-5.01	0.0032	0.073	TC0100007398.hg.1	TMEM50A	transmembrane protein 50A	chr1	+	25337917	25362361	23585	NM_014313; ENST00000374358; ENST00000468704; ENST00000480937; ENST00000487234; ENST00000491936; ENST00000498135; BC007341; BC066908; OTTHUMT00000020313; OTTHUMT00000020314; OTTHUMT00000020315; OTTHUMT00000020316; OTTHUMT00000020317; OTTHUMT00000020318		endoplasmic reticulum; integral component of membrane; cytoplasm; membrane			Multiple_Complex
TC0100007399.hg.1	6.92	6.14	5.32	4.3	4.17	4.03	4.39	5.92	4.97	6.13	4.17	T	F	3.9	0.0021	0.0568	5.05	4.17	F	F	1.85	0.0759	0.4068	5.05	6.13	F	T	-2.11	0.0521	0.2444	TC0100007399.hg.1			chr1	+	25340971	25341034							NonCoding
TC0100007400.hg.1	5.88	5.73	5.93	5.97	5.55	5.95	5.54	5.97	5.71	5.88	5.96	T	T	-1.06	0.9151	0.9801	5.73	5.96	T	T	-1.17	0.7199	0.8795	5.73	5.88	T	T	-1.11	0.6428	0.8142	TC0100007400.hg.1	teyworbo	Transcript Identified by AceView	chr1	+	25375849	25389860		teyworbo.aAug10-unspliced					Multiple_Complex
TC0100007401.hg.1	10.02	9.91	10.3	9.78	10.12	10.78	11.12	7.07	7.7	10.05	10.18	T	T	-1.09	0.8705	0.968	7.4	10.18	T	T	-6.85	0.1018	0.4361	7.4	10.05	T	T	-6.26	0.1326	0.3739	TC0100007401.hg.1	RP3-469D22.1		chr1	+	25398712	25399280		ENST00000419297					Multiple_Complex
TC0100007402.hg.1	10.72	11.61	10.64	8.84	9.19	9.33	9.1	16.67	17.04	10.68	9.16	T	T	2.87	0.3091	0.7055	16.85	9.16	T	T	206.57	0.0155	0.291	16.85	10.68	T	T	71.93	0.0908	0.3137	TC0100007402.hg.1			chr1	+	25406231	25406289							NonCoding
TC0100007403.hg.1	9.37	8.74	9.1	10.69	11.1	9.65	9.59	8.49	8.9	9.08	10.6	T	T	-2.88	0.0079	0.1198	8.96	10.6	T	T	-3.12	0.006	0.222	8.96	9.08	T	T	-1.08	0.8605	0.9363	TC0100007403.hg.1	TMEM57	transmembrane protein 57	chr1	+	25430858	25500209	55219	NM_001282564; NM_018202; ENST00000374343; ENST00000399766; ENST00000470035; BC032427; OTTHUMT00000009659; OTTHUMT00000100861	brain development; biological_process	nucleus; integral component of membrane; axon; nuclear membrane; neuron projection terminus; synapse; membrane; cell projection; neuron projection	molecular_function		Multiple_Complex
TC0100007404.hg.1	5.32	8.46	6.43	5.03	5.75	5.01	6.62	4.85	4.98	6.62	5.02	T	F	3.02	0.0821	0.4044	4.92	5.02	F	F	-1.07	0.7774	0.9086	4.92	6.62	F	T	-3.24	0.1305	0.3713	TC0100007404.hg.1	varworbo	Transcript Identified by AceView	chr1	+	25471514	25473012		varworbo.aAug10-unspliced					Coding
TC0100007405.hg.1	3.83	4.02	4.28	3	3.45	3.14	3.43	3.77	3.87	4.03	3.17	F	F	1.83	0.006	0.1025	3.76	3.17	F	F	1.51	0.068	0.3971	3.76	4.03	F	F	-1.21	0.1713	0.4226	TC0100007405.hg.1			chr1	+	25502490	25506640							NonCoding
TC0100007406.hg.1	8.1	9.7	9.84	6.2	7.9	8.99	7.57	4.84	5.55	9.77	7.76	T	T	4.02	0.1134	0.4694	5.67	7.76	F	T	-4.27	0.0796	0.4115	5.67	9.77	F	T	-17.17	0.0046	0.0853	TC0100007406.hg.1	LDLRAP1	low density lipoprotein receptor adaptor protein 1	chr1	+	25543580	25568886	26119	NM_015627; ENST00000374338; ENST00000462394; ENST00000470950; ENST00000474283; ENST00000484476; ENST00000485476; ENST00000488127; BC029770; OTTHUMT00000019350; OTTHUMT00000019351; OTTHUMT00000019352; OTTHUMT00000089939; OTTHUMT00000089940; OTTHUMT00000101971; OTTHUMT00000101972	transport; receptor-mediated endocytosis; cholesterol metabolic process; positive regulation of signal transduction; receptor internalization; cholesterol homeostasis; amyloid precursor protein metabolic process; regulation of protein binding; positive regulation of receptor-mediated endocytosis; regulation of establishment of protein localization to plasma membrane; receptor-mediated endocytosis…	early endosome; cytosol; neurofilament; cytoplasmic side of plasma membrane; basal plasma membrane; AP-1 adaptor complex; AP-2 adaptor complex; axon; recycling endosome; cytoplasm	beta-amyloid binding; phosphotyrosine binding; protein binding; phosphatidylinositol-4,5-bisphosphate binding; receptor signaling complex scaffold activity; clathrin binding; signaling adaptor activity; AP-2 adaptor complex binding; clathrin adaptor activity; low-density lipoprotein particle receptor binding		Multiple_Complex
TC0100007407.hg.1	3.97	3.62	3.79	3.76	3.67	3.65	3.06	4.84	4.06	3.79	3.68	F	F	1.08	0.8057	0.9501	4.01	3.68	F	F	1.26	0.4739	0.7387	4.01	3.79	F	F	1.16	0.6332	0.808	TC0100007407.hg.1	warworbo	Transcript Identified by AceView	chr1	+	25551888	25552437		warworbo.aAug10-unspliced					Coding
TC0100007408.hg.1	4.34	4.43	4.62	5.15	4.71	4.16	4.82	5.01	5.06	4.44	4.68	T	T	-1.18	0.4549	0.8064	5.01	4.68	T	T	1.25	0.3147	0.6278	5.01	4.44	T	T	1.48	0.0977	0.3245	TC0100007408.hg.1			chr1	+	25574933	25575947							NonCoding
TC0100007409.hg.1	4.01	3.6	3.27	3.01	3.6	3.53	3.24	3.24	3.29	3.62	3.56	F	F	1.04	0.3788	0.7595	3.24	3.56	F	F	-1.25	0.6488	0.8425	3.24	3.62	F	F	-1.3	0.1957	0.4503	TC0100007409.hg.1	RP11-70P17.1	putative novel transcript	chr1	+	25581478	25591217		ENST00000412797.1; OTTHUMT00000012834; uc057dmq.1					NonCoding
TC0100007410.hg.1	3.32	3.87	4.56	4.05	3.66	4.26	3.91	4.05	4.9	3.91	4.01	F	F	-1.08	0.8523	0.9633	3.98	4.01	F	F	-1.02	0.4542	0.7256	3.98	3.91	F	F	1.05	0.3555	0.6057	TC0100007410.hg.1	weeworbo	Transcript Identified by AceView	chr1	+	25593149	25595949		weeworbo.aAug10-unspliced					NonCoding
TC0100007411.hg.1	3.73	3.91	4.17	4.3	4.58	4.21	4.2	5.3	4.5	3.93	4.31	F	F	-1.3	0.1918	0.5849	4.56	4.31	F	F	1.19	0.3462	0.6516	4.56	3.93	F	F	1.55	0.0393	0.2152	TC0100007411.hg.1			chr1	+	25612467	25613525							NonCoding
TC0100007412.hg.1	6.17	6.56	6.75	4.75	4.11	4.88	7.47	5.68	5.53	6.52	4.81	T	T	3.29	0.0035	0.0753	5.61	4.81	T	T	1.74	0.0082	0.2447	5.61	6.52	T	T	-1.89	0.5972	0.7856	TC0100007412.hg.1	MAN1C1	mannosidase, alpha, class 1C, member 1	chr1	+	25617468	25786207	57134	NM_001289010; NM_020379; ENST00000263979; ENST00000374329; ENST00000374332; ENST00000473891; ENST00000475314; ENST00000487493; ENST00000496532; ENST00000611903; BC137017; OTTHUMT00000012828; OTTHUMT00000012829; OTTHUMT00000012830; OTTHUMT00000012831; OTTHUMT00000012832; OTTHUMT00000019291; OTTHUMT00000019292	protein N-linked glycosylation; N-glycan processing; protein N-linked glycosylation via asparagine; post-translational protein modification; cellular protein metabolic process; protein glycosylation; metabolic process	Golgi membrane; endoplasmic reticulum; integral component of Golgi membrane; extracellular exosome; Golgi apparatus; membrane; integral component of membrane	mannosyl-oligosaccharide 1,2-alpha-mannosidase activity; calcium ion binding; hydrolase activity; hydrolase activity, acting on glycosyl bonds		Multiple_Complex
TC0100007413.hg.1	5	4.84	4.81	4.5	4.83	4.6	5.75	5.88	5.64	4.83	4.62	F	F	1.15	0.2654	0.6663	5.75	4.62	T	F	2.18	0.0004	0.0726	5.75	4.83	T	F	1.9	0.0019	0.0583	TC0100007413.hg.1	flermerbo	Transcript Identified by AceView	chr1	+	25643649	25644165		flermerbo.aAug10-unspliced					Unassigned
TC0100007414.hg.1	5.11	5.41	4.66	4.82	4.43	4.48	4.78	5.2	4.49	5.08	4.46	T	T	1.54	0.1188	0.4794	4.81	4.46	F	T	1.28	0.4018	0.6902	4.81	5.08	F	T	-1.2	0.4213	0.6601	TC0100007414.hg.1	floymerbo	Transcript Identified by AceView	chr1	+	25675527	25676114		floymerbo.aAug10-unspliced					Coding
TC0100007415.hg.1	4.1	4.49	4.29	4.32	4.16	3.72	4.55	4.84	5.84	4.29	4.13	F	F	1.12	0.521	0.8412	4.83	4.13	F	F	1.62	0.0164	0.2958	4.83	4.29	F	F	1.45	0.0494	0.2386	TC0100007415.hg.1	swybar	Transcript Identified by AceView	chr1	+	25687104	25687700		swybar.aAug10-unspliced					Coding
TC0100007416.hg.1	5.83	5.93	6.04	5.8	5.74	5.82	5.9	6.18	5.51	5.93	5.8	T	T	1.1	0.5382	0.8498	5.87	5.8	T	T	1.05	0.749	0.8944	5.87	5.93	T	T	-1.04	0.7636	0.8843	TC0100007416.hg.1	gleemerbo	Transcript Identified by AceView	chr1	+	25748403	25748980		gleemerbo.aAug10-unspliced					Coding
TC0100007417.hg.1	3.43	3.41	3.22	3.77	3.41	3.28	3.38	4.59	3.37	3.42	3.43	F	F	-1.01	0.7	0.9166	3.38	3.43	F	F	-1.04	0.4094	0.6953	3.38	3.42	F	F	-1.03	0.2381	0.4956	TC0100007417.hg.1	zoworbo	Transcript Identified by AceView	chr1	+	25750609	25750987		zoworbo.aAug10-unspliced					Coding
TC0100007418.hg.1	4.13	4.47	4.23	3.98	3.97	3.63	4.08	4.8	5.33	4.24	3.97	T	F	1.21	0.2203	0.6189	4.75	3.97	T	F	1.72	0.0213	0.312	4.75	4.24	T	T	1.42	0.1782	0.4306	TC0100007418.hg.1			chr1	+	25766752	25771121							NonCoding
TC0100007419.hg.1	3.74	3.75	3.29	3.52	3.73	3.58	3.11	3.89	4.18	3.74	3.59	F	F	1.11	0.9567	0.9901	3.84	3.59	F	F	1.18	0.7117	0.8754	3.84	3.74	F	F	1.07	0.6723	0.8323	TC0100007419.hg.1			chr1	+	25796029	25798652							NonCoding
TC0100007421.hg.1	5.86	7.19	6.19	4.64	5.18	5.79	6.58	4.97	5.4	6.23	5.2	T	T	2.04	0.0393	0.2803	5.48	5.2	T	T	1.22	0.3963	0.6866	5.48	6.23	T	T	-1.67	0.1641	0.4144	TC0100007421.hg.1	RP1-125I3.2	putative novel transcript	chr1	+	25859613	25863420		ENST00000455431.1; OTTHUMT00000019313; uc057doa.1					NonCoding
TC0100007422.hg.1	3.16	5.57	5.28	2.85	3.38	2.86	3.26	4.02	3.58	5.42	2.85	T	F	5.91	0.0176	0.1845	3.61	2.85	F	F	1.69	0.3249	0.6354	3.61	5.42	F	T	-3.51	0.0968	0.3232	TC0100007422.hg.1	plorkloy	Transcript Identified by AceView	chr1	+	25861485	25862027		plorkloy.aAug10-unspliced; plorkloy.bAug10					Unassigned
TC0100007423.hg.1	3.81	4.44	3.98	3.18	3.16	3.67	3.98	4.36	3.99	4.01	3.17	F	F	1.79	0.019	0.1923	3.99	3.17	F	F	1.76	0.0156	0.2916	3.99	4.01	F	F	-1.02	0.9083	0.9596	TC0100007423.hg.1	Y_RNA	Y RNA [Source:RFAM;Acc:RF00019]	chr1	+	25877496	25877605		ENST00000384572; uc057dob.1					NonCoding
TC0100007424.hg.1	4.65	4.68	5.09	5.17	5.63	5.19	5.01	5.3	5.42	4.66	5.18	T	T	-1.43	0.059	0.3456	5.28	5.18	T	T	1.07	0.7322	0.8858	5.28	4.66	T	T	1.53	0.1044	0.3342	TC0100007424.hg.1	SNRPFP2	small nuclear ribonucleoprotein polypeptide F pseudogene 2 [Source:HGNC Symbol;Acc:HGNC:39665]	chr1	+	25887360	25887610		ENST00000440710					Multiple_Complex
TC0100007425.hg.1	8.5	7.46	6.81	9.62	8.3	7.84	8.16	8.37	8.33	7.55	8.37	T	T	-1.77	0.0851	0.4108	8.34	8.37	T	T	-1.02	0.5801	0.8031	8.34	7.55	T	T	1.73	0.2075	0.4636	TC0100007425.hg.1	RP1-125I3.4		chr1	+	25888970	25889109		ENST00000453780					Multiple_Complex
TC0100007426.hg.1	6.03	6.18	5.91	6.06	5.78	5.49	5.76	6.55	6.65	6.04	5.78	T	T	1.2	0.3839	0.763	6.6	5.78	T	T	1.77	0.09	0.4236	6.6	6.04	T	T	1.48	0.3519	0.6027	TC0100007426.hg.1	LOC100288272	Transcript Identified by AceView, Entrez Gene ID(s) 100288272	chr1	+	25889116	25889483		LOC100288272.aAug10-unspliced					Unassigned
TC0100007427.hg.1	3.9	4.13	4.18	3.5	4.07	4.17	4.23	3.49	3.09	4.15	4.12	F	F	1.02	0.6489	0.897	3.56	4.12	F	F	-1.48	0.3571	0.659	3.56	4.15	F	F	-1.51	0.183	0.4362	TC0100007427.hg.1			chr1	+	25895372	25897059							NonCoding
TC0100007428.hg.1	4.32	4.81	3.57	3.97	3.77	3.53	3.81	3.77	4.57	4.26	3.76	F	F	1.42	0.2134	0.6108	3.79	3.76	F	F	1.02	0.4319	0.7105	3.79	4.26	F	F	-1.39	0.6187	0.7993	TC0100007428.hg.1	AL033528.1		chr1	+	25911749	25911822		uc057dog.1					Precursor_microRNA
TC0100007429.hg.1	3.39	3.33	3.43	3.35	3.47	3.13	3.2	3.61	3.64	3.38	3.33	F	F	1.03	0.7812	0.9433	3.62	3.33	F	F	1.22	0.4657	0.7329	3.62	3.38	F	F	1.18	0.6459	0.8161	TC0100007429.hg.1	jarrybu	Transcript Identified by AceView	chr1	+	25922441	25922940		jarrybu.aAug10-unspliced					Coding
TC0100007430.hg.1	3.93	4.82	3.95	4.19	3.64	4.14	4.19	5.31	4.52	3.94	4.16	F	F	-1.16	0.5166	0.8393	4.58	4.16	F	F	1.34	0.0931	0.4268	4.58	3.94	F	F	1.56	0.2604	0.5183	TC0100007430.hg.1			chr1	+	25955209	25959832							NonCoding
TC0100007431.hg.1	4.91	4.47	4.58	4.49	4.66	4.56	4.83	4.61	4.52	4.59	4.57	F	F	1.02	0.7062	0.9191	4.63	4.57	F	F	1.04	0.7103	0.8747	4.63	4.59	F	F	1.03	0.9956	0.9985	TC0100007431.hg.1	RNU6-110P	RNA, U6 small nuclear 110, pseudogene [Source:HGNC Symbol;Acc:HGNC:47073]	chr1	+	25964197	25964300		uc057doh.1					Small_RNA
TC0100007432.hg.1	2.92	3.22	3.28	3.28	3.25	3.39	3.13	3.09	4.2	3.24	3.27	F	F	-1.01	0.6027	0.8784	3.11	3.27	F	F	-1.12	0.61	0.82	3.11	3.24	F	F	-1.1	0.3132	0.568	TC0100007432.hg.1	SCARNA17	small Cajal body-specific RNA 17 [Source:RFAM;Acc:RF00492]	chr1	+	26006006	26006130		uc057don.1					Small_RNA
TC0100007433.hg.1	5.84	5.39	5.82	6.59	6.43	5.94	5.96	5.85	7.45	5.83	6.41	T	T	-1.49	0.1621	0.5478	5.91	6.41	T	T	-1.41	0.8206	0.9282	5.91	5.83	T	T	1.06	0.1127	0.3463	TC0100007433.hg.1	SCARNA18	small Cajal body-specific RNA 18 [Source:RFAM;Acc:RF00283]	chr1	+	26006216	26006299		uc057doo.1					Small_RNA
TC0100007434.hg.1	3.95	4.3	4.28	3.6	3.97	3.58	3.59	3.3	3.34	4.29	3.59	T	T	1.62	0.0695	0.3736	3.32	3.59	F	T	-1.21	0.1975	0.5329	3.32	4.29	F	T	-1.96	0.0071	0.1043	TC0100007434.hg.1	EXTL1	exostosin-like glycosyltransferase 1	chr1	+	26019884	26036464	2134	NM_004455; ENST00000374280; ENST00000470037; ENST00000481377; ENST00000484339; BC065528; OTTHUMT00000019746; OTTHUMT00000019747; OTTHUMT00000019748; OTTHUMT00000019749	skeletal system development; glycosaminoglycan biosynthetic process; protein glycosylation; heparan sulfate proteoglycan biosynthetic process	endoplasmic reticulum membrane; integral component of membrane; endoplasmic reticulum; membrane	glucuronosyl-N-acetylglucosaminyl-proteoglycan 4-alpha-N-acetylglucosaminyltransferase activity; transferase activity; transferase activity, transferring glycosyl groups	PWY-6558	Multiple_Complex
TC0100007435.hg.1	3.62	3.72	3.77	3.92	3.83	4.03	3.51	4.71	3.71	3.71	3.93	T	T	-1.17	0.4833	0.8224	3.61	3.93	T	T	-1.24	0.8857	0.9558	3.61	3.71	T	T	-1.07	0.4021	0.6445	TC0100007435.hg.1			chr1	+	26046665	26049099							NonCoding
TC0100007436.hg.1	3.84	3.74	3.97	3.51	3.8	3.45	4.01	4.08	5.25	3.85	3.49	F	F	1.28	0.4498	0.8041	4.05	3.49	F	F	1.47	0.0292	0.3357	4.05	3.85	F	F	1.15	0.1062	0.337	TC0100007436.hg.1			chr1	+	26065119	26078922							NonCoding
TC0100007437.hg.1	15.12	15.31	15.1	15.31	15.22	14.78	15.1	15.7	15.64	15.11	15.26	T	T	-1.11	0.7742	0.941	15.67	15.26	T	T	1.33	0.167	0.5046	15.67	15.11	T	T	1.47	0.2582	0.5163	TC0100007437.hg.1	AL391650.1		chr1	+	26071578	26071677		uc057dou.1					Precursor_microRNA
TC0100007438.hg.1	3.3	3.44	3.58	3.53	3.58	3.5	3.38	3.62	3.76	3.44	3.53	F	F	-1.07	0.653	0.8988	3.6	3.53	F	F	1.04	0.8121	0.9246	3.6	3.44	F	F	1.11	0.4958	0.7159	TC0100007438.hg.1			chr1	+	26102399	26103023							NonCoding
TC0100007439.hg.1	6.01	7.07	7.24	8.89	7.64	7.07	7.74	6.21	6.17	7.15	7.75	T	T	-1.51	0.0926	0.4281	6.19	7.75	T	T	-2.94	0.0772	0.4083	6.19	7.15	T	T	-1.94	0.9123	0.9615	TC0100007439.hg.1	PDIK1L	PDLIM1 interacting kinase 1 like	chr1	+	26111165	26125548	149420	NM_001243532; NM_001243533; NM_152835; ENST00000374269; ENST00000374271; ENST00000444713; ENST00000619836; BC028713; OTTHUMT00000019752; OTTHUMT00000019753; OTTHUMT00000019754	protein phosphorylation; phosphorylation	nucleoplasm; nucleus	protein serine/threonine kinase activity; protein binding; ATP binding; nucleotide binding; protein kinase activity; kinase activity; transferase activity; transferase activity, transferring phosphorus-containing groups		Coding
TC0100007440.hg.1	3.29	3.27	3.16	3.52	3.19	3.58	3.19	3.27	3.23	3.28	3.55	F	F	-1.21	0.3711	0.7542	3.23	3.55	F	F	-1.25	0.3503	0.6544	3.23	3.28	F	F	-1.04	0.9661	0.9857	TC0100007440.hg.1	FAM110D	family with sequence similarity 110, member D	chr1	+	26159020	26162628	79927	NM_024869; ENST00000374268; BC025658; OTTHUMT00000019841; uc001blk.3					Coding
TC0100007441.hg.1	5.11	5.08	4.81	5.18	5.36	5.04	5.54	5.94	5.82	5.1	5.19	F	T	-1.07	0.4077	0.7791	5.79	5.19	T	T	1.52	0.0269	0.3295	5.79	5.1	T	F	1.62	0.0065	0.0999	TC0100007441.hg.1			chr1	+	26163610	26163964							NonCoding
TC0100007442.hg.1	5.85	5.79	5.8	5.8	5.42	6.49	5.83	5.21	5.78	5.79	5.87	T	T	-1.05	0.7708	0.9398	5.8	5.87	F	T	-1.05	0.353	0.6561	5.8	5.79	F	T	1.01	0.5144	0.7291	TC0100007442.hg.1	ZNF593	zinc finger protein 593	chr1	+	26169871	26172060	51042	NM_015871; ENST00000270812; ENST00000374266; BC002580; BC019267; OTTHUMT00000019842; OTTHUMT00000019843	negative regulation of transcription from RNA polymerase II promoter; transcription, DNA-templated; mitophagy in response to mitochondrial depolarization; regulation of transcription, DNA-templated	nucleus; nucleolus	DNA binding; transcription corepressor activity; protein binding; metal ion binding; nucleic acid binding; zinc ion binding		Multiple_Complex
TC0100007443.hg.1	6.95	7.28	7.73	7.04	7.38	6.97	6.85	7.75	7.35	7.31	7.01	T	T	1.23	0.5499	0.8553	7.32	7.01	T	T	1.24	0.5582	0.7903	7.32	7.31	T	T	1.01	0.9899	0.996	TC0100007443.hg.1			chr1	+	26172434	26173530							NonCoding
TC0100007444.hg.1	2.99	3.19	3.26	3.74	3.21	3.17	3.33	3.22	3.22	3.18	3.19	F	F	-1.01	0.3386	0.7291	3.22	3.19	F	F	1.02	0.6204	0.8263	3.22	3.18	F	F	1.03	0.6308	0.8065	TC0100007444.hg.1	CNKSR1	connector enhancer of kinase suppressor of Ras 1	chr1	+	26177403	26189886	10256	NM_001297647; NM_001297648; NM_006314; ENST00000361530; ENST00000374253; ENST00000465415; ENST00000480348; ENST00000480617; ENST00000481077; ENST00000482227; ENST00000484874; ENST00000524529; ENST00000525687; ENST00000528001; ENST00000528281; ENST00000531150; ENST00000531191; BC011604; BC012797; OTTHUMT00000019856; OTTHUMT00000019857; OTTHUMT00000019858; OTTHUMT00000019859; OTTHUMT00000019860; OT…	transmembrane receptor protein tyrosine kinase signaling pathway; Ras protein signal transduction; Rho protein signal transduction; phosphorylation	plasma membrane; cell-cell junction; cell cortex; cytoplasm; membrane	protein binding; protein binding, bridging; kinase activity		Multiple_Complex
TC0100007445.hg.1	4.11	4.62	4.37	4.31	4.33	4.05	4.24	4.1	3.55	4.37	4.32	F	F	1.04	0.5979	0.8764	4.13	4.32	F	F	-1.14	0.3319	0.6409	4.13	4.37	F	F	-1.18	0.1501	0.3969	TC0100007445.hg.1	CATSPER4	cation channel, sperm associated 4	chr1	+	26190561	26202968	378807	NM_198137; ENST00000338855; ENST00000456354; ENST00000518899; ENST00000611853; BC128138; BC128139; OTTHUMT00000019849; OTTHUMT00000381673; OTTHUMT00000381674	sodium ion transport; multicellular organismal development; single fertilization; sperm motility; multicellular organism reproduction; regulation of ion transmembrane transport; sperm-egg recognition; sperm capacitation; calcium ion import; calcium ion transmembrane transport; membrane depolarization during action potential; transport; ion transport; calcium ion transport; spermatogenesis; cell d…	acrosomal vesicle; plasma membrane; CatSper complex; sperm principal piece; cilium; membrane; integral component of membrane; motile cilium; cell projection	calcium activated cation channel activity; voltage-gated calcium channel activity; ion channel activity; voltage-gated ion channel activity; calcium channel activity; protein binding		Coding
TC0100007447.hg.1	7.02	7.42	8.15	6.03	7.82	8.85	7.16	4.69	4.32	7.49	7.66	T	T	-1.13	0.9695	0.9931	4.51	7.66	F	T	-8.86	0.0306	0.3387	4.51	7.49	F	T	-7.87	0.0327	0.1994	TC0100007447.hg.1	CEP85	centrosomal protein 85kDa	chr1	+	26234153	26279038	64793	NM_001281517; NM_001281518; NM_022778; ENST00000252992; ENST00000451429; ENST00000453146; ENST00000468163; ENST00000469609; ENST00000476272; ENST00000480446; ENST00000491670; BC064528; OTTHUMT00000009491; OTTHUMT00000009492; OTTHUMT00000009493; OTTHUMT00000009494; OTTHUMT00000009495; OTTHUMT00000009496; OTTHUMT00000009497		spindle pole; nucleolus; cytoplasm; Golgi apparatus; centrosome; nucleus; microtubule organizing center; cytoskeleton	protein binding		Multiple_Complex
TC0100007448.hg.1	3.69	4.03	4.52	3	3.75	3.75	4.25	3.36	4.12	4.07	3.75	F	F	1.25	0.1265	0.4937	4.18	3.75	F	F	1.35	0.2659	0.59	4.18	4.07	F	F	1.08	0.6317	0.8071	TC0100007448.hg.1			chr1	+	26248901	26254364							NonCoding
TC0100007449.hg.1	12.96	13.31	13.14	7.6	7.91	9.92	10.86	8.89	7.75	13.14	7.76	T	T	41.56	0.0002	0.0157	9.07	7.76	T	T	2.48	0.4078	0.6942	9.07	13.14	T	T	-16.78	0.0007	0.0373	TC0100007449.hg.1	SH3BGRL3	SH3 domain binding glutamate-rich protein like 3	chr1	+	26279176	26281522	83442	NM_031286; ENST00000270792; ENST00000319041; ENST00000614679; BC030135; OTTHUMT00000009498; OTTHUMT00000009499	regulation of actin filament depolymerization; regulation of actin cytoskeleton organization; regulation of blood vessel endothelial cell migration; positive regulation of GTPase activity; cell redox homeostasis; oxidation-reduction process	nucleus; cytoplasm; lamellipodium; extracellular exosome; cell	GTPase activator activity; electron carrier activity; protein disulfide oxidoreductase activity; semaphorin receptor binding		Multiple_Complex
TC0100007450.hg.1	4.53	4.35	3.76	3.48	3.59	3.9	3.41	3.43	3.53	4.34	3.6	T	F	1.66	0.0552	0.3347	3.42	3.6	F	F	-1.14	0.4513	0.7238	3.42	4.34	F	T	-1.89	0.0151	0.1442	TC0100007450.hg.1			chr1	+	26285998	26292543							NonCoding
TC0100007451.hg.1	10.79	10.44	9.92	5.61	6.34	6.4	8.78	5.07	5.4	10.4	6.37	T	T	16.33	0.0006	0.0282	5.24	6.37	T	T	-2.19	0.7292	0.8842	5.24	10.4	T	T	-35.74	0.001	0.0441	TC0100007451.hg.1	CD52	CD52 molecule	chr1	+	26317920	26320523	1043	NM_001803; ENST00000374213; ENST00000470468; ENST00000492808; BC000644; OTTHUMT00000009704; OTTHUMT00000009705; OTTHUMT00000009706	positive regulation of cytosolic calcium ion concentration; respiratory burst	cytosol; integral component of plasma membrane; membrane; anchored component of membrane; plasma membrane; integral component of membrane			Multiple_Complex
TC0100007452.hg.1	7.6	6.97	7.48	8.56	8.06	7.81	8.28	11.6	10.82	7.51	8.1	T	T	-1.5	0.2937	0.692	10.78	8.1	T	T	6.4	0.0166	0.2965	10.78	7.51	T	T	9.63	0.0028	0.0693	TC0100007452.hg.1			chr1	+	26321450	26332886							NonCoding
TC0100007453.hg.1	3.95	3.68	4.33	3.72	3.43	4.34	4.25	3.78	3.89	3.98	3.78	F	F	1.15	0.6143	0.8834	3.89	3.78	F	F	1.08	0.6456	0.8406	3.89	3.98	F	F	-1.07	0.9641	0.9849	TC0100007453.hg.1	RP11-569G9.7		chr1	+	26326688	26327033		ENST00000434718					Multiple_Complex
TC0100007454.hg.1	4.36	4.24	4.35	4.78	4.37	4.17	4.2	4.95	3.75	4.36	4.41	F	T	-1.04	0.7117	0.9209	4.26	4.41	T	T	-1.11	0.6634	0.8503	4.26	4.36	T	F	-1.07	0.9469	0.9769	TC0100007454.hg.1	meerybu	Transcript Identified by AceView	chr1	+	26335970	26336466		meerybu.aAug10-unspliced					Coding
TC0100007455.hg.1	6.66	5.88	6.21	5.45	5.62	5.77	5.64	5.22	5.24	6.24	5.61	T	T	1.55	0.0359	0.2679	5.23	5.61	T	T	-1.3	0.378	0.6741	5.23	6.24	T	T	-2.01	0.0079	0.1092	TC0100007455.hg.1			chr1	+	26344430	26345341							NonCoding
TC0100007456.hg.1	9.8	10.73	9.73	8.97	8.42	8.42	8.51	9.33	9.31	9.76	8.42	T	T	2.54	0.0023	0.059	9.32	8.42	T	T	1.86	0.2366	0.5671	9.32	9.76	T	T	-1.36	0.0167	0.1506	TC0100007456.hg.1			chr1	+	26395540	26408109							NonCoding
TC0100007457.hg.1	4.82	4.99	5.09	5.64	5.55	5.38	5.15	4.97	4.5	4.97	5.54	T	T	-1.48	0.0401	0.284	4.94	5.54	T	T	-1.51	0.0208	0.3103	4.94	4.97	T	T	-1.02	0.7006	0.8491	TC0100007457.hg.1	LIN28A	lin-28 homolog A (C. elegans)	chr1	+	26410778	26429728	79727	NM_024674; ENST00000254231; ENST00000326279; BC028566; OTTHUMT00000009891	regulation of transcription, DNA-templated; germ cell development; miRNA catabolic process; stem cell population maintenance; pre-miRNA processing; RNA 3'-end processing; somatic stem cell population maintenance; positive regulation of neuron differentiation; negative regulation of glial cell differentiation; positive regulation of translation; stem cell differentiation; regulation of gene silenc…	cytoplasmic mRNA processing body; nucleus; nucleolus; cytoplasm; cytosol; cytoplasmic stress granule	DNA binding; RNA binding; mRNA binding; protein binding; zinc ion binding; translation initiation factor binding; miRNA binding; nucleic acid binding; metal ion binding		Multiple_Complex
TC0100007458.hg.1	9.44	8.81	8.85	8.12	9.88	9.84	9.53	7.8	6.28	8.83	9.86	T	T	-2.04	0.757	0.9351	7.86	9.86	T	T	-4.01	0.0981	0.4324	7.86	8.83	T	T	-1.97	0.1616	0.411	TC0100007458.hg.1	DHDDS	dehydrodolichyl diphosphate synthase subunit	chr1	+	26432282	26471304	79947	NM_001243564; NM_001243565; NM_024887; NM_205861; ENST00000236342; ENST00000360009; ENST00000374185; ENST00000374186; ENST00000416052; ENST00000427245; ENST00000430232; ENST00000431933; ENST00000434391; ENST00000436153; ENST00000487944; ENST00000525165; ENST00000525326; ENST00000525410; ENST00000525546; ENST00000525682; ENST00000526219; ENST00000526278; ENST00000527611; ENST00000528557; ENST00000…		endoplasmic reticulum membrane; endoplasmic reticulum; membrane	polyprenyltransferase activity; protein binding; transferase activity; transferase activity, transferring alkyl or aryl (other than methyl) groups		Multiple_Complex
TC0100007459.hg.1	9.2	10.14	9.51	8.77	8.5	8.44	9.02	9.49	9.33	9.57	8.49	T	T	2.13	0.0046	0.088	9.3	8.49	T	T	1.76	0.0326	0.3423	9.3	9.57	T	T	-1.21	0.2564	0.5144	TC0100007459.hg.1	nyrybu	Transcript Identified by AceView	chr1	+	26436601	26438019		nyrybu.bAug10-unspliced; nyrybu.cAug10					Unassigned
TC0100007460.hg.1	5.87	6.15	5.43	4.71	4.93	5.66	4.67	7.1	6.93	5.83	4.94	T	T	1.86	0.2623	0.6633	7.01	4.94	T	T	4.21	0.0905	0.4242	7.01	5.83	T	T	2.27	0.5029	0.7212	TC0100007460.hg.1	nyrybu	Transcript Identified by AceView	chr1	+	26439025	26439579		nyrybu.aAug10-unspliced					Unassigned
TC0100007461.hg.1	6.97	6.59	7.09	5.42	5.21	5.05	5.36	5.2	5.38	6.97	5.22	T	T	3.34	3.73e-05	0.006	5.37	5.22	T	T	1.11	0.7224	0.8807	5.37	6.97	T	T	-3.03	5.57e-05	0.012	TC0100007461.hg.1	narrybu	Transcript Identified by AceView	chr1	+	26440515	26441156		narrybu.aAug10-unspliced					Coding
TC0100007462.hg.1	6.06	7.74	6.09	6.03	5.06	6.46	5.55	5.63	5.7	6.08	5.94	T	T	1.1	0.1471	0.5264	5.63	5.94	T	T	-1.24	0.6643	0.8507	5.63	6.08	T	T	-1.37	0.0721	0.2823	TC0100007462.hg.1	kawlybu	Transcript Identified by AceView	chr1	+	26464002	26464437		kawlybu.aAug10-unspliced					Coding
TC0100007463.hg.1	11.27	12.62	12.12	14.42	13.72	13.37	12.79	11.12	10.25	12.05	13.78	T	T	-3.33	0.0159	0.1747	11.27	13.78	T	T	-5.69	0.0032	0.1747	11.27	12.05	T	T	-1.71	0.3422	0.594	TC0100007463.hg.1	HMGN2	high mobility group nucleosomal binding domain 2	chr1	+	26472411	26476642	3151	NM_005517; ENST00000361427; ENST00000460563; ENST00000463817; ENST00000464888; ENST00000466194; ENST00000467700; ENST00000468388; ENST00000479815; ENST00000493418; ENST00000619352; BC000378; BC003050; BC014644; BC032140; BC070297; BC071707; BC072010; BC072011; BC075837; BC081567; BC110390; OTTHUMT00000009901; OTTHUMT00000009902; OTTHUMT00000009903; OTTHUMT00000009904; OTTHUMT00000009905; OTTHUMT0…		chromatin; nucleus; cytoplasm	protein binding; nucleosomal DNA binding; poly(A) RNA binding; DNA binding		Multiple_Complex
TC0100007464.hg.1	5.08	7.52	4.7	4.11	3.97	3.95	4.82	4.35	5.66	4.9	3.96	F	F	1.91	0.0262	0.2277	4.9	3.96	F	F	1.91	0.194	0.53	4.9	4.9	F	F	-1	0.2436	0.5012	TC0100007464.hg.1			chr1	+	26478609	26479471							NonCoding
TC0100007465.hg.1	6.87	8.3	6.59	4.92	6.6	6.13	6.48	7.72	7.23	6.74	6.04	T	T	1.62	0.0384	0.2774	7.17	6.04	T	T	2.19	0.0532	0.3774	7.17	6.74	T	T	1.35	0.8475	0.9297	TC0100007465.hg.1			chr1	+	26480121	26484553							NonCoding
TC0100007466.hg.1	11.26	11.68	11.79	12.73	12.44	12.09	11.99	13.49	13.07	11.68	12.43	T	T	-1.67	0.0538	0.3301	12.99	12.43	T	T	1.48	0.29	0.6089	12.99	11.68	T	T	2.48	0.0085	0.113	TC0100007466.hg.1			chr1	+	26486657	26488306							NonCoding
TC0100007467.hg.1	4.76	5	4.55	4.7	4.77	4.02	4.26	5.69	4.89	4.77	4.74	T	T	1.02	0.4878	0.8251	4.94	4.74	T	T	1.15	0.2619	0.5867	4.94	4.77	T	T	1.12	0.6476	0.8172	TC0100007467.hg.1			chr1	+	26494667	26502867							NonCoding
TC0100007468.hg.1	3.83	3.85	3.68	4.3	4.15	4.52	4.75	4.41	3.72	3.84	4.32	F	F	-1.39	0.0905	0.4234	4.34	4.32	F	F	1.02	0.9127	0.9665	4.34	3.84	F	F	1.42	0.1083	0.3399	TC0100007468.hg.1	merlybu	Transcript Identified by AceView	chr1	+	26512411	26512737		merlybu.aAug10-unspliced					Coding
TC0100007469.hg.1	7	8.69	7.92	4.22	6.51	9.41	8.76	4.99	6.17	7.88	6.66	T	T	2.33	0.3915	0.7683	6.4	6.66	T	T	-1.2	0.9573	0.9837	6.4	7.88	T	T	-2.79	0.3644	0.6136	TC0100007469.hg.1	RPS6KA1	ribosomal protein S6 kinase, 90kDa, polypeptide 1	chr1	+	26529758	26575030	6195	NM_001006665; NM_002953; ENST00000366866; ENST00000374163; ENST00000374166; ENST00000374168; ENST00000403732; ENST00000438977; ENST00000474934; ENST00000488985; ENST00000524436; ENST00000525525; ENST00000525582; ENST00000526040; ENST00000526792; ENST00000527264; ENST00000529454; ENST00000530003; ENST00000530305; ENST00000530607; ENST00000531113; ENST00000531382; BC014966; OTTHUMT00000011431; OTTH…		nucleus; nucleoplasm; cytoplasm; spindle; cytosol; ribosome; intracellular		Ribosomal_Proteins	Multiple_Complex
TC0100007470.hg.1	5.55	5.71	5.19	4.62	4.61	4.73	5	5.7	5.67	5.52	4.62	T	T	1.87	0.0108	0.1424	5.68	4.62	T	T	2.09	0.0129	0.2783	5.68	5.52	T	T	1.12	0.9159	0.9631	TC0100007470.hg.1	MIR1976	microRNA 1976	chr1	+	26554542	26554593	100302190	NR_031740; ENST00000459548; uc021ojp.1					Precursor_microRNA
TC0100007471.hg.1	4.75	5.69	5.79	5.39	5.54	5.75	5.44	5.29	5.11	5.74	5.55	T	T	1.14	0.6321	0.8901	5.28	5.55	T	T	-1.21	0.3793	0.6748	5.28	5.74	T	T	-1.37	0.6781	0.8357	TC0100007471.hg.1	RPS6KA1	Zhang2013 ALT_ACCEPTOR, ALT_DONOR, coding, INTERNAL, intronic best transcript NM_002953	chr1	+	26572454	26572673		hsa_circ_0092329					NonCoding
TC0100007472.hg.1	5.45	5.28	5.17	4.55	3.93	3.85	4.99	4.65	5.64	5.29	3.89	T	F	2.65	0.0037	0.0776	5.05	3.89	F	F	2.24	0.0106	0.2652	5.05	5.29	F	T	-1.18	0.5192	0.7322	TC0100007472.hg.1			chr1	+	26579103	26581751							NonCoding
TC0100007473.hg.1	3.8	3.67	3.48	4.67	4.5	4.22	3.94	5.85	5.37	3.65	4.47	F	T	-1.76	0.0943	0.4317	5.3	4.47	T	T	1.78	0.2072	0.542	5.3	3.65	T	F	3.13	0.0102	0.122	TC0100007473.hg.1			chr1	+	26620521	26622372							NonCoding
TC0100007474.hg.1	7.82	7.15	7.88	10.18	9.87	9.27	9.31	10.25	10.49	7.85	9.81	T	T	-3.91	0.0003	0.0183	10.29	9.81	T	T	1.39	0.5411	0.7801	10.29	7.85	T	T	5.45	0.0001	0.0179	TC0100007474.hg.1	RP4-785J1.1		chr1	+	26647447	26647681		ENST00000443847					Multiple_Complex
TC0100007475.hg.1	3.83	3.68	3.07	3.43	3.51	3.3	3.25	3.15	4.06	3.71	3.42	F	F	1.22	0.7172	0.9232	3.2	3.42	F	F	-1.16	0.8122	0.9246	3.2	3.71	F	F	-1.42	0.9001	0.9558	TC0100007475.hg.1			chr1	+	26651564	26668381							NonCoding
TC0100007476.hg.1	3.06	3.65	3.65	3.55	3.67	3.91	3.47	5.17	3.6	3.65	3.69	F	F	-1.03	0.5632	0.8615	3.54	3.69	F	F	-1.11	0.4102	0.6959	3.54	3.65	F	F	-1.08	0.177	0.4291	TC0100007476.hg.1			chr1	+	26681768	26689237							NonCoding
TC0100007477.hg.1	11.46	12.3	12.84	10.07	10.54	11	11.19	7.67	7.21	12.23	10.54	T	T	3.23	0.1004	0.4452	7.45	10.54	T	T	-8.52	0.0721	0.4021	7.45	12.23	T	T	-27.5	0.0037	0.0777	TC0100007477.hg.1	ARID1A	AT rich interactive domain 1A (SWI-like)	chr1	+	26696031	26782110	8289	NM_006015; NM_139135; ENST00000324856; ENST00000374152; ENST00000430291; ENST00000430799; ENST00000457599; ENST00000466382; ENST00000524572; ENST00000532781; ENST00000615191; OTTHUMT00000011437; OTTHUMT00000011438; OTTHUMT00000011439; OTTHUMT00000096880; OTTHUMT00000096881; OTTHUMT00000393245; OTTHUMT00000393246; OTTHUMT00000393247		nuclear chromatin; nucleus; nucleoplasm; SWI/SNF complex; npBAF complex; nBAF complex; BAF-type complex	DNA binding; transcription coactivator activity; protein binding; ligand-dependent nuclear receptor binding; nucleosome binding; binding		Multiple_Complex
TC0100007478.hg.1	5.33	4.98	5.82	4.8	5.6	4.8	4.15	5.63	6.11	5.36	4.8	T	F	1.48	0.5449	0.853	5.56	4.8	T	F	1.7	0.6551	0.8458	5.56	5.36	T	T	1.15	0.871	0.9417	TC0100007478.hg.1			chr1	+	26748720	26750832							NonCoding
TC0100007479.hg.1	7.36	7.05	6.47	4.17	6.61	5.02	6.18	9.15	8.71	7	5.17	T	F	3.56	0.0662	0.365	8.92	5.17	T	F	13.51	0.0079	0.2414	8.92	7	T	T	3.79	0.2256	0.4828	TC0100007479.hg.1	vorybu	Transcript Identified by AceView	chr1	+	26758067	26758619		vorybu.aAug10-unspliced					Unassigned
TC0100007480.hg.1	7.26	6.81	6.73	5.97	5.98	5.63	6.21	7.49	8.4	6.77	5.98	T	T	1.74	0.0502	0.3188	7.4	5.98	T	T	2.68	0.0113	0.2685	7.4	6.77	T	T	1.54	0.3877	0.6328	TC0100007480.hg.1			chr1	+	26763624	26763902							NonCoding
TC0100007481.hg.1	4.47	5.1	5.35	6.04	4.88	6.24	4.73	4.24	4.19	5.05	6.14	T	T	-2.12	0.0894	0.4209	4.22	6.14	F	T	-3.78	0.0077	0.2399	4.22	5.05	F	T	-1.78	0.168	0.4188	TC0100007481.hg.1	PIGV	phosphatidylinositol glycan anchor biosynthesis class V	chr1	+	26787472	26798403	55650	NM_001202554; NM_017837; ENST00000078527; ENST00000374145; ENST00000430292; ENST00000431541; ENST00000455364; ENST00000472757; BC013568; OTTHUMT00000011440; OTTHUMT00000011441; OTTHUMT00000011442; OTTHUMT00000011702; OTTHUMT00000011703; OTTHUMT00000011704	C-terminal protein lipidation; GPI anchor biosynthetic process; preassembly of GPI anchor in ER membrane; post-translational protein modification; cellular protein metabolic process; mannosylation	endoplasmic reticulum membrane; integral component of membrane; mannosyltransferase complex; endoplasmic reticulum; membrane	mannosyltransferase activity; dolichyl-phosphate-mannose-glycolipid alpha-mannosyltransferase activity; transferase activity; transferase activity, transferring glycosyl groups; transferase activity, transferring hexosyl groups		Multiple_Complex
TC0100007482.hg.1	3.76	3.83	4.82	4.81	4.98	4.71	4.15	5.88	6.54	3.79	4.83	F	T	-2.04	0.2386	0.6398	5.76	4.83	T	T	1.91	0.2473	0.5755	5.76	3.79	T	F	3.9	0.0336	0.2014	TC0100007482.hg.1			chr1	+	26801033	26801856							NonCoding
TC0100007483.hg.1	5.08	5.4	4.9	5.31	5.4	5.3	5.67	6.1	5.54	5.11	5.3	F	T	-1.14	0.3973	0.7721	5.67	5.3	T	T	1.29	0.0968	0.4311	5.67	5.11	T	F	1.48	0.0226	0.1709	TC0100007483.hg.1	RN7SL165P	RNA, 7SL, cytoplasmic 165, pseudogene [Source:HGNC Symbol;Acc:HGNC:46181]	chr1	+	26814822	26815112		ENST00000477476; uc057dtn.1					NonCoding
TC0100007484.hg.1	10.88	11.26	11.58	7.48	7.43	9.36	8.37	5.88	6.83	11.24	7.45	T	T	13.81	0.0011	0.0391	6.96	7.45	T	T	-1.4	0.1516	0.4895	6.96	11.24	T	T	-19.4	0.0001	0.0184	TC0100007484.hg.1	ZDHHC18	zinc finger, DHHC-type containing 18	chr1	+	26826710	26857602	84243	NM_032283; ENST00000374141; ENST00000374142; ENST00000478902; ENST00000488397; ENST00000534643; BC066776; OTTHUMT00000011706; OTTHUMT00000011707; OTTHUMT00000381797; OTTHUMT00000381798; OTTHUMT00000381799	protein targeting to membrane; peptidyl-L-cysteine S-palmitoylation; protein palmitoylation; cellular protein localization; metabolic process	endoplasmic reticulum; Golgi apparatus; integral component of membrane; membrane	zinc ion binding; palmitoyltransferase activity; protein-cysteine S-palmitoyltransferase activity; transferase activity; transferase activity, transferring acyl groups; metal ion binding		Multiple_Complex
TC0100007485.hg.1	5.77	5.68	6.33	5.17	5.52	5.69	5.24	5.63	6.08	5.73	5.49	F	F	1.18	0.1486	0.5287	5.65	5.49	F	F	1.12	0.5413	0.7802	5.65	5.73	F	F	-1.06	0.37	0.6184	TC0100007485.hg.1			chr1	+	26859649	26860032							NonCoding
TC0100007486.hg.1	5.59	6.28	5.8	5.87	5.91	5.43	5.14	5.17	5.73	5.84	5.89	T	T	-1.03	0.5932	0.8743	5.16	5.89	T	T	-1.66	0.1996	0.5352	5.16	5.84	T	T	-1.6	0.0843	0.3033	TC0100007486.hg.1	SFN	stratifin	chr1	+	26863138	26864457	2810	NM_006142; ENST00000339276; BC000329; BC000995; BC001550; BC002995; BC023552; OTTHUMT00000011709	regulation of cyclin-dependent protein serine/threonine kinase activity; release of cytochrome c from mitochondria; keratinocyte development; transcription initiation from RNA polymerase II promoter; negative regulation of protein kinase activity; apoptotic process; signal transduction; small GTPase mediated signal transduction; intrinsic apoptotic signaling pathway in response to DNA damage; gen…	extracellular space; nucleus; cytoplasm; cytosol; cytoplasmic vesicle membrane; extracellular exosome; extracellular region	protein binding; protein kinase C inhibitor activity; protein kinase binding; protein domain specific binding; phosphoprotein binding	Calcium_regulation_in_cardiac_cells; Smooth_muscle_contraction	Coding
TC0100007487.hg.1	3.74	3.72	3.74	3.71	4.07	3.66	3.67	4.29	3.61	3.74	3.69	F	F	1.04	0.7573	0.9351	3.64	3.69	F	F	-1.03	0.8744	0.9511	3.64	3.74	F	F	-1.07	0.6418	0.8135	TC0100007487.hg.1			chr1	+	26867252	26868239							NonCoding
TC0100007488.hg.1	4.85	4.9	5.58	5.14	4.46	3.87	4.61	5.4	4.75	4.87	4.48	F	F	1.31	0.1352	0.5077	4.69	4.48	F	F	1.15	0.2867	0.6061	4.69	4.87	F	F	-1.14	0.6241	0.8025	TC0100007488.hg.1	RP1-50O24.6; kerbey	Transcript Identified by AceView; novel transcript	chr1	+	26876133	26878245		ENST00000448791.1; kerbey.aAug10; OTTHUMT00000012180; uc057dtr.1					NonCoding
TC0100007489.hg.1	7.37	7.36	7.28	10.02	10.32	9.76	9.32	6.43	6.94	7.37	10.03	T	T	-6.34	0.0019	0.0527	6.73	10.03	T	T	-9.87	0.0032	0.1747	6.73	7.37	T	T	-1.56	0.7249	0.8629	TC0100007489.hg.1	NUDC	nudC nuclear distribution protein	chr1	+	26900238	26946871	10726	NM_006600; ENST00000321265; ENST00000435827; ENST00000452707; ENST00000484772; BC002399; BC003132; BC006147; BC007280; BC015153; BC021139; OTTHUMT00000012172; OTTHUMT00000012173; OTTHUMT00000012174; OTTHUMT00000012335	mitotic cell cycle; mitotic nuclear division; small GTPase mediated signal transduction; multicellular organismal development; cell proliferation; cell division; cell cycle	nucleoplasm; cytoplasm; cytosol; microtubule; nucleus; cytoskeleton; membrane; integral component of membrane	protein binding		Multiple_Complex
TC0100007490.hg.1	3.91	4.67	4.19	5.63	5.2	5.65	5.18	6.29	5.89	4.23	5.64	F	T	-2.65	0.0047	0.0889	5.83	5.64	T	T	1.14	0.3937	0.6846	5.83	4.23	T	F	3.02	0.0012	0.0475	TC0100007490.hg.1			chr1	+	26960540	26963327							NonCoding
TC0100007491.hg.1	4.03	4.3	4.26	5.36	4.91	4.49	4.38	4.89	3.68	4.28	4.92	T	T	-1.56	0.0632	0.3574	4.33	4.92	T	T	-1.5	0.1109	0.4469	4.33	4.28	T	T	1.04	0.7351	0.8686	TC0100007491.hg.1	RPL12P13	ribosomal protein L12 pseudogene 13 [Source:HGNC Symbol;Acc:HGNC:51936]	chr1	+	26980165	26980975		ENST00000310055					Pseudogene
TC0100007492.hg.1	5.7	4.58	5.84	5.85	6.31	5.86	5.45	6.4	6.31	5.77	5.85	F	T	-1.06	0.1408	0.5164	6.36	5.85	T	T	1.42	0.9048	0.9634	6.36	5.77	T	F	1.5	0.1162	0.3512	TC0100007492.hg.1	RP11-344H11.5		chr1	+	26983628	26984024		ENST00000455684					Multiple_Complex
TC0100007493.hg.1	4.52	4.15	4.27	3.96	3.8	3.98	4.16	4.27	3.7	4.3	3.97	T	F	1.26	0.114	0.4708	4.19	3.97	F	F	1.17	0.5727	0.7984	4.19	4.3	F	T	-1.07	0.2746	0.5317	TC0100007493.hg.1	TRNP1	TMF1-regulated nuclear protein 1	chr1	+	26993704	27000898	388610	NM_001013642; ENST00000522111; ENST00000531285; BC069216; OTTHUMT00000012346; OTTHUMT00000385397	transcription, DNA-templated; regulation of transcription, DNA-templated; cell cycle; cerebellar cortex morphogenesis; regulation of cell proliferation; regulation of cell cycle; neural precursor cell proliferation; multicellular organismal development; nervous system development	nucleus; nuclear euchromatin	DNA binding; protein binding		Multiple_Complex
TC0100007494.hg.1	3.44	3.5	3.33	3.43	3.36	3.29	3.46	3.47	4.06	3.43	3.36	F	F	1.05	0.7953	0.9473	3.46	3.36	F	F	1.07	0.2225	0.5548	3.46	3.43	F	F	1.03	0.3243	0.5782	TC0100007494.hg.1			chr1	+	27038014	27064706							NonCoding
TC0100007495.hg.1	3.77	4.1	4.77	4.3	4.45	4.19	4.31	5.02	4.64	4.16	4.31	F	F	-1.11	0.7504	0.9331	4.65	4.31	F	F	1.27	0.2844	0.6042	4.65	4.16	F	F	1.41	0.1764	0.4286	TC0100007495.hg.1			chr1	+	27050140	27050438							NonCoding
TC0100007496.hg.1	3.87	3.65	4.08	4.43	4.47	3.88	4.04	4.73	4.1	3.87	4.45	F	F	-1.5	0.1868	0.5793	4.07	4.45	F	F	-1.3	0.9207	0.9697	4.07	3.87	F	F	1.15	0.16	0.4092	TC0100007496.hg.1			chr1	+	27051683	27052180							NonCoding
TC0100007497.hg.1	4.36	4.6	4.45	4.46	4.59	4.41	4	4.46	4.13	4.46	4.46	F	F	-1	0.9365	0.9855	4.16	4.46	F	F	-1.23	0.2048	0.5397	4.16	4.46	F	F	-1.23	0.231	0.4884	TC0100007497.hg.1	cheerybu	Transcript Identified by AceView	chr1	+	27136643	27137085		cheerybu.aAug10-unspliced					Coding
TC0100007498.hg.1	3.32	3.67	3.48	3.09	3.42	3.78	3.37	3.16	4.57	3.48	3.43	F	F	1.04	0.8833	0.9715	3.27	3.43	F	F	-1.12	0.4896	0.7487	3.27	3.48	F	F	-1.16	0.5831	0.7763	TC0100007498.hg.1	jama	Transcript Identified by AceView	chr1	+	27142133	27143046		jama.aAug10-unspliced					Coding
TC0100007499.hg.1	4.17	5.72	4.23	4.09	4.15	4.5	4.68	4.42	4.66	4.2	4.12	T	T	1.06	0.274	0.6748	4.67	4.12	F	T	1.46	0.41	0.6957	4.67	4.2	F	T	1.39	0.7707	0.8883	TC0100007499.hg.1	cherrybu	Transcript Identified by AceView	chr1	+	27144087	27144640		cherrybu.aAug10-unspliced					Coding
TC0100007500.hg.1	5.97	5.85	6.07	6.9	6.45	5.47	5.89	6.56	6.42	5.96	6.36	T	T	-1.32	0.4092	0.78	6.42	6.36	T	T	1.04	0.9678	0.9878	6.42	5.96	T	T	1.38	0.388	0.6332	TC0100007500.hg.1	sharybu	Transcript Identified by AceView	chr1	+	27153481	27153959		sharybu.aAug10-unspliced					Coding
TC0100007501.hg.1	3.5	3.52	3.78	4.03	3.54	3.52	3.71	3.88	3.51	3.51	3.53	F	F	-1.01	0.691	0.9134	3.7	3.53	F	F	1.13	0.9841	0.9938	3.7	3.51	F	F	1.14	0.6766	0.8348	TC0100007501.hg.1			chr1	+	27157550	27160413							NonCoding
TC0100007502.hg.1	12.02	12.07	12.14	13.3	12.43	12.61	12.53	9.48	9.35	12.07	12.58	T	T	-1.42	0.3593	0.7456	9.42	12.58	T	T	-8.93	0.0109	0.2666	9.42	12.07	T	T	-6.3	0.0534	0.2468	TC0100007502.hg.1	RP11-40H20.5		chr1	+	27176751	27177277		ENST00000457038					Multiple_Complex
TC0100007503.hg.1	10.67	10.63	11.09	14.33	12.65	12.97	11.99	9.87	9.62	10.65	12.87	T	T	-4.64	0.0032	0.0717	9.75	12.87	T	T	-8.66	0.0016	0.1295	9.75	10.65	T	T	-1.87	0.6429	0.8142	TC0100007503.hg.1	NPM1P39	nucleophosmin 1 (nucleolar phosphoprotein B23, numatrin) pseudogene 39 [Source:HGNC Symbol;Acc:HGNC:45218]	chr1	+	27206930	27208685		ENST00000449818					Multiple_Complex
TC0100007504.hg.1	6.64	7.15	6.79	10.62	9.77	9.22	8.74	6.01	6.19	6.82	9.84	T	T	-8.12	0.0015	0.0462	6.11	9.84	T	T	-13.31	0.002	0.142	6.11	6.82	T	T	-1.64	0.859	0.9354	TC0100007504.hg.1	SNRPEP7	small nuclear ribonucleoprotein polypeptide E pseudogene 7 [Source:HGNC Symbol;Acc:HGNC:43572]	chr1	+	27211265	27211484		ENST00000438350					Multiple_Complex
TC0100007505.hg.1	9.82	11.74	11.36	9.95	9.7	9.77	10.54	7.52	8.06	11.45	9.78	T	T	3.18	0.1528	0.5346	7.83	9.78	T	T	-3.85	0.1776	0.5145	7.83	11.45	T	T	-12.25	0.0142	0.1403	TC0100007505.hg.1	WDTC1	WD and tetratricopeptide repeats 1	chr1	+	27234516	27308633	23038	NM_001276252; NM_015023; ENST00000319394; ENST00000361771; ENST00000447062; ENST00000472249; ENST00000491239; BC032523; OTTHUMT00000012341; OTTHUMT00000012342; OTTHUMT00000012791; OTTHUMT00000012792	negative regulation of transcription from RNA polymerase II promoter; in utero embryonic development; glucose metabolic process; regulation of cell size; protein ubiquitination; cellular response to insulin stimulus; multicellular organism growth; negative regulation of catalytic activity; negative regulation of fatty acid biosynthetic process; cellular chemical homeostasis	nucleus; cytosol	enzyme inhibitor activity; protein binding; histone binding; histone deacetylase binding		Multiple_Complex
TC0100007506.hg.1	5.17	5.17	4.92	4.81	5.53	4.46	5.02	5.54	5.76	5.17	4.88	T	T	1.22	0.6394	0.8934	5.5	4.88	T	T	1.53	0.1442	0.4824	5.5	5.17	T	T	1.25	0.2945	0.5508	TC0100007506.hg.1	RP11-4K3__A.3		chr1	+	27311240	27311838		ENST00000428741					Multiple_Complex
TC0100007507.hg.1	5.96	5.87	5.54	6.2	6.42	6.08	5.96	3.16	4.28	5.87	6.22	T	T	-1.28	0.458	0.8083	4.41	6.22	F	T	-3.52	0.0131	0.2793	4.41	5.87	F	T	-2.76	0.0469	0.2332	TC0100007507.hg.1	TMEM222	transmembrane protein 222	chr1	+	27322145	27336400	84065	NM_032125; NR_037576; NR_037577; NR_037580; ENST00000374076; ENST00000464720; ENST00000464813; ENST00000466759; ENST00000470223; ENST00000471456; ENST00000478104; ENST00000486082; ENST00000498220; ENST00000608611; ENST00000611517; BC090039; OTTHUMT00000012809; OTTHUMT00000012810; OTTHUMT00000012811; OTTHUMT00000012812; OTTHUMT00000012813; OTTHUMT00000012814; OTTHUMT00000012815; OTTHUMT00000012816…		integral component of membrane; membrane			Multiple_Complex
TC0100007508.hg.1	6.25	5.34	6.27	6.07	5.85	6.59	6.04	5.85	4.76	6.26	6.12	T	T	1.1	0.6006	0.8773	5.94	6.12	T	T	-1.13	0.1612	0.4995	5.94	6.26	T	T	-1.24	0.3514	0.6023	TC0100007508.hg.1	ACTG1P20; RNU6-48P	actin gamma 1 pseudogene 20; RNA, U6 small nuclear 48, pseudogene	chr1	+	27323874	27326525	644961; 100887744	NR_033926; ENST00000384161					Multiple_Complex
TC0100007509.hg.1	6.33	6	6.02	6.38	8.88	5.63	6.74	4.88	5.22	6.01	6.4	T	T	-1.32	0.3039	0.7009	5.1	6.4	F	T	-2.47	0.116	0.4526	5.1	6.01	F	T	-1.88	0.5337	0.7424	TC0100007509.hg.1	spamerbo	Transcript Identified by AceView	chr1	+	27329238	27329702		spamerbo.aAug10-unspliced					Coding
TC0100007510.hg.1	5.18	5.11	5.18	4.87	4.32	5.23	6.27	4.46	4.72	5.18	4.83	T	T	1.28	0.4611	0.8099	4.59	4.83	T	T	-1.18	0.4687	0.735	4.59	5.18	T	T	-1.5	0.9896	0.9959	TC0100007510.hg.1	SYTL1	synaptotagmin like 1	chr1	+	27341992	27353937	84958	NM_001193308; NM_032872; ENST00000318074; ENST00000473280; ENST00000475199; ENST00000483926; ENST00000485269; ENST00000490170; ENST00000496001; ENST00000543823; ENST00000615284; ENST00000616558; ENST00000618673; BC015764; BC035725; OTTHUMT00000015778; OTTHUMT00000015779; OTTHUMT00000015780; OTTHUMT00000015781; OTTHUMT00000015782; OTTHUMT00000015783; OTTHUMT00000096879; OTTHUMT00000476525; OTTHUMT…	intracellular protein transport; exocytosis; vesicle fusion; synaptic vesicle exocytosis; regulation of calcium ion-dependent exocytosis; calcium ion-dependent exocytosis of neurotransmitter	plasma membrane; extrinsic component of plasma membrane; melanosome; extracellular exosome; exocytic vesicle; membrane; intracellular; cell	calcium ion binding; protein binding; calcium-dependent phospholipid binding; Rab GTPase binding; syntaxin binding; clathrin binding; neurexin family protein binding		Multiple_Complex
TC0100007511.hg.1	4.6	4.61	4.86	4.6	4.59	4.5	3.75	4.71	5.8	4.6	4.6	F	F	1	0.7815	0.9434	4.75	4.6	F	F	1.11	0.6704	0.8541	4.75	4.6	F	F	1.1	0.8811	0.9464	TC0100007511.hg.1	RP1-144C9.2		chr1	+	27389468	27390145		ENST00000443746					Multiple_Complex
TC0100007512.hg.1	5.86	5.34	5.42	4.01	5.11	7.39	5.33	4.18	4.84	5.38	5.32	T	T	1.04	0.9602	0.9911	4.79	5.32	F	T	-1.44	0.3448	0.6505	4.79	5.38	F	T	-1.5	0.3217	0.5758	TC0100007512.hg.1	GPR3	G protein-coupled receptor 3	chr1	+	27392644	27395814	2827	NM_005281; ENST00000374024; BC032702; OTTHUMT00000009522	adenylate cyclase-activating G-protein coupled receptor signaling pathway; regulation of meiotic nuclear division; signal transduction; G-protein coupled receptor signaling pathway; positive regulation of cytosolic calcium ion concentration; positive regulation of cAMP metabolic process	integral component of plasma membrane; plasma membrane; membrane; integral component of membrane; cytosol	G-protein coupled receptor activity; protein binding; signal transducer activity	GPCRDB_Class_A_Rhodopsin-like	Coding
TC0100007513.hg.1	3.36	3.78	3.91	3.52	3.26	3.4	3.54	3.98	4.16	3.78	3.39	F	F	1.31	0.2707	0.6719	3.94	3.39	F	F	1.46	0.075	0.4057	3.94	3.78	F	F	1.12	0.4245	0.6625	TC0100007513.hg.1			chr1	+	27398399	27403155							NonCoding
TC0100007514.hg.1	3.27	3.97	3.81	3.74	4.1	3.77	3.47	3.55	3.83	3.81	3.75	F	F	1.04	0.483	0.8223	3.56	3.75	F	F	-1.14	0.3512	0.655	3.56	3.81	F	F	-1.19	0.8072	0.9084	TC0100007514.hg.1	WASF2	Memczak2013 ANTISENSE, coding, INTERNAL, intronic best transcript NM_006990	chr1	+	27420914	27421242		hsa_circ_0000035					NonCoding
TC0100007515.hg.1	4.38	4.59	4.5	4.55	4.86	4.34	4.1	5.41	5.77	4.49	4.57	T	T	-1.05	0.8232	0.9548	5.42	4.57	T	T	1.8	0.2296	0.561	5.42	4.49	T	T	1.9	0.163	0.4129	TC0100007515.hg.1	RP4-752I6.1	novel transcript	chr1	+	27457198	27459582		ENST00000492975.1; OTTHUMT00000009524; uc057dvs.1					NonCoding
TC0100007516.hg.1	3.74	3.53	3.54	3.6	3.9	3.72	3.8	3.66	3.7	3.54	3.73	F	F	-1.14	0.516	0.839	3.71	3.73	F	F	-1.02	0.9252	0.9716	3.71	3.54	F	F	1.13	0.5765	0.7719	TC0100007516.hg.1			chr1	+	27492624	27505724							NonCoding
TC0100007517.hg.1	3.66	3.41	3.43	3.66	4.13	3.52	3.23	4.68	3.83	3.42	3.67	T	T	-1.19	0.4635	0.8112	3.89	3.67	F	T	1.16	0.7063	0.8724	3.89	3.42	F	T	1.38	0.2778	0.5347	TC0100007517.hg.1			chr1	+	27519064	27520851							NonCoding
TC0100007518.hg.1	4.95	5.15	4.77	5.96	4.94	5.03	5.43	5.74	5.16	4.96	4.99	F	F	-1.02	0.2895	0.6884	5.44	4.99	T	F	1.37	0.6756	0.8568	5.44	4.96	T	F	1.4	0.1535	0.4009	TC0100007518.hg.1	RP1-159A19.4	putative novel transcript	chr1	+	27525805	27530561		ENST00000443579.1; OTTHUMT00000009779; uc057dvt.1					NonCoding
TC0100007519.hg.1	2.77	2.85	2.82	2.9	2.99	2.92	3.02	2.91	3.03	2.82	2.92	F	F	-1.07	0.5184	0.8399	3.02	2.92	F	F	1.07	0.8028	0.92	3.02	2.82	F	F	1.15	0.3768	0.6241	TC0100007519.hg.1			chr1	+	27542221	27558300							NonCoding
TC0100007520.hg.1	4.33	6.66	6.1	5.02	4.2	4.49	4.33	6.35	7.17	6.05	4.54	T	T	2.85	0.1746	0.5643	6.2	4.54	T	T	3.15	0.1039	0.4389	6.2	6.05	T	T	1.11	0.7459	0.8745	TC0100007520.hg.1	glerworbo	Transcript Identified by AceView	chr1	+	27596364	27596760		glerworbo.aAug10-unspliced					Coding
TC0100007521.hg.1	4.79	6.48	6.13	4.79	4.9	4.79	4.65	4.57	4.75	6.17	4.79	T	T	2.6	0.0334	0.2579	4.66	4.79	T	T	-1.1	0.674	0.856	4.66	6.17	T	T	-2.85	0.0163	0.1493	TC0100007521.hg.1			chr1	+	27613402	27621819							NonCoding
TC0100007522.hg.1	3.45	3.84	4.08	3.82	3.96	3.7	3.8	4.29	4.7	3.81	3.82	T	T	-1.01	0.9061	0.9775	4.27	3.82	T	T	1.36	0.1574	0.4951	4.27	3.81	T	T	1.38	0.1305	0.3713	TC0100007522.hg.1	slarrybu	Transcript Identified by AceView	chr1	+	27634087	27634463		slarrybu.aAug10-unspliced					Coding
TC0100007523.hg.1	5.21	5.41	4.37	3.99	4.82	4.18	4.61	4.5	4.9	5.27	4.18	F	F	2.13	0.0759	0.3896	4.62	4.18	F	F	1.36	0.3368	0.6447	4.62	5.27	F	F	-1.57	0.3489	0.6001	TC0100007523.hg.1	gleyworbo	Transcript Identified by AceView	chr1	+	27636467	27637284		gleyworbo.aAug10-unspliced					Multiple_Complex
TC0100007524.hg.1	4.96	4.55	4.8	4.51	4.15	4.49	4.27	4.83	4.35	4.78	4.5	F	F	1.21	0.145	0.5233	4.31	4.5	F	F	-1.14	0.6846	0.8612	4.31	4.78	F	F	-1.38	0.27	0.5271	TC0100007524.hg.1			chr1	+	27647506	27647915							NonCoding
TC0100007525.hg.1	10.85	10.95	11.1	11.62	11.04	10.69	10.5	8.61	8.74	10.96	11.09	T	T	-1.1	0.7598	0.9358	8.68	11.09	T	T	-5.33	0.0039	0.1892	8.68	10.96	T	T	-4.87	0.0065	0.0994	TC0100007525.hg.1	RP1-159A19.3		chr1	+	27648419	27649723		ENST00000433132					Multiple_Complex
TC0100007526.hg.1	4.09	3.51	3.74	3.52	3.54	3.58	3.27	3.58	3.65	3.77	3.55	F	F	1.16	0.3387	0.7293	3.61	3.55	F	F	1.05	0.8371	0.9354	3.61	3.77	F	F	-1.11	0.2526	0.5101	TC0100007526.hg.1			chr1	+	27657543	27660382							NonCoding
TC0100007527.hg.1	6.39	6.3	5.8	5.42	4.94	5.53	5.34	6.27	6.18	6.35	5.46	T	T	1.84	0.0229	0.2127	6.22	5.46	T	T	1.69	0.0778	0.4091	6.22	6.35	T	T	-1.09	0.4754	0.7008	TC0100007527.hg.1	RP11-288L9.4; foybey	Transcript Identified by AceView; putative novel transcript, antisense to IFI6	chr1	+	27669468	27703063		ENST00000430683.1; foybey.aAug10; OTTHUMT00000100241; OTTHUMT00000480454; OTTHUMT00000480455; OTTHUMT00000480456; OTTHUMT00000480457; OTTHUMT00000480458; uc057dwc.1; uc057dwd.1; uc057dwe.1; uc057dwf.1; uc057dwg.1; uc057dwh.1					Multiple_Complex
TC0100007528.hg.1	4.87	5.13	4.91	4.85	4.34	5.29	4.67	4.91	5.62	4.89	4.83	F	F	1.04	0.6651	0.9035	4.94	4.83	F	F	1.08	0.4683	0.7347	4.94	4.89	F	F	1.04	0.764	0.8844	TC0100007528.hg.1	RNU6-424P	RNA, U6 small nuclear 424, pseudogene [Source:HGNC Symbol;Acc:HGNC:47387]	chr1	+	27693731	27693835		uc057dwj.1					Small_RNA
TC0100007529.hg.1	7.32	8.21	8.54	6.78	7.16	7.17	6.63	5.64	6.29	8.15	7.17	T	T	1.97	0.025	0.2223	6.23	7.17	T	T	-1.91	0.0449	0.3644	6.23	8.15	T	T	-3.77	0.0007	0.0373	TC0100007529.hg.1	FAM76A	family with sequence similarity 76, member A	chr1	+	27725979	27763122	199870	NM_001143912; NM_001143913; NM_001143914; NM_001143915; NM_152660; ENST00000010299; ENST00000234549; ENST00000373949; ENST00000373954; ENST00000419687; ENST00000446647; ENST00000530324; BC025768; OTTHUMT00000010514; OTTHUMT00000010515; OTTHUMT00000010516; OTTHUMT00000010517; OTTHUMT00000010518; OTTHUMT00000393242; OTTHUMT00000393243	protein deneddylation	cytoplasm	NEDD8-specific protease activity		Multiple_Complex
TC0100007530.hg.1	4.56	4.21	4.96	4.99	5.48	4.04	4.48	4.35	3.8	4.57	4.9	T	T	-1.26	0.523	0.8421	4.38	4.9	F	T	-1.43	0.1408	0.4794	4.38	4.57	F	T	-1.14	0.3675	0.6163	TC0100007530.hg.1	RP3-426I6.2		chr1	+	27739091	27739439		ENST00000446554					Pseudogene
TC0100007531.hg.1	3.05	3.47	3.47	3.5	3.53	3.5	3.36	4.15	4.53	3.47	3.5	F	F	-1.02	0.57	0.8642	4.07	3.5	F	F	1.49	0.1378	0.4765	4.07	3.47	F	F	1.52	0.0535	0.2471	TC0100007531.hg.1	RPEP3	ribulose-5-phosphate-3-epimerase pseudogene 3 [Source:HGNC Symbol;Acc:HGNC:44522]	chr1	+	27739954	27740629		ENST00000425462					Pseudogene
TC0100007532.hg.1	8.65	9.03	9.47	8.57	7.72	8.46	8.01	9.45	8.22	9.05	8.51	T	T	1.45	0.0884	0.4186	8.12	8.51	T	T	-1.32	0.4836	0.7451	8.12	9.05	T	T	-1.91	0.269	0.5261	TC0100007532.hg.1	STX12	syntaxin 12	chr1	+	27773183	27824452	23673	NM_177424; ENST00000373943; ENST00000440806; ENST00000468761; ENST00000472285; ENST00000481874; BC046999; OTTHUMT00000010519; OTTHUMT00000010520; OTTHUMT00000010521; OTTHUMT00000010522; OTTHUMT00000010523; uc001bou.4	intracellular protein transport; vesicle-mediated transport; cholesterol efflux; protein stabilization; transport; protein transport; membrane fusion; vesicle fusion; vesicle docking	Golgi membrane; endosome membrane; integral component of membrane; BLOC-1 complex; SNARE complex; membrane raft; phagocytic vesicle; extracellular exosome; endosome; Golgi apparatus; endomembrane system; membrane; intracellular	SNAP receptor activity; protein binding; SNARE binding		Multiple_Complex
TC0100007533.hg.1	11.2	11.7	9.57	5.42	7.06	13.87	13.93	5.94	12.07	11.17	6.63	T	T	23.23	0.4139	0.7827	11.96	6.63	T	T	40.3	0.4533	0.7251	11.96	11.17	T	T	1.73	0.9436	0.9755	TC0100007533.hg.1	RP3-426I6.5	novel transcript, sense intronic to STX12	chr1	+	27773858	27774041		ENST00000602607.1; OTTHUMT00000467581; uc057dwn.1					NonCoding
TC0100007534.hg.1	4.81	4.75	5.64	4.6	4.34	5.83	3.34	4.64	3.87	4.78	4.49	F	F	1.23	0.7677	0.9386	3.93	4.49	F	F	-1.47	0.0693	0.3984	3.93	4.78	F	F	-1.81	0.042	0.2217	TC0100007534.hg.1	loyplu	Transcript Identified by AceView	chr1	+	27794419	27794690		loyplu.aAug10-unspliced					Unassigned
TC0100007535.hg.1	9.92	10.72	10.31	8.86	8.76	9.55	9.74	9.35	8.84	10.32	8.81	T	T	2.83	0.0044	0.0862	9.32	8.81	T	T	1.42	0.4752	0.7395	9.32	10.32	T	T	-2	0.0146	0.142	TC0100007535.hg.1	AL020997.1		chr1	+	27809701	27809788		uc057dwo.1					Precursor_microRNA
TC0100007536.hg.1	5.09	3.8	4.52	4.02	3.76	5.63	7.48	4.34	3.37	4.48	3.9	F	F	1.5	0.9982	0.9996	4.4	3.9	F	F	1.42	0.5511	0.786	4.4	4.48	F	F	-1.06	0.5525	0.7556	TC0100007536.hg.1	RP3-426I6.6	novel transcript, sense intronic to STX12	chr1	+	27819983	27820341		ENST00000602843.1; OTTHUMT00000467582; uc057dwr.1					NonCoding
TC0100007537.hg.1	4.17	4.14	4.14	4.38	4.28	4.17	3.93	4.03	4.71	4.14	4.28	F	F	-1.1	0.6299	0.8893	3.98	4.28	F	F	-1.23	0.8336	0.9338	3.98	4.14	F	F	-1.12	0.784	0.8957	TC0100007537.hg.1	RNU6-1245P	RNA, U6 small nuclear 1245, pseudogene [Source:HGNC Symbol;Acc:HGNC:48208]	chr1	+	27824538	27824643		uc057dws.1					Small_RNA
TC0100007538.hg.1	8.73	11.09	11.35	10.3	10.73	11.05	9.7	6.31	8.24	11.21	10.7	T	T	1.42	0.7376	0.9291	8.12	10.7	T	T	-5.98	0.0156	0.2918	8.12	11.21	T	T	-8.51	0.0276	0.1858	TC0100007538.hg.1	PPP1R8	protein phosphatase 1, regulatory subunit 8	chr1	+	27830741	27851676	5511	NM_002713; NM_014110; NM_138558; ENST00000236412; ENST00000311772; ENST00000373931; ENST00000431586; ENST00000486634; BC013360; BC093017; OTTHUMT00000010525; OTTHUMT00000010526; OTTHUMT00000010528; OTTHUMT00000100238; OTTHUMT00000100239	transcription, DNA-templated; regulation of transcription, DNA-templated; mRNA processing; RNA catabolic process; cell proliferation; RNA splicing; negative regulation of catalytic activity; RNA phosphodiester bond hydrolysis; regulation of catalytic activity; nucleic acid phosphodiester bond hydrolysis	nucleus; nucleoplasm; spliceosomal complex; cytoplasm; nuclear speck	DNA binding; RNA binding; endonuclease activity; protein serine/threonine phosphatase inhibitor activity; protein binding; protein phosphatase type 1 regulator activity; ribonuclease E activity; nuclease activity; protein phosphatase inhibitor activity; hydrolase activity		Multiple_Complex
TC0100007539.hg.1	5.19	5.29	4.95	4.5	6.74	4.93	4.61	5.76	4.78	5.17	4.81	F	F	1.29	0.6635	0.903	4.7	4.81	F	F	-1.08	0.5474	0.7837	4.7	5.17	F	F	-1.39	0.8647	0.9385	TC0100007539.hg.1	SCARNA1	small Cajal body-specific RNA 1	chr1	+	27834401	27834566	677774	NR_002997; ENST00000517138; uc001boy.1					Small_RNA
TC0100007540.hg.1	6.13	7	7.08	3.32	3.26	4.89	5.91	3.76	4.1	7.04	3.29	T	T	13.45	0.0012	0.0394	3.94	3.29	T	T	1.57	0.2511	0.5785	3.94	7.04	T	T	-8.57	0.0074	0.1062	TC0100007540.hg.1	THEMIS2	thymocyte selection associated family member 2	chr1	+	27872543	27886685	9473	NM_001039477; NM_001105556; NM_001286113; NM_001286115; NM_004848; ENST00000328928; ENST00000373921; ENST00000373925; ENST00000373927; ENST00000427466; ENST00000442118; ENST00000456990; ENST00000466068; ENST00000467258; ENST00000482828; ENST00000492877; OTTHUMT00000010529; OTTHUMT00000011148; OTTHUMT00000011149; OTTHUMT00000011150; OTTHUMT00000011151; OTTHUMT00000011152; OTTHUMT00000011153; OTTHU…	inflammatory response; cell adhesion; T cell receptor signaling pathway; immune system process	nucleus; cytoplasm	protein binding		Multiple_Complex
TC0100007541.hg.1	7.09	7.43	6.44	4.83	5.35	6.07	5.21	4.78	5.7	7.03	5.4	T	T	3.1	0.0032	0.0716	5.23	5.4	T	T	-1.13	0.6509	0.8436	5.23	7.03	T	T	-3.49	0.0016	0.0534	TC0100007541.hg.1	C1orf38	Memczak2013 ALT_ACCEPTOR, ALT_DONOR, coding, INTERNAL, intronic best transcript NM_001105556	chr1	+	27873422	27873641		hsa_circ_0000036					NonCoding
TC0100007542.hg.1	4.78	5.69	5.62	4.8	4.74	5.35	5.09	4.22	4.59	5.65	4.77	T	T	1.84	0.2668	0.6676	4.62	4.77	T	T	-1.11	0.3513	0.6551	4.62	5.65	T	T	-2.05	0.0581	0.2561	TC0100007542.hg.1	SMPDL3B	sphingomyelin phosphodiesterase, acid-like 3B	chr1	+	27934955	27959157	27293	NM_001009568; NM_001304579; NM_014474; ENST00000373888; ENST00000373894; ENST00000411604; ENST00000466793; ENST00000548116; ENST00000549094; BC014444; OTTHUMT00000011170; OTTHUMT00000011171; OTTHUMT00000011172; OTTHUMT00000011173; OTTHUMT00000404477; OTTHUMT00000404479	sphingomyelin catabolic process; biological_process; metabolic process	extracellular space; extracellular exosome; extracellular region	sphingomyelin phosphodiesterase activity; hydrolase activity, acting on glycosyl bonds; molecular_function; hydrolase activity		Multiple_Complex
TC0100007543.hg.1	6.67	10.69	10.86	6.2	5.45	6.02	6.33	6	5.47	10.77	6	T	T	27.32	0.0048	0.0899	5.95	6	T	T	-1.03	0.9653	0.9868	5.95	10.77	T	T	-28.26	0.0051	0.0891	TC0100007543.hg.1	XKR8	X-linked Kx blood group related 8	chr1	+	27959462	27968096	55113	NM_018053; ENST00000373884; ENST00000481387; BC013379; BC028564; OTTHUMT00000011175; OTTHUMT00000011176	engulfment of apoptotic cell; phosphatidylserine exposure on apoptotic cell surface; apoptotic process	plasma membrane; integral component of membrane; membrane			Multiple_Complex
TC0100007544.hg.1	6.28	7.86	7.56	5.66	6.02	6.09	6.25	5.74	5.85	7.64	6.06	T	T	2.99	0.0085	0.1242	5.85	6.06	T	T	-1.15	0.949	0.9806	5.85	7.64	T	T	-3.45	0.0095	0.1185	TC0100007544.hg.1	snylybu	Transcript Identified by AceView	chr1	+	27970997	27971593		snylybu.aAug10-unspliced					Unassigned
TC0100007545.hg.1	4.94	4.95	3.94	4.68	3.6	3.95	4.24	4.67	4	4.94	4.02	F	F	1.9	0.1919	0.585	4.28	4.02	F	F	1.2	0.5613	0.7919	4.28	4.94	F	F	-1.59	0.4405	0.6745	TC0100007545.hg.1	AL137792.1		chr1	+	28091276	28091381		uc057dxr.1					Precursor_microRNA
TC0100007546.hg.1	4.65	4.63	4.59	4.69	4.52	5.34	4.9	6.1	4.46	4.63	4.66	F	F	-1.02	0.5981	0.8765	4.99	4.66	F	F	1.26	0.473	0.7379	4.99	4.63	F	F	1.28	0.2272	0.4846	TC0100007546.hg.1	RP5-1053E7.2		chr1	+	28109739	28110298		ENST00000443484					Multiple_Complex
TC0100007547.hg.1	6.74	7	6.74	7.07	6.75	6.65	7.08	9.37	7.95	6.74	6.77	T	T	-1.02	0.9972	0.9994	8.08	6.77	T	T	2.48	0.0244	0.3234	8.08	6.74	T	T	2.53	0.0246	0.1772	TC0100007547.hg.1			chr1	+	28130437	28134550							NonCoding
TC0100007548.hg.1	5.55	5.32	6.01	6.97	6.19	5.89	6.51	5.88	6.94	5.59	6.25	T	T	-1.57	0.0825	0.4048	6.46	6.25	T	T	1.16	0.8023	0.9198	6.46	5.59	T	T	1.83	0.0542	0.2482	TC0100007548.hg.1			chr1	+	28144180	28145320							NonCoding
TC0100007549.hg.1	7.77	10.04	10.13	9.01	8.78	8.83	8.6	8.64	8.24	10.08	8.82	T	T	2.4	0.4477	0.8027	8.62	8.82	T	T	-1.15	0.5077	0.7595	8.62	10.08	T	T	-2.75	0.1718	0.4231	TC0100007549.hg.1			chr1	+	28200575	28201483							NonCoding
TC0100007550.hg.1	9.32	9.71	9.15	14.27	15.33	13.31	11.23	8.46	9.02	9.35	14.29	T	T	-30.76	6.48e-05	0.008	8.91	14.29	T	T	-41.68	8.59e-05	0.0438	8.91	9.35	T	T	-1.35	0.8113	0.9107	TC0100007550.hg.1	ATPIF1	ATPase inhibitory factor 1	chr1	+	28236091	28246906	93974	NM_016311; NM_178190; NM_178191; ENST00000335514; ENST00000465645; ENST00000468425; ENST00000497986; BC004955; BC009677; OTTHUMT00000009841; OTTHUMT00000009842; OTTHUMT00000009843; OTTHUMT00000009844		mitochondrion; mitochondrial proton-transporting ATP synthase complex; cell surface	enzyme inhibitor activity; calmodulin binding; 5-formyltetrahydrofolate cyclo-ligase activity; ATPase inhibitor activity; protein homodimerization activity; angiostatin binding; ATPase binding; protein binding	Electron_Transport_Chain	Multiple_Complex
TC0100007551.hg.1	5.08	5.88	4	5.74	5.14	6.56	5.33	6.66	5.78	5.01	5.79	T	T	-1.72	0.1678	0.5554	5.86	5.79	T	T	1.05	0.8441	0.9383	5.86	5.01	T	T	1.8	0.1227	0.3606	TC0100007551.hg.1	RP5-1092A3.5	novel transcript	chr1	+	28247144	28247568		ENST00000605846.1; OTTHUMT00000469730; uc057dxz.1					NonCoding
TC0100007552.hg.1	8.6	10.25	9.87	4.47	5.13	6.12	6.52	4.47	4.35	9.86	5.2	T	T	25.23	0.0001	0.011	4.41	5.2	T	T	-1.73	0.8574	0.9437	4.41	9.86	T	T	-43.67	9.34e-05	0.0154	TC0100007552.hg.1	SESN2	sestrin 2	chr1	+	28259452	28282491	83667	NM_031459; ENST00000253063; BC013304; BC033719; OTTHUMT00000009840	transcription initiation from RNA polymerase II promoter; fatty acid beta-oxidation; autophagy; response to glucose; gene expression; mitochondrial DNA metabolic process; response to insulin; protein kinase B signaling; glucose import; triglyceride homeostasis; regulation of gluconeogenesis involved in cellular glucose homeostasis; regulation of response to reactive oxygen species; regulation of …	nucleus; cytoplasm; mitochondrion; cytosol	protein binding		Multiple_Complex
TC0100007553.hg.1	5.5	5.67	4.97	3.76	4.29	3.97	4.61	5.01	5.56	5.48	3.99	T	F	2.81	0.0015	0.0466	5.05	3.99	F	F	2.08	0.0075	0.2379	5.05	5.48	F	T	-1.35	0.3258	0.5795	TC0100007553.hg.1	dobey	Transcript Identified by AceView	chr1	+	28262963	28263259		dobey.aAug10-unspliced					Unassigned
TC0100007554.hg.1	3.54	3.74	3.81	3.81	4.73	3.3	4.31	3.94	3.93	3.73	3.89	F	F	-1.12	0.4893	0.8257	3.94	3.89	F	F	1.03	0.7485	0.8941	3.94	3.73	F	F	1.15	0.3203	0.5746	TC0100007554.hg.1			chr1	+	28306398	28309966							NonCoding
TC0100007555.hg.1	5.93	5.56	4.81	6.65	7.04	4.49	5.29	4.06	5.11	5.49	6.83	T	T	-2.53	0.3579	0.7444	5.2	6.83	F	T	-3.11	0.0873	0.4202	5.2	5.49	F	T	-1.23	0.3684	0.6171	TC0100007555.hg.1	MED18	mediator complex subunit 18	chr1	+	28329002	28335967	54797	NM_001127350; NM_017638; ENST00000373842; ENST00000398997; ENST00000474683; ENST00000475655; ENST00000479574; BC002694; OTTHUMT00000009856; OTTHUMT00000009857; OTTHUMT00000009858; OTTHUMT00000009859	regulation of transcription from RNA polymerase II promoter; termination of RNA polymerase II transcription; transcription, DNA-templated; regulation of transcription, DNA-templated; transcription from RNA polymerase II promoter	mediator complex; core mediator complex; nucleus	RNA polymerase II transcription cofactor activity; protein binding		Multiple_Complex
TC0100007556.hg.1	10.31	10.38	10.51	10.74	10.45	10.34	10.2	7.97	8.77	10.39	10.47	T	T	-1.05	0.8245	0.9551	8.9	10.47	T	T	-2.97	0.0104	0.2634	8.9	10.39	T	T	-2.82	0.015	0.144	TC0100007556.hg.1	PHACTR4	phosphatase and actin regulator 4	chr1	+	28369582	28502771	65979	NM_001048183; NM_023923; ENST00000373836; ENST00000373839; ENST00000463428; ENST00000493669; ENST00000632202; ENST00000632421; ENST00000632964; ENST00000633167; ENST00000633371; BC021247; BC029266; BC068508; OTTHUMT00000009868; OTTHUMT00000101984; OTTHUMT00000101985; OTTHUMT00000158544; OTTHUMT00000487875; OTTHUMT00000487876; OTTHUMT00000487877; OTTHUMT00000487878; OTTHUMT00000487879		cytoplasm; lamellipodium; intracellular; cell projection	actin binding; protein phosphatase 1 binding; protein phosphatase type 1 activator activity; protein phosphatase type 1 regulator activity; protein phosphatase inhibitor activity		Multiple_Complex
TC0100007557.hg.1	4.03	3.9	4.68	4.96	4.22	4.56	4.55	5.68	4.16	3.96	4.58	F	T	-1.53	0.3794	0.76	4.62	4.58	F	T	1.03	0.6111	0.8208	4.62	3.96	F	F	1.57	0.1804	0.433	TC0100007557.hg.1	RP1-308E4.1		chr1	+	28453541	28453934		ENST00000438601					Multiple_Complex
TC0100007558.hg.1	3.76	4.72	3.5	3.88	4.36	3.97	4.09	4.97	5.63	3.74	3.95	F	F	-1.16	0.862	0.9654	4.92	3.95	T	F	1.95	0.0906	0.4243	4.92	3.74	T	F	2.27	0.0678	0.275	TC0100007558.hg.1	RNU6ATAC27P	RNA, U6atac small nuclear 27, pseudogene [Source:HGNC Symbol;Acc:HGNC:46926]	chr1	+	28481362	28481480		uc057dyg.1					Small_RNA
[truncated: 134,646 more rows]
