# Supplementary material for: CD116+ fetal precursors migrate to the perinatal lung and give rise to human alveolar macrophages
Source: J Exp Med. 2022 Jan 12;219(2):e20210987. doi: 10.1084/jem.20210987 (PMC8759608; doi:10.1084/jem.20210987)
Supplement: Table S2 — shows gene expression profiles of human lung macrophages derived from CD116+CD64+ fetal monocytes, CD116+CD64− fetal precursors, and CD34+ HSPCs in MISTRG mice. [file JEM_20210987_TableS2.xlsx]

## Sheet: BEA21P143_exp2_excluded
Table S2. Gene expression profiles of human lung macrophages derived from CD116+CD64+ fetal monocytes, CD116+CD64- fetal precursors, and CD34+ HSPCs in MISTRG mice.
	Signals (Analysis Software: TAC, Method: SST-RMA, Transformation: log2)								Comparisons (Method: ebayes Anova)
	CD64_plus		CD64_minus			CD34_plus			CD64_plus vs CD64_minus							CD34_plus vs CD64_plus							CD34_plus vs CD64_minus
ID	13_CD64+_3_(Clariom_D_Human).sst-rma-combined-dabg.chp Signal	14_CD64+_4_(Clariom_D_Human).sst-rma-combined-dabg.chp Signal	15_CD64-_3_(Clariom_D_Human).sst-rma-combined-dabg.chp Signal	16_CD64-_4_(Clariom_D_Human).sst-rma-combined-dabg.chp Signal	17_CD64-_5_(Clariom_D_Human).sst-rma-combined-dabg.chp Signal	18_CD34+_3_(Clariom_D_Human).sst-rma-combined-dabg.chp Signal	19_CD34+_4_(Clariom_D_Human).sst-rma-combined-dabg.chp Signal	20_CD34+_5_(Clariom_D_Human).sst-rma-combined-dabg.chp Signal	CD64_plus Avg (log2)	CD64_minus Avg (log2)	CD64_plus Expressed	CD64_minus Expressed	Fold Change	P-val	FDR P-val	CD34_plus Avg (log2)	CD64_plus Avg (log2)	CD34_plus Expressed	CD64_plus Expressed	Fold Change	P-val	FDR P-val	CD34_plus Avg (log2)	CD64_minus Avg (log2)	CD34_plus Expressed	CD64_minus Expressed	Fold Change	P-val	FDR P-val	ID	Public Gene IDs	Gene Symbol	Description	Chromosome	Strand	Group	Start	Stop	Entrez ID	GO Biological Process Term	GO Cellular Component Term	GO Molecular Function Term	Pathway Name
TC1700010630.hg.1	7.12	5.84	7.33	8.79	7.17	16.5	12.18	16.05	6.48	7.26	T	T	-1.71	0.249	0.8768	16.26	6.48	T	T	883.15	7.98e-06	0.0233	16.26	7.26	T	T	515.12	1.31e-05	0.0336	TC1700010630.hg.1	NM_001301714; NM_001301716; NM_001301717; NM_001301718; NM_001838; ENST00000246657; ENST00000578085; ENST00000579344; BC035343; OTTHUMT00000257222; OTTHUMT00000447526; OTTHUMT00000447527	CCR7	chemokine (C-C motif) receptor 7	chr17	-	Coding	40553769	40565484	1236		intracellular; cytosol; plasma membrane; external side of plasma membrane; cell surface; integral component of membrane; membrane	G-protein coupled receptor activity; C-C chemokine receptor activity; chemokine (C-C motif) ligand 19 binding; chemokine (C-C motif) ligand 21 binding; C-C motif chemokine 19 receptor activity; C-C motif chemokine 21 receptor activity; signal transducer activity; chemokine receptor activity; protein binding	GPCRDB_Class_A_Rhodopsin-like; Peptide_GPCRs
TC0400011052.hg.1	5.85	6.05	5.32	6.64	6.37	14.3	11.8	14.14	5.95	6.42	T	T	-1.39	0.812	0.9835	14.22	5.95	T	T	307.9	2.64e-07	0.0055	14.22	6.42	T	T	221.89	1.07e-07	0.0036	TC0400011052.hg.1	NM_002416; ENST00000264888; BC063122; BC095396; OTTHUMT00000362819	CXCL9	chemokine (C-X-C motif) ligand 9	chr4	-	Coding	76001275	76007523	4283	positive regulation of leukocyte chemotaxis; chemotaxis; defense response; inflammatory response; immune response; cellular defense response; signal transduction; G-protein coupled receptor signaling pathway; cell-cell signaling; T cell chemotaxis; positive regulation of cAMP metabolic process; response to lipopolysaccharide; regulation of cell proliferation; positive regulation of cAMP-mediated …	extracellular region; extracellular space; external side of plasma membrane	cytokine activity; protein binding; chemokine activity; CXCR3 chemokine receptor binding
TC0700013581.hg.1	6.14	8.05	10.54	14.85	7.31	14.79	11.21	15.8	7.1	10.81	T	T	-13.1	0.0618	0.7801	14.8	7.1	T	T	208.65	0.0034	0.2234	14.8	10.81	T	T	15.93	0.0909	0.7772	TC0700013581.hg.1	NM_001205315; NM_001205316; NM_024636; ENST00000301959; ENST00000414498; BC020600; OTTHUMT00000332711; OTTHUMT00000332750	STEAP4	STEAP family member 4	chr7	-	Coding	88276429	88306913	79689	copper ion import; fat cell differentiation; iron ion homeostasis; oxidation-reduction process; ferric iron import into cell; transport; ion transport	Golgi membrane; endosome; plasma membrane; integral component of plasma membrane; extracellular exosome; Golgi apparatus; membrane; integral component of membrane	cupric reductase activity; metal ion binding; ferric-chelate reductase (NADPH) activity; oxidoreductase activity
TC0600010709.hg.1	3.91	5.36	7.4	13.62	3.99	13.08	6.66	11.74	4.63	7.97	T	T	-10.1	0.148	0.8366	11.88	4.63	T	T	151.39	0.0319	0.4015	11.88	7.97	T	T	14.98	0.3325	0.8882	TC0600010709.hg.1	NM_000129; ENST00000264870; ENST00000414279; ENST00000431222; ENST00000445223; ENST00000451619; ENST00000479211; BC027963; OTTHUMT00000039756; OTTHUMT00000039757; OTTHUMT00000317456; OTTHUMT00000317457; OTTHUMT00000317458; OTTHUMT00000317459	F13A1	coagulation factor XIII, A1 polypeptide	chr6	-	Multiple_Complex	6144078	6321013	2162	platelet degranulation; blood coagulation; peptide cross-linking; platelet activation; hemostasis; wound healing	extracellular region; platelet alpha granule lumen; blood microparticle; cytoplasm	protein-glutamine gamma-glutamyltransferase activity; metal ion binding; transferase activity; transferase activity, transferring acyl groups
TC1300009598.hg.1	5.46	7.72	7.62	8.75	10.73	14.6	11.37	13.76	6.59	8.93	T	T	-5.04	0.0387	0.7525	13.63	6.59	T	T	131.46	5.61e-05	0.061	13.63	8.93	T	T	26.06	0.0009	0.2685	TC1300009598.hg.1	NM_004951; ENST00000376414; BC020752; OTTHUMT00000045582	GPR183	G protein-coupled receptor 183	chr13	-	Coding	99294530	99307495	1880	adaptive immune response; B cell activation involved in immune response; mature B cell differentiation involved in immune response; immune response; humoral immune response; G-protein coupled receptor signaling pathway; adenylate cyclase-activating G-protein coupled receptor signaling pathway; positive regulation of B cell proliferation; positive regulation of ERK1 and ERK2 cascade; immune system…	plasma membrane; integral component of plasma membrane; membrane; integral component of membrane	G-protein coupled receptor activity; oxysterol binding; signal transducer activity	GPCRDB_Other
TC1100010090.hg.1	8.35	8.06	12.03	17.03	5.72	16.37	9.66	14.79	8.21	11.7	T	T	-11.27	0.2267	0.8688	14.68	8.21	T	T	89.12	0.0662	0.4924	14.68	11.7	T	T	7.91	0.4125	0.9102	TC1100010090.hg.1	NM_006691; ENST00000256178; ENST00000438354; ENST00000529598; ENST00000531706; BC026231; OTTHUMT00000385893; OTTHUMT00000385894; OTTHUMT00000385895; OTTHUMT00000385896	LYVE1	lymphatic vessel endothelial hyaluronan receptor 1	chr11	-	Multiple_Complex	10556966	10611689	10894	carbohydrate metabolic process; transport; movement of cell or subcellular component; cell-matrix adhesion; signal transduction; response to wounding; anatomical structure morphogenesis; glycosaminoglycan metabolic process; hyaluronan metabolic process; hyaluronan catabolic process; small molecule metabolic process; glycosaminoglycan catabolic process; cell adhesion	plasma membrane; integral component of plasma membrane; membrane; extracellular exosome; integral component of membrane; cell periphery	receptor activity; transmembrane signaling receptor activity; protein binding; hyaluronic acid binding
TC0300008320.hg.1	4.02	4.51	4.05	4.42	4.87	7.34	10.96	12.5	4.26	4.44	F	F	-1.13	0.87	0.9891	10.65	4.26	T	F	83.93	0.0002	0.1008	10.65	4.44	T	F	74.33	0.0001	0.1074	TC0300008320.hg.1	NM_005816; NM_198196; ENST00000283285; ENST00000352690; ENST00000438817; ENST00000460744; ENST00000465428; ENST00000488054; ENST00000494798; BC020749	CD96	CD96 molecule	chr3	+	Multiple_Complex	111292719	111665750	10225	immune response; cell adhesion; regulation of immune response	plasma membrane; integral component of plasma membrane; membrane; integral component of membrane	protein binding
TC1100012478.hg.1	5.79	5.72	6.38	5.74	5.4	8.02	12.51	11.66	5.76	5.8	T	T	-1.03	0.9353	0.9941	11.91	5.76	T	T	71.09	0.0004	0.1226	11.91	5.8	T	T	68.91	0.0002	0.1553	TC1100012478.hg.1	NM_000732; NM_001040651; ENST00000300692; ENST00000392884; ENST00000526561; ENST00000529594; ENST00000534687; BC039035; BC070321; OTTHUMT00000392128; OTTHUMT00000392129; OTTHUMT00000392130; OTTHUMT00000392131; OTTHUMT00000392132	CD3D	CD3d molecule, delta (CD3-TCR complex)	chr11	-	Multiple_Complex	118334550	118342744	915	cell surface receptor signaling pathway; T cell differentiation; T cell costimulation; positive thymic T cell selection; positive regulation of transcription from RNA polymerase II promoter; regulation of immune response; T cell receptor signaling pathway	cytoplasm; plasma membrane; integral component of membrane; T cell receptor complex; alpha-beta T cell receptor complex; membrane	transcription coactivator activity; transmembrane signaling receptor activity; protein heterodimerization activity; protein binding
TC1100009200.hg.1	6.58	7.68	6.61	6.25	6.89	7.53	12.73	13.25	7.13	6.59	T	T	1.46	0.6785	0.9675	12.98	7.13	T	T	57.59	0.01	0.2928	12.98	6.59	T	T	83.97	0.0023	0.3698	TC1100009200.hg.1	NM_000733; ENST00000361763; ENST00000526146; ENST00000528435; ENST00000528600; ENST00000529713; ENST00000531913; BC049847; OTTHUMT00000392120; OTTHUMT00000392122; OTTHUMT00000392123; OTTHUMT00000392124; OTTHUMT00000392125; OTTHUMT00000392126	CD3E	CD3e molecule, epsilon (CD3-TCR complex)	chr11	+	Multiple_Complex	118304545	118316175	916		immunological synapse; intracellular; plasma membrane; integral component of plasma membrane; cell-cell junction; external side of plasma membrane; T cell receptor complex; alpha-beta T cell receptor complex; membrane; integral component of membrane	transmembrane signaling receptor activity; receptor signaling protein activity; protein binding; SH3 domain binding; protein kinase binding; receptor signaling complex scaffold activity; T cell receptor binding; protein heterodimerization activity; signal transducer activity
TC0400010961.hg.1	4.56	4.33	4.95	4.72	3.5	9.65	5.24	10.43	4.44	4.83	F	F	-1.31	0.9644	0.9972	10.03	4.44	T	F	47.96	0.006	0.2588	10.03	4.83	T	F	36.68	0.0027	0.3887	TC0400010961.hg.1	NM_144646; ENST00000254801; ENST00000391614; ENST00000470866; ENST00000510437; ENST00000510614; ENST00000543780; BC038982; OTTHUMT00000252160; OTTHUMT00000357228; OTTHUMT00000362606; OTTHUMT00000362607; OTTHUMT00000362608	JCHAIN	joining chain of multimeric IgA and IgM	chr4	-	Multiple_Complex	70655541	70681817	3512	retina homeostasis; adaptive immune response; glomerular filtration; immune response; antibacterial humoral response; positive regulation of protein oligomerization; innate immune response; positive regulation of respiratory burst	extracellular region; extracellular space; extracellular exosome; monomeric IgA immunoglobulin complex; dimeric IgA immunoglobulin complex; secretory IgA immunoglobulin complex; secretory dimeric IgA immunoglobulin complex; pentameric IgM immunoglobulin complex; hexameric IgM immunoglobulin complex; blood microparticle	single-stranded DNA binding; antigen binding; IgA binding; phosphatidylcholine binding; immunoglobulin receptor binding; protein homodimerization activity; peptidoglycan binding
TC1400010800.hg.1	5.06	4.93	4.47	5.36	5.05	7.27	10.74	12.01	5	4.99	T	T	1	0.9707	0.9976	10.52	5	T	T	45.96	0.0005	0.1279	10.52	4.99	T	T	46.1	0.0002	0.1478	TC1400010800.hg.1	BC089421; OTTHUMT00000325168; OTTHUMT00000325182; OTTHUMT00000325188; OTTHUMT00000325192; OTTHUMT00000325659; OTTHUMT00000325665; OTTHUMT00000325667; OTTHUMT00000325670; OTTHUMT00000325671; OTTHUMT00000325673; OTTHUMT00000325675; OTTHUMT00000325882; OTTHUMT00000325884; OTTHUMT00000325885; OTTHUMT00000325886; OTTHUMT00000326272; OTTHUMT00000326277; OTTHUMT00000326278; OTTHUMT00000326279; OTTHUMT00…	IGHG3; IGHV4-34; IGHV7-34-1; IGHV3-23; IGHV1-24; IGHV3-7; IGHV3-11; IGHV3-21; IGHV3-15; IGHV3-6; IGHV3-20; IGHV2-5; IGHV1-2; IGHV4-4; IGHV1-3; IGHV6-1; IGHM; IGHJ6; IGHJ2P; IGHJ2; IGHJ1P; IGHJ1; IGHG1	immunoglobulin heavy constant gamma 3 (G3m marker); immunoglobulin heavy variable 4-34; immunoglobulin heavy variable 7-34-1 (pseudogene); immunoglobulin heavy variable 3-23; immunoglobulin heavy variable 1-24; immunoglobulin heavy variable 3-7; immunoglobulin heavy variable 3-11 (gene/pseudogene); immunoglobulin heavy variable 3-21; immunoglobulin heavy variable 3-15; immunoglobulin heavy variab…	chr14	-	Multiple_Complex	105736343	106377775	3502; 28395; 28382; 28442; 28467; 28452; 28450; 28444; 28448; 28453; 28445; 28457; 28474; 28401; 28473; 28385; 3507; 28475; 28480; 28481; 28482; 28483; 3500	retina homeostasis; receptor-mediated endocytosis; phagocytosis, recognition; phagocytosis, engulfment; complement activation; complement activation, classical pathway; Fc-epsilon receptor signaling pathway; Fc-gamma receptor signaling pathway involved in phagocytosis; defense response to bacterium; innate immune response; B cell receptor signaling pathway; positive regulation of B cell activatio…	extracellular region; extracellular space; external side of plasma membrane; immunoglobulin complex, circulating; extracellular exosome; blood microparticle; plasma membrane; membrane; integral component of membrane; cell surface; pentameric IgM immunoglobulin complex; hexameric IgM immunoglobulin complex; integral component of plasma membrane; B cell receptor complex; perinuclear region of cytop…	antigen binding; immunoglobulin receptor binding; single-stranded DNA binding; protein binding; phosphatidylcholine binding; peptidoglycan binding; transmembrane signaling receptor activity
TC1200009872.hg.1	4.02	4.15	4.02	4.3	4.22	5.54	9.97	9.25	4.08	4.2	F	F	-1.08	0.9231	0.993	9.6	4.08	T	F	45.68	0.0013	0.1719	9.6	4.2	T	F	42.13	0.0007	0.2472	TC1200009872.hg.1	NM_002258; ENST00000229402; BC114516; OTTHUMT00000400280	KLRB1	killer cell lectin-like receptor subfamily B, member 1	chr12	-	Coding	9594551	9607901	3820	cell surface receptor signaling pathway; regulation of immune response	plasma membrane; integral component of membrane; membrane	transmembrane signaling receptor activity; carbohydrate binding
TC0200006606.hg.1	5.18	5.25	4.44	5	5.16	5.48	10.78	10.65	5.21	4.99	T	F	1.17	0.7815	0.9811	10.71	5.21	T	T	45.14	0.011	0.3018	10.71	4.99	T	F	52.8	0.0034	0.415	TC0200006606.hg.1	ENST00000417930.1; OTTHUMT00000323245; shawdar.aAug10; uc061gkz.1	AC092580.4; shawdar	novel transcript; Transcript Identified by AceView	chr2	+	Multiple_Complex	7725420	7731336
TC0100010310.hg.1	8.85	10.58	8.46	10.56	10.19	12.27	14.92	15.27	9.72	10.36	T	T	-1.56	0.9827	0.9985	15.09	9.72	T	T	41.31	0.0004	0.1233	15.09	10.36	T	T	26.45	0.0002	0.1478	TC0100010310.hg.1	NM_001282588; NM_001282589; NM_001282590; NM_001282591; NM_001282592; NM_001282593; NM_001282594; NM_001282595; NM_001282596; NM_021181; ENST00000359331; ENST00000368042; ENST00000368043; ENST00000441662; ENST00000444090; ENST00000458104; ENST00000458602; ENST00000484221; ENST00000488819; ENST00000495334; ENST00000621377; BC027867; OTTHUMT00000060464; OTTHUMT00000060465; OTTHUMT00000060466; OTTHU…	SLAMF7	SLAM family member 7	chr1	+	Multiple_Complex	160739057	160754821	57823	cell adhesion; natural killer cell activation; natural killer cell mediated cytotoxicity; regulation of immune response	plasma membrane; integral component of membrane; membrane; endoplasmic reticulum	protein binding; receptor activity
TC2200009219.hg.1	4.25	4.25	4.18	3.77	4.07	4.78	10	12.52	4.25	4.05	T	F	1.15	0.8804	0.99	9.52	4.25	T	T	38.57	0.0108	0.2998	9.52	4.05	T	F	44.25	0.0042	0.4419	TC2200009219.hg.1	NM_001178126; NM_001256296; NR_049835; ENST00000526893; ENST00000531372; ENST00000532223; ENST00000577998; ENST00000610541; ENST00000612695; ENST00000613777; ENST00000616131; ENST00000617866; ENST00000617880; ENST00000620657; ENST00000620665; BC012159; OTTHUMT00000321818; OTTHUMT00000321820; OTTHUMT00000321822; OTTHUMT00000321828; OTTHUMT00000321829; OTTHUMT00000385698; OTTHUMT00000385699; OTTHUM…	IGLL5; MIR5571; IGLC1; IGLC2; IGLV2-5; IGLV3-1; IGLJ1	immunoglobulin lambda-like polypeptide 5; microRNA 5571; immunoglobulin lambda constant 1 (Mcg marker); immunoglobulin lambda constant 2 (Kern-Oz- marker); immunoglobulin lambda variable 2-5 (pseudogene); immunoglobulin lambda variable 3-1; immunoglobulin lambda joining 1	chr22	+	Multiple_Complex	22856545	22901437	100423062; 100847006; 3537; 3538; 28818; 28809; 28833	receptor-mediated endocytosis; phagocytosis, recognition; phagocytosis, engulfment; complement activation, classical pathway; Fc-epsilon receptor signaling pathway; Fc-gamma receptor signaling pathway involved in phagocytosis; defense response to bacterium; innate immune response; B cell receptor signaling pathway; positive regulation of B cell activation; drug transmembrane transport; immune res…	external side of plasma membrane; immunoglobulin complex, circulating; extracellular exosome; blood microparticle; extracellular region; extracellular space; plasma membrane	antigen binding; immunoglobulin receptor binding; protein binding
TC1100012949.hg.1	6.8	7.08	7.95	9.96	7.69	13.21	10.74	12.16	6.94	7.83	T	T	-1.84	0.052	0.7722	12.07	6.94	T	T	34.96	2.66e-05	0.0405	12.07	7.83	T	T	18.96	0.0002	0.1719	TC1100012949.hg.1	NM_003641; ENST00000328221; ENST00000408968; ENST00000525554; ENST00000528780; BC000897; OTTHUMT00000383595; OTTHUMT00000386371; OTTHUMT00000386372; OTTHUMT00000386373	IFITM1	interferon induced transmembrane protein 1	chr11	+	Multiple_Complex	313506	315272	8519	ossification; cell surface receptor signaling pathway; negative regulation of cell proliferation; response to virus; cytokine-mediated signaling pathway; negative regulation of cell migration; response to interferon-gamma; response to interferon-alpha; response to interferon-beta; intracellular signal transduction; negative regulation of viral genome replication; positive regulation of osteoblast…	intracellular; plasma membrane; membrane; integral component of membrane	receptor signaling protein activity; protein binding
TC0400011053.hg.1	4.38	5.11	5.27	5.78	5.79	10.03	7.67	11.33	4.75	5.79	T	T	-2.05	0.2937	0.8911	9.81	4.75	T	T	33.43	6.83e-05	0.0662	9.81	5.79	T	T	16.29	0.0001	0.1276	TC0400011053.hg.1	NM_001565; ENST00000306602; BC010954; OTTHUMT00000362817	CXCL10	chemokine (C-X-C motif) ligand 10	chr4	-	Coding	76021116	76023536	3627	positive regulation of leukocyte chemotaxis; chemotaxis; inflammatory response; immune response; signal transduction; cell surface receptor signaling pathway; G-protein coupled receptor signaling pathway; cell-cell signaling; muscle organ development; blood circulation; positive regulation of cell proliferation; response to cold; response to gamma radiation; T cell chemotaxis; regulation of T cel…	extracellular region; extracellular space; external side of plasma membrane	receptor binding; protein binding; chemokine activity; heparin binding; cAMP-dependent protein kinase regulator activity; CXCR3 chemokine receptor binding; cytokine activity
TC1100013087.hg.1	9.45	10.11	9.03	11.34	9.8	14.69	13.04	15.11	9.78	9.95	T	T	-1.12	0.6894	0.969	14.76	9.78	T	T	31.53	4.48e-05	0.0539	14.76	9.95	T	T	28.06	2.95e-05	0.0581	TC1100013087.hg.1	NM_001165; NM_182962; ENST00000263464; ENST00000526421; ENST00000527309; ENST00000527336; ENST00000528940; ENST00000532808; ENST00000615299; BC037420; OTTHUMT00000394158; OTTHUMT00000394159; OTTHUMT00000394160; OTTHUMT00000394161; OTTHUMT00000394163; OTTHUMT00000394164	BIRC3	baculoviral IAP repeat containing 3	chr11	+	Multiple_Complex	102317450	102339403	330		nucleus; nucleoplasm; cytoplasm; cytosol; spindle microtubule; protein complex; membrane raft	ubiquitin-protein transferase activity; protein binding; zinc ion binding; ligase activity; cysteine-type endopeptidase inhibitor activity involved in apoptotic process; metal ion binding	Apoptosis; Apoptosis_GenMAPP
TC2000007514.hg.1	8.11	8.63	9.75	11.08	13.98	12.2	14.39	13.28	8.37	11.34	T	T	-7.84	0.0076	0.7037	13.29	8.37	T	T	30.27	0.0004	0.1268	13.29	11.34	T	T	3.86	0.0829	0.7659	TC2000007514.hg.1	NM_004994; ENST00000372330; BC006093; OTTHUMT00000080337; uc002xqz.3	MMP9	matrix metallopeptidase 9	chr20	+	Multiple_Complex	46008908	46016561	4318	skeletal system development; ossification; positive regulation of protein phosphorylation; proteolysis; axon guidance; embryo implantation; extracellular matrix disassembly; extracellular matrix organization; macrophage differentiation; collagen catabolic process; endodermal cell differentiation; negative regulation of apoptotic process; positive regulation of DNA binding; positive regulation of …	extracellular region; proteinaceous extracellular matrix; extracellular space; extracellular exosome; extracellular matrix	endopeptidase activity; metalloendopeptidase activity; protein binding; collagen binding; metallopeptidase activity; zinc ion binding; identical protein binding; peptidase activity; hydrolase activity; metal ion binding; calcium ion binding	Matrix_Metalloproteinases
TC1100009657.hg.1	10.27	11.05	12.3	13.88	11.76	16.96	14	15.43	10.66	12.38	T	T	-3.3	0.0272	0.74	15.46	10.66	T	T	27.84	7.76e-05	0.0689	15.46	12.38	T	T	8.43	0.002	0.354	TC1100009657.hg.1	NM_021034; NR_049759; ENST00000399808; ENST00000526811; ENST00000531688; ENST00000602735; BC006794; BC008417; BC022439; BC070243; OTTHUMT00000384765; OTTHUMT00000384766; OTTHUMT00000384767; OTTHUMT00000468087	IFITM3	interferon induced transmembrane protein 3	chr11	-	Multiple_Complex	319669	327537	10410	immune response; response to virus; cytokine-mediated signaling pathway; negative regulation of viral transcription; response to interferon-gamma; response to interferon-alpha; response to interferon-beta; negative regulation of viral genome replication; negative regulation of viral entry into host cell; defense response to virus; type I interferon signaling pathway; immune system process; respon…	lysosomal membrane; plasma membrane; integral component of membrane; late endosome membrane; extracellular exosome; lysosome; endosome; membrane	protein binding
TC0100012734.hg.1	5.49	7.4	7.44	7.15	8.56	11.14	11.02	11.18	6.44	7.4	T	T	-1.94	0.0343	0.7458	11.13	6.44	T	T	25.78	2.93e-06	0.0142	11.13	7.4	T	T	13.26	2e-05	0.0445	TC0100012734.hg.1	NM_001561; ENST00000377507; ENST00000474475; ENST00000492571; ENST00000615230; BC006196; OTTHUMT00000003622; OTTHUMT00000003623; OTTHUMT00000083600	TNFRSF9	tumor necrosis factor receptor superfamily, member 9	chr1	-	Coding	7915871	7943165	3604	apoptotic process; inflammatory response; immune response; multicellular organismal development; negative regulation of cell proliferation; extrinsic apoptotic signaling pathway via death domain receptors; response to lipopolysaccharide; tumor necrosis factor-mediated signaling pathway; regulation of apoptotic process; protein homotrimerization; negative regulation of interleukin-10 secretion; ne…	extracellular space; integral component of plasma membrane; external side of plasma membrane; membrane; integral component of membrane	receptor activity; tumor necrosis factor-activated receptor activity; protein binding; cytokine binding
TC0100008815.hg.1	5.84	5.74	6.57	7.87	6.98	10.4	9.58	11.19	5.79	7.06	T	T	-2.41	0.0148	0.7038	10.39	5.79	T	T	24.24	1.04e-06	0.0094	10.39	7.06	T	T	10.07	9.76e-06	0.0294	TC0100008815.hg.1	NM_006820; ENST00000370751; ENST00000450498; ENST00000452835; ENST00000459784; ENST00000462041; ENST00000474002; ENST00000476521; ENST00000476876; ENST00000486882; ENST00000494910; BC015932; OTTHUMT00000026834; OTTHUMT00000026835; OTTHUMT00000026836; OTTHUMT00000026837; OTTHUMT00000026838; OTTHUMT00000026839; OTTHUMT00000026840; OTTHUMT00000026841; OTTHUMT00000096291; OTTHUMT00000324180; uc010oro…	IFI44L	interferon-induced protein 44-like	chr1	+	Multiple_Complex	78619922	78646145	10964	immune response; defense response to virus	nucleoplasm; cytoplasm	GTP binding
TC1200009800.hg.1	9.14	8.52	10.24	11.49	10.45	12.71	13.38	13.37	8.83	10.36	T	T	-2.88	0.0006	0.673	13.37	8.83	T	T	23.35	3.61e-07	0.0055	13.37	10.36	T	T	8.11	2.94e-05	0.0581	TC1200009800.hg.1	NM_006931; ENST00000075120; ENST00000469295; ENST00000476634; ENST00000479059; ENST00000486749; ENST00000490763; ENST00000495813; ENST00000541671; ENST00000543435; ENST00000544291; ENST00000544936; BC039196; OTTHUMT00000257914; OTTHUMT00000257915; OTTHUMT00000257916; OTTHUMT00000257917; OTTHUMT00000257918; OTTHUMT00000257919; OTTHUMT00000399823; OTTHUMT00000399826; OTTHUMT00000399827; OTTHUMT0000…	SLC2A3	solute carrier family 2 (facilitated glucose transporter), member 3	chr12	-	Multiple_Complex	7919228	7936296	6515		plasma membrane; integral component of plasma membrane; integral component of membrane; extracellular exosome; membrane	glucose transmembrane transporter activity; glucose binding; transporter activity; transmembrane transporter activity; substrate-specific transmembrane transporter activity; sugar:proton symporter activity
TC0100014857.hg.1	7.54	8.56	8.06	9.12	8.28	11.69	12.56	13.37	8.05	8.25	T	T	-1.15	0.3931	0.9184	12.55	8.05	T	T	22.62	2.4e-06	0.0136	12.55	8.25	T	T	19.59	2.22e-06	0.0132	TC0100014857.hg.1	NM_001134486; NM_052942; ENST00000370459; ENST00000443807; ENST00000471171; ENST00000481145; ENST00000490568; BC031639; OTTHUMT00000027700; OTTHUMT00000027997; OTTHUMT00000027998; OTTHUMT00000027999; OTTHUMT00000028000	GBP5	guanylate binding protein 5	chr1	-	Multiple_Complex	89258950	89272861	115362	inflammatory response; metabolic process; positive regulation of innate immune response; interleukin-1 beta secretion; protein homotetramerization; cellular response to interferon-gamma; interleukin-18 secretion; positive regulation of cytokine production involved in inflammatory response; positive regulation of NLRP3 inflammasome complex assembly; immune system process	Golgi membrane; membrane; cytoplasmic vesicle; cytoplasm; Golgi apparatus	GTPase activity; protein binding; GTP binding; identical protein binding; nucleotide binding; hydrolase activity
TC2200008661.hg.1	8.29	7.55	8.71	9.55	8.24	10.98	12.7	12.35	7.92	8.78	T	T	-1.82	0.1046	0.8132	12.42	7.92	T	T	22.61	8.24e-06	0.0233	12.42	8.78	T	T	12.43	2.95e-05	0.0581	TC2200008661.hg.1	NM_006498; ENST00000215886; ENST00000416480; BC059782; OTTHUMT00000318991; OTTHUMT00000318992	LGALS2	lectin, galactoside-binding, soluble, 2	chr22	-	Coding	37570246	37582616	3957			protein binding; galactoside binding; carbohydrate binding
TC1600007997.hg.1	4.83	4.93	4.62	6.05	4.54	9.42	5.87	9.28	4.88	4.58	T	T	1.23	0.834	0.9851	9.35	4.88	T	T	22.11	0.0035	0.2257	9.35	4.58	T	T	27.19	0.0025	0.3781	TC1600007997.hg.1	NM_002990; ENST00000219235; BC027952; OTTHUMT00000257328	CCL22	chemokine (C-C motif) ligand 22	chr16	+	Multiple_Complex	57358772	57366190	6367	monocyte chemotaxis; chemotaxis; inflammatory response; immune response; signal transduction; G-protein coupled receptor signaling pathway; cell-cell signaling; response to virus; neutrophil chemotaxis; positive regulation of GTPase activity; lymphocyte chemotaxis; chemokine-mediated signaling pathway; positive regulation of ERK1 and ERK2 cascade; cellular response to interferon-gamma; cellular r…	extracellular region; extracellular space	chemokine activity; CCR chemokine receptor binding; cytokine activity
TC0100015858.hg.1	8.87	12.01	13.88	13.99	12.3	16.01	13.56	15.02	10.44	13.93	T	T	-11.24	0.0076	0.7037	14.91	10.44	T	T	22.09	0.0005	0.1297	14.91	13.93	T	T	1.97	0.095	0.7801	TC0100015858.hg.1	NM_002964; ENST00000368732; ENST00000368733; ENST00000477801; BC005928; OTTHUMT00000036791; OTTHUMT00000036792; OTTHUMT00000097827; uc001fbs.3	S100A8	S100 calcium binding protein A8	chr1	-	Multiple_Complex	153390032	153391188	6279	cytokine production; leukocyte migration involved in inflammatory response; acute inflammatory response; chronic inflammatory response; positive regulation of peptide secretion; autophagy; activation of cysteine-type endopeptidase activity involved in apoptotic process; inflammatory response; response to zinc ion; peptidyl-cysteine S-nitrosylation; positive regulation of cell growth; neutrophil c…	extracellular region; extracellular space; nucleus; cytosol; cytoskeleton; plasma membrane; extracellular exosome; cytoplasm; membrane	calcium ion binding; protein binding; microtubule binding; zinc ion binding; Toll-like receptor 4 binding; arachidonic acid binding; RAGE receptor binding; metal ion binding
TC0900009334.hg.1	9.27	6.79	6.73	10.52	9.84	12.51	12.37	13.48	8.03	10.12	T	T	-4.28	0.3324	0.9025	12.44	8.03	T	T	21.31	0.0006	0.1368	12.44	10.12	T	T	4.98	0.0015	0.3181	TC0900009334.hg.1	moyswey.aAug10-unspliced	moyswey	Transcript Identified by AceView	chr9	+	Coding	138232085	138232427
TC0500007972.hg.1	4.89	4.08	5.79	10.17	5.5	10.99	6.77	8.67	4.48	5.65	T	T	-2.25	0.0749	0.7914	8.78	4.48	T	T	19.63	0.0088	0.2837	8.78	5.65	T	T	8.73	0.1997	0.8432	TC0500007972.hg.1	NM_001126336; NM_001164097; NM_001164098; NM_004385; ENST00000265077; ENST00000342785; ENST00000343200; ENST00000502527; ENST00000503923; ENST00000505615; ENST00000507162; ENST00000512590; ENST00000513016; ENST00000513960; ENST00000513984; ENST00000515397; OTTHUMT00000254092; OTTHUMT00000369619; OTTHUMT00000369620; OTTHUMT00000369622; OTTHUMT00000369623; OTTHUMT00000369642; OTTHUMT00000369643; OT…	VCAN	versican	chr5	+	Multiple_Complex	83471465	83582303	1462		extracellular region; proteinaceous extracellular matrix; extracellular space; Golgi lumen; membrane; extracellular matrix; lysosomal lumen; intracellular membrane-bounded organelle	calcium ion binding; protein binding; glycosaminoglycan binding; hyaluronic acid binding; protein phosphatase binding; carbohydrate binding
TC0200007908.hg.1	5.02	8.04	8.9	9.05	7.95	10.93	7.09	10.62	6.53	8.97	T	T	-5.44	0.0783	0.7952	10.77	6.53	T	T	18.94	0.0179	0.3477	10.77	8.97	T	T	3.48	0.3651	0.8971	TC0200007908.hg.1	NM_018153; NM_032208; NM_053034; ENST00000303714; ENST00000409349; ENST00000409829; ENST00000463335; ENST00000481119; ENST00000482235; ENST00000497197; BC012074; OTTHUMT00000251770; OTTHUMT00000327211; OTTHUMT00000327258; OTTHUMT00000327259; OTTHUMT00000327260; OTTHUMT00000327262; OTTHUMT00000327263	ANTXR1	anthrax toxin receptor 1	chr2	+	Multiple_Complex	69013144	69249327	84168	signal transduction; reproductive process; actin cytoskeleton reorganization; substrate adhesion-dependent cell spreading	plasma membrane; cell surface; endosome membrane; integral component of membrane; lamellipodium membrane; filopodium membrane; extracellular exosome; membrane; cell projection	transmembrane signaling receptor activity; protein binding; collagen binding; metal ion binding; actin filament binding; receptor activity
TC0100013167.hg.1	7.25	7.66	7.1	7.49	7.33	8.73	11.85	13.02	7.46	7.31	T	T	1.1	0.8732	0.9895	11.63	7.46	T	T	18.11	0.0018	0.1865	11.63	7.31	T	T	19.97	0.0006	0.2377	TC0100013167.hg.1	NM_001271814; NM_012400; ENST00000375105; ENST00000617227; BC025706; OTTHUMT00000007683	PLA2G2D	phospholipase A2, group IID	chr1	-	Coding	20111939	20119566	26279	CD4-positive, CD25-positive, alpha-beta regulatory T cell differentiation; phospholipid metabolic process; phosphatidic acid biosynthetic process; inflammatory response; lipid catabolic process; phosphatidylglycerol acyl-chain remodeling; phosphatidylinositol acyl-chain remodeling; phosphatidylserine acyl-chain remodeling; phosphatidylcholine acyl-chain remodeling; phosphatidylethanolamine acyl-c…	extracellular region; membrane; integral component of membrane	phospholipase A2 activity; calcium ion binding; heparin binding; heparan sulfate proteoglycan binding; hydrolase activity; metal ion binding	LIPASYN-PWY
TC0700013479.hg.1	4.64	5.32	4.39	4.31	4.16	6.53	9.35	10.44	4.98	4.29	T	F	1.61	0.4251	0.9256	9.14	4.98	T	T	17.94	0.0009	0.153	9.14	4.29	T	F	28.88	0.0001	0.1074	TC0700013479.hg.1	OTTHUMT00000352476; OTTHUMT00000352498; OTTHUMT00000352512; OTTHUMT00000352524; OTTHUMT00000352528; OTTHUMT00000352533; OTTHUMT00000352544; OTTHUMT00000485306; OTTHUMT00000485307; OTTHUMT00000485308	TRBV25-1; TRBJ2-4; TRBV28; TRBC2; TRBJ2-6; TRBJ2-1; TRBV27; TRBJ1-5; TRBJ1-6; TRBC1	T cell receptor beta variable 25-1; T cell receptor beta joining 2-4; T cell receptor beta variable 28; T cell receptor beta constant 2; T cell receptor beta joining 2-6; T cell receptor beta joining 2-1; T cell receptor beta variable 27; T cell receptor beta joining 1-5; T cell receptor beta joining 1-6; T cell receptor beta constant 1	chr7	+	Multiple_Complex	142670740	142802748	28562; 28625; 28559; 28638; 28623; 28629; 28560; 28631; 28630; 28639	immune response; T cell costimulation; regulation of immune response; T cell receptor signaling pathway	integral component of membrane; plasma membrane; membrane
TC0100009666.hg.1	6.35	7.59	7.64	9.97	6.82	11.92	9.53	11.26	6.97	7.76	T	T	-1.73	0.207	0.8626	11.13	6.97	T	T	17.86	0.0009	0.1544	11.13	7.76	T	T	10.31	0.0048	0.4646	TC0100009666.hg.1	NR_003955; ENST00000458200; ENST00000618253; ENST00000622787; OTTHUMT00000469485; OTTHUMT00000469486; OTTHUMT00000469487	EMBP1	embigin pseudogene 1	chr1	+	Multiple_Complex	121519112	121571892	647121
TC0300007257.hg.1	5.95	7.3	6.76	10.06	9.71	10.8	9.96	10.68	6.62	9.88	T	T	-9.56	0.0203	0.7152	10.74	6.62	T	T	17.33	0.0007	0.1404	10.74	9.88	T	T	1.81	0.0471	0.7153	TC0300007257.hg.1	NM_000579; NM_001100168; ENST00000292303; ENST00000445772; BC038398; OTTHUMT00000257377; OTTHUMT00000343958	CCR5	chemokine (C-C motif) receptor 5 (gene/pseudogene)	chr3	+	Multiple_Complex	46370142	46376206	1234	MAPK cascade; dendritic cell chemotaxis; calcium ion transport; chemotaxis; inflammatory response; immune response; cellular defense response; cell surface receptor signaling pathway; G-protein coupled receptor signaling pathway; positive regulation of cytosolic calcium ion concentration; cell-cell signaling; release of sequestered calcium ion into cytosol by sarcoplasmic reticulum; viral process…	cytoplasm; endosome; cytosol; plasma membrane; integral component of plasma membrane; external side of plasma membrane; cell surface; membrane; integral component of membrane	virus receptor activity; actin binding; phosphatidylinositol phospholipase C activity; chemokine receptor activity; protein binding; coreceptor activity; C-C chemokine receptor activity; C-C chemokine binding; chemokine (C-C motif) ligand 5 binding; signal transducer activity; G-protein coupled receptor activity	GPCRDB_Class_A_Rhodopsin-like; Peptide_GPCRs; GPCRDB_Other
TC0500010670.hg.1	5.38	7.77	7.62	9.93	6.79	10.67	9.4	11.01	6.58	7.77	T	T	-2.28	0.1126	0.8177	10.69	6.58	T	T	17.3	0.0015	0.1776	10.69	7.77	T	T	7.58	0.0172	0.608	TC0500010670.hg.1	NM_198449; ENST00000303221; ENST00000505896; ENST00000506190; ENST00000508934; ENST00000514111; BC059398; OTTHUMT00000253853; OTTHUMT00000367698; OTTHUMT00000367699; OTTHUMT00000367701; OTTHUMT00000367702	EMB	embigin	chr5	-	Multiple_Complex	50396192	50443248	133418	plasma membrane lactate transport; cell adhesion	integral component of plasma membrane; cell junction; synapse; plasma membrane; membrane; integral component of membrane	protein binding
TC0600014255.hg.1	7.39	9.29	9.03	7.99	8.07	12.34	12.54	13.64	8.34	8.03	T	T	1.24	0.9632	0.9971	12.44	8.34	T	T	17.19	7.78e-06	0.0233	12.44	8.03	T	T	21.25	2.88e-06	0.0132	TC0600014255.hg.1	ENST00000377050; BC012472; OTTHUMT00000076628	UBD	ubiquitin D	chr6	-	Coding	29555515	29559925	10537	proteolysis; ubiquitin-dependent protein catabolic process; protein ubiquitination; protein modification by small protein conjugation; response to interferon-gamma; response to tumor necrosis factor; myeloid dendritic cell differentiation; positive regulation of apoptotic process; positive regulation of I-kappaB kinase/NF-kappaB signaling; aggresome assembly; response to organonitrogen compound	nucleus; nucleolus; cytoplasm; aggresome	protein binding; proteasome binding
TC1200009796.hg.1	11.24	10.91	12.41	13.49	12.56	14.63	15.21	15.52	11.07	12.49	T	T	-2.67	0.0006	0.673	15.15	11.07	T	T	16.95	3.59e-07	0.0055	15.15	12.49	T	T	6.34	2.65e-05	0.0545	TC1200009796.hg.1	NM_001286233; NM_001286234; NM_001286235; NM_001286236; NM_001286237; NM_153449; ENST00000340749; ENST00000396589; ENST00000431042; ENST00000535266; ENST00000535295; ENST00000535344; ENST00000535383; ENST00000535587; ENST00000536594; ENST00000537557; ENST00000539234; ENST00000539738; ENST00000539924; ENST00000542505; ENST00000542546; ENST00000542782; ENST00000542916; ENST00000543909; ENST00000544…	SLC2A14	solute carrier family 2 (facilitated glucose transporter), member 14	chr12	-	Multiple_Complex	7812512	7891196	144195		nucleus; integral component of membrane; membrane; integral component of plasma membrane	glucose transmembrane transporter activity; transporter activity; transmembrane transporter activity; substrate-specific transmembrane transporter activity; sugar:proton symporter activity
TC1700007561.hg.1	10.23	11.82	12.45	16.2	12.52	15.67	12.14	14.95	11.03	12.49	T	T	-2.76	0.0444	0.7623	15.06	11.03	T	T	16.39	0.0203	0.3588	15.06	12.49	T	T	5.95	0.6274	0.9539	TC1700007561.hg.1	NM_005408; ENST00000225844; ENST00000577681; BC008621; OTTHUMT00000256389; OTTHUMT00000447906; uc002hic.3	CCL13	chemokine (C-C motif) ligand 13	chr17	+	Coding	34356452	34358610	6357	monocyte chemotaxis; cellular calcium ion homeostasis; chemotaxis; inflammatory response; cytoskeleton organization; signal transduction; G-protein coupled receptor signaling pathway; cell-cell signaling; regulation of cell shape; neutrophil chemotaxis; positive regulation of GTPase activity; eosinophil chemotaxis; lymphocyte chemotaxis; chemokine-mediated signaling pathway; positive regulation o…	extracellular space; cell; extracellular region	receptor binding; chemokine activity; CCR chemokine receptor binding; cytokine activity
TC1100012948.hg.1	8.2	8.74	8.18	10.75	8.63	13.35	11.27	12.57	8.47	8.42	T	T	1.04	0.3442	0.9061	12.45	8.47	T	T	15.82	0.0002	0.1058	12.45	8.42	T	T	16.39	0.0005	0.2154	TC1100012948.hg.1	NM_006435; ENST00000399817; ENST00000527146; ENST00000533141; ENST00000602569; ENST00000616316; BC009696; OTTHUMT00000383590; OTTHUMT00000383591; OTTHUMT00000383592; OTTHUMT00000468099	IFITM2	interferon induced transmembrane protein 2	chr11	+	Multiple_Complex	307631	309410	10581	immune response; response to virus; cytokine-mediated signaling pathway; response to interferon-gamma; response to interferon-alpha; response to interferon-beta; negative regulation of viral genome replication; negative regulation of viral entry into host cell; defense response to virus; type I interferon signaling pathway; immune system process; response to biotic stimulus; innate immune respons…	plasma membrane; integral component of membrane; membrane; cellular_component	molecular_function
TC0600006442.hg.1	7.48	6.83	7.81	9.09	7.27	12.92	8.68	11.37	7.16	7.92	T	T	-1.7	0.3692	0.9115	11.13	7.16	T	T	15.64	0.0022	0.1978	11.13	7.92	T	T	9.2	0.0059	0.4897	TC0600006442.hg.1	NM_001195286; NM_002460; NR_046000; ENST00000380956; ENST00000468485; ENST00000469834; ENST00000493114; ENST00000495137; BC015752; OTTHUMT00000043638; OTTHUMT00000043639; OTTHUMT00000043640; OTTHUMT00000043641; OTTHUMT00000043642	IRF4	interferon regulatory factor 4	chr6	+	Multiple_Complex	391739	411447	3662		nuclear nucleosome; nucleus; nucleoplasm; cytoplasm; cytosol; membrane	RNA polymerase II core promoter proximal region sequence-specific DNA binding; transcriptional activator activity, RNA polymerase II core promoter proximal region sequence-specific binding; transcription factor activity, sequence-specific DNA binding; protein binding; transcription factor binding; protein-lysine N-methyltransferase activity; sequence-specific DNA binding; regulatory region DNA bi…	Apoptosis
TC0200013380.hg.1	8.14	8.34	7.14	7.5	7.83	12.45	8.78	13.83	8.24	7.49	T	T	1.68	0.4961	0.9409	12.2	8.24	T	T	15.56	0.008	0.2756	12.2	7.49	T	T	26.12	0.0011	0.2869	TC0200013380.hg.1	BC016380; BC030813; BC032451; BC062704; OTTHUMT00000323134; OTTHUMT00000323135; OTTHUMT00000323357; OTTHUMT00000323358; OTTHUMT00000323359; OTTHUMT00000323361; OTTHUMT00000323387; OTTHUMT00000323388; OTTHUMT00000323392; OTTHUMT00000323398; OTTHUMT00000323399; OTTHUMT00000323401; OTTHUMT00000323402; OTTHUMT00000323404; OTTHUMT00000323476; OTTHUMT00000323480; OTTHUMT00000323482; OTTHUMT00000323491	IGK; IGKV1-6; IGKV1-5; IGKV3-11; IGKV1-8; IGKV2-10; IGKV1-9; IGKV2-23; IGKV3-20; IGKV1-12; IGKV1-16; IGKV1-17; IGKV2-28; IGKV3-15; IGKV2-24; IGKV1-39; IGKV1-33; IGKC; IGKV2-30	immunoglobulin kappa locus; immunoglobulin kappa variable 1-6; immunoglobulin kappa variable 1-5; immunoglobulin kappa variable 3-11; immunoglobulin kappa variable 1-8; immunoglobulin kappa variable 2-10 (pseudogene); immunoglobulin kappa variable 1-9; immunoglobulin kappa variable 2-23 (pseudogene); immunoglobulin kappa variable 3-20; immunoglobulin kappa variable 1-12; immunoglobulin kappa vari…	chr2	-	Multiple_Complex	88810470	89320146	50802; 28943; 28299; 28914; 28942; 28928; 28941; 28924; 28912; 28940; 28938; 28937; 28921; 28913; 28923; 28930; 28933; 3514; 28919	receptor-mediated endocytosis; immune response; complement activation; complement activation, classical pathway; Fc-epsilon receptor signaling pathway; Fc-gamma receptor signaling pathway involved in phagocytosis; innate immune response; regulation of immune response; glomerular filtration; antibacterial humoral response; retina homeostasis; phagocytosis, recognition; phagocytosis, engulfment; de…	extracellular region; plasma membrane; extracellular exosome; blood microparticle; extracellular space; monomeric IgA immunoglobulin complex; secretory IgA immunoglobulin complex; pentameric IgM immunoglobulin complex; external side of plasma membrane; immunoglobulin complex, circulating	antigen binding; immunoglobulin receptor binding
TC0800010002.hg.1	6.78	6.7	6.5	6.04	6.94	10.67	9.87	11.59	6.74	6.49	T	T	1.19	0.5786	0.9526	10.7	6.74	T	T	15.56	2.57e-06	0.0136	10.7	6.49	T	T	18.52	4.79e-07	0.0064	TC0800010002.hg.1	NM_001394; NM_057158; ENST00000240100; ENST00000240101; BC002671; BC014565; OTTHUMT00000257249; OTTHUMT00000257250	DUSP4	dual specificity phosphatase 4	chr8	-	Multiple_Complex	29333062	29350750	1846	MAPK cascade; inactivation of MAPK activity; endoderm formation; toll-like receptor signaling pathway; MyD88-dependent toll-like receptor signaling pathway; MyD88-independent toll-like receptor signaling pathway; protein dephosphorylation; toll-like receptor 2 signaling pathway; toll-like receptor 3 signaling pathway; toll-like receptor 4 signaling pathway; toll-like receptor 5 signaling pathway;…	nucleus; nucleoplasm	protein tyrosine phosphatase activity; protein tyrosine/serine/threonine phosphatase activity; protein tyrosine/threonine phosphatase activity; MAP kinase tyrosine/serine/threonine phosphatase activity; phosphoprotein phosphatase activity; hydrolase activity; phosphatase activity
TC0200008261.hg.1	8.86	9	9.56	10	9.31	11.68	13.65	13	8.93	9.6	T	T	-1.59	0.17	0.8462	12.87	8.93	T	T	15.42	6.61e-06	0.0226	12.87	9.6	T	T	9.67	1.48e-05	0.0366	TC0200008261.hg.1	NM_006634; ENST00000306384; ENST00000462451; BC017891; OTTHUMT00000252484; OTTHUMT00000329450	VAMP5	vesicle associated membrane protein 5	chr2	+	Multiple_Complex	85584408	85593412	10791	exocytosis; vesicle fusion; muscle organ development; skeletal muscle tissue development; cell differentiation; Golgi to plasma membrane protein transport; multicellular organismal development; vesicle-mediated transport	late endosome; trans-Golgi network; plasma membrane; integral component of plasma membrane; synaptic vesicle; cell surface; intercalated disc; cytoplasmic vesicle membrane; SNARE complex; integral component of organelle membrane; perinuclear region of cytoplasm; extracellular exosome; Golgi apparatus; endomembrane system; membrane; integral component of membrane	SNARE binding; SNAP receptor activity; protein binding
TC0200011980.hg.1	10.6	9.31	11.51	13.82	13.13	13.8	12.67	14.01	9.96	12.99	T	T	-8.17	0.001	0.673	13.9	9.96	T	T	15.39	0.0002	0.1008	13.9	12.99	T	T	1.88	0.2661	0.8689	TC0200011980.hg.1	NM_006277; NM_019595; NM_147152; ENST00000355123; ENST00000361999; ENST00000406921; ENST00000407704; ENST00000412011; ENST00000416160; ENST00000427234; ENST00000443927; ENST00000449392; ENST00000469848; ENST00000478720; ENST00000479575; ENST00000622089; BC146779; OTTHUMT00000207620; OTTHUMT00000207621; OTTHUMT00000324285; OTTHUMT00000324286; OTTHUMT00000324287; OTTHUMT00000324288; OTTHUMT00000324…	ITSN2	intersectin 2	chr2	-	Multiple_Complex	24202864	24360714	50618	endocytosis; positive regulation of signal transduction; regulation of Rho protein signal transduction; positive regulation of GTPase activity; positive regulation of dendrite extension; cell differentiation	cytoplasm; centrosome; extracellular exosome	SH3/SH2 adaptor activity; Rho guanyl-nucleotide exchange factor activity; calcium ion binding; protein binding; metal ion binding
TC2000008267.hg.1	8.31	7.09	7.04	8.86	9.14	11.77	10.34	11.53	7.7	9	T	T	-2.45	0.3278	0.901	11.64	7.7	T	T	15.35	0.0002	0.0993	11.64	9	T	T	6.26	0.0004	0.2154	TC2000008267.hg.1	NM_014737; NM_170774; ENST00000379376; ENST00000379400; ENST00000478553; BC117118; BC117120; OTTHUMT00000077828; OTTHUMT00000077829; uc002wlc.3; uc002wlf.3	RASSF2	Ras association (RalGDS/AF-6) domain family member 2	chr20	-	Multiple_Complex	4780023	4823645	9770	skeletal system development; ossification; protein phosphorylation; cell cycle; positive regulation of protein autophosphorylation; negative regulation of peptidyl-serine phosphorylation; epidermal growth factor receptor signaling pathway via I-kappaB kinase/NF-kappaB cascade; positive regulation of apoptotic process; regulation of osteoblast differentiation; regulation of osteoclast differentiat…	nucleus; cytoplasm; protein complex	protein kinase activity; protein binding
TC1200011838.hg.1	12.45	11.8	9.91	16.1	10.59	15.97	14.2	16.01	12.13	10.26	T	T	3.64	0.9591	0.9968	15.99	12.13	T	T	14.53	0.0433	0.4381	15.99	10.26	T	T	52.83	0.0298	0.6665	TC1200011838.hg.1	NM_001142343; NM_001142344; NM_001142345; NM_004072; ENST00000312143; ENST00000412676; ENST00000549466; ENST00000550402; ENST00000550573; ENST00000552995; BC106927; BC106928; OTTHUMT00000404867; OTTHUMT00000404868; OTTHUMT00000404869; OTTHUMT00000404870; OTTHUMT00000404871; uc009zuv.3; uc009zuw.3	CMKLR1	chemerin chemokine-like receptor 1	chr12	-	Multiple_Complex	108288044	108339341	1240		plasma membrane; integral component of plasma membrane; integral component of membrane; membrane	receptor activity; G-protein coupled receptor activity; chemokine receptor activity; protein binding; signal transducer activity	GPCRDB_Class_A_Rhodopsin-like
TC1200010516.hg.1	5.09	4.47	5.3	4.78	4.68	6.79	9.18	8.64	4.78	4.73	F	F	1.03	0.808	0.9831	8.64	4.78	T	F	14.48	9.89e-05	0.0764	8.64	4.73	T	F	14.97	5.47e-05	0.0808	TC1200010516.hg.1	NM_001077484; NM_001278387; NM_001278388; NM_001278389; NM_001278390; NM_030674; ENST00000398637; ENST00000439706; ENST00000546519; ENST00000546893; ENST00000548979; ENST00000549049; ENST00000549633; ENST00000550173; ENST00000551506; ENST00000552197; ENST00000612161; BC010620; OTTHUMT00000404216; OTTHUMT00000404217; OTTHUMT00000404218; OTTHUMT00000404219; OTTHUMT00000404220; OTTHUMT00000404221; O…	SLC38A1	solute carrier family 38, member 1	chr12	-	Multiple_Complex	46183056	46270017	81539	neurotransmitter uptake; amino acid transmembrane transport; ion transport; sodium ion transport; amino acid transport; synaptic transmission; neutral amino acid transport; transmembrane transport; transport; glutamine transport	plasma membrane; integral component of plasma membrane; integral component of membrane; extracellular exosome; membrane; axon	sodium:amino acid symporter activity; protein binding; amino acid transmembrane transporter activity; neutral amino acid transmembrane transporter activity; symporter activity; L-glutamine transmembrane transporter activity
TC0400007699.hg.1	6.61	8.36	8.34	9.93	9.57	12.67	10.04	11.28	7.49	9.55	T	T	-4.19	0.0342	0.7458	11.32	7.49	T	T	14.24	0.0003	0.1163	11.32	9.55	T	T	3.4	0.0104	0.5498	TC0400007699.hg.1	ENST00000505282	RP11-396M11.1		chr4	+	Pseudogene	66094142	66094526
TC0500007413.hg.1	5.55	5.7	5.32	5.17	5.52	6.33	11.32	9.76	5.62	5.33	T	T	1.22	0.7881	0.9813	9.45	5.62	T	T	14.23	0.0062	0.2601	9.45	5.33	T	T	17.38	0.0018	0.3424	TC0500007413.hg.1	NM_006144; ENST00000274306; BC015739; OTTHUMT00000214100	GZMA	granzyme A	chr5	+	Multiple_Complex	55102646	55110252	3001	apoptotic process; immune response; cytolysis; negative regulation of endodeoxyribonuclease activity; positive regulation of apoptotic process; negative regulation of DNA binding; negative regulation of oxidoreductase activity; proteolysis involved in cellular protein catabolic process; proteolysis	immunological synapse; extracellular space; nucleus; extracellular region	serine-type endopeptidase activity; protein binding; protein homodimerization activity; peptidase activity; serine-type peptidase activity; hydrolase activity
TC0300012813.hg.1	7.62	9.79	9.57	11.91	9.55	13.66	10.61	12.7	8.71	9.56	T	T	-1.8	0.1132	0.8186	12.52	8.71	T	T	14.01	0.003	0.2175	12.52	9.56	T	T	7.76	0.04	0.6961	TC0300012813.hg.1	NM_001081455; NM_014879; ENST00000309170; ENST00000424796; ENST00000494668; BC034989; OTTHUMT00000357789; OTTHUMT00000357790; OTTHUMT00000357791	P2RY14	purinergic receptor P2Y, G-protein coupled, 14	chr3	-	Coding	151212117	151278467	9934	G-protein coupled receptor signaling pathway; G-protein coupled purinergic nucleotide receptor signaling pathway; signal transduction	plasma membrane; integral component of plasma membrane; integral component of membrane; membrane	G-protein coupled purinergic nucleotide receptor activity; UDP-activated nucleotide receptor activity; signal transducer activity; G-protein coupled receptor activity	GPCRDB_Class_A_Rhodopsin-like
TC0700011532.hg.1	6.87	7.64	8.73	10.13	8.17	11.03	11.16	10.52	7.25	8.84	T	T	-3	0.0048	0.7019	11.05	7.25	T	T	13.91	1.69e-05	0.0315	11.05	8.84	T	T	4.63	0.0014	0.3137	TC0700011532.hg.1	NR_003187; ENST00000438382; OTTHUMT00000314557	NCF1C	neutrophil cytosolic factor 1C pseudogene	chr7	-	Multiple_Complex	75156578	75172044	654817	oxidation-reduction process; response to yeast; leukocyte mediated cytotoxicity; antigen processing and presentation of peptide antigen via MHC class I; antigen processing and presentation of exogenous peptide antigen via MHC class I, TAP-dependent; respiratory burst involved in defense response; protein targeting to membrane; leukotriene metabolic process; superoxide metabolic process; inflammat…	cytoplasm; cytosol; membrane; extrinsic component of membrane; phagolysosome; NADPH oxidase complex	superoxide-generating NADPH oxidase activity; phosphatidylinositol binding; protein binding; lipid binding; electron carrier activity; SH3 domain binding; phosphatidylinositol-3,4-bisphosphate binding; nitrite reductase [NAD(P)H] activity
TC1900008141.hg.1	9.43	9.71	9.74	10.94	11.06	14.7	13.56	11.39	9.57	11	T	T	-2.69	0.2082	0.8627	13.36	9.57	T	T	13.88	0.0006	0.1363	13.36	11	T	T	5.15	0.0026	0.386	TC1900008141.hg.1	NM_030622; ENST00000310054; ENST00000593545; ENST00000593890; ENST00000595590; ENST00000597754; ENST00000600561; BC033691; OTTHUMT00000463287; OTTHUMT00000463288; OTTHUMT00000463290; OTTHUMT00000463291; OTTHUMT00000463645; OTTHUMT00000463646	CYP2S1	cytochrome P450, family 2, subfamily S, polypeptide 1	chr19	+	Multiple_Complex	41193049	41207539	29785	xenobiotic metabolic process; epoxygenase P450 pathway; exogenous drug catabolic process; small molecule metabolic process; oxidation-reduction process	cytoplasm; endoplasmic reticulum; endoplasmic reticulum membrane; membrane; organelle membrane; intracellular membrane-bounded organelle; integral component of membrane	iron ion binding; protein binding; arachidonic acid epoxygenase activity; steroid hydroxylase activity; oxidoreductase activity, acting on paired donors, with incorporation or reduction of molecular oxygen, reduced flavin or flavoprotein as one donor, and incorporation of one atom of oxygen; oxygen binding; heme binding; aromatase activity; monooxygenase activity; oxidoreductase activity; oxidore…
TC1600011186.hg.1	4.14	4.47	3.55	5.23	5.42	8.59	8.03	7.75	4.3	5.32	T	T	-2.03	0.403	0.921	8.08	4.3	T	T	13.69	1.08e-05	0.0258	8.08	5.32	T	T	6.76	1.17e-05	0.0311	TC1600011186.hg.1	NM_003486; ENST00000261622; ENST00000563489; ENST00000565644; BC039692; BC042600; OTTHUMT00000269110; OTTHUMT00000431869; OTTHUMT00000431894	SLC7A5	solute carrier family 7 (amino acid transporter light chain, L system), member 5	chr16	-	Multiple_Complex	87830023	87869494	8140	amino acid transmembrane transport; cellular amino acid metabolic process; transport; ion transport; amino acid transport; nervous system development; blood coagulation; neutral amino acid transport; leucine transport; phenylalanine transport; tryptophan transport; cell differentiation; leukocyte migration; transmembrane transport; cation transmembrane transport; L-alpha-amino acid transmembrane …	cytoplasm; cytosol; plasma membrane; integral component of plasma membrane; membrane; apical plasma membrane; intracellular membrane-bounded organelle; extracellular exosome; integral component of membrane; nucleus; nucleolus	amino acid transmembrane transporter activity; neutral amino acid transmembrane transporter activity; L-leucine transmembrane transporter activity; L-phenylalanine transmembrane transporter activity; L-tryptophan transmembrane transporter activity; antiporter activity; peptide antigen binding; L-amino acid transmembrane transporter activity
TC0200014414.hg.1	12.19	13.01	11.21	12.64	12.95	15.79	16.4	16.9	12.6	12.77	T	T	-1.12	0.5225	0.9448	16.37	12.6	T	T	13.64	1.52e-05	0.0305	16.37	12.77	T	T	12.18	2.42e-06	0.0132	TC0200014414.hg.1	NM_001008540; NM_003467; ENST00000241393; ENST00000409817; ENST00000466288; BC020968; uc002tuy.3	CXCR4	chemokine (C-X-C motif) receptor 4	chr2	-	Multiple_Complex	136114349	136118165	7852	activation of MAPK activity; response to hypoxia; dendritic cell chemotaxis; apoptotic process; inflammatory response; G-protein coupled receptor signaling pathway; positive regulation of cytosolic calcium ion concentration; response to virus; viral process; calcium-mediated signaling; entry into host cell; neutrophil activation; myelin maintenance; viral entry into host cell; positive regulation…	cytoplasm; lysosome; early endosome; late endosome; cytosol; plasma membrane; cell surface; integral component of membrane; cytoplasmic membrane-bounded vesicle; cell junction; cell leading edge; cytoplasmic vesicle; extracellular exosome; endosome; membrane; cell-cell junction; external side of plasma membrane; growth cone	virus receptor activity; actin binding; G-protein coupled receptor activity; protein binding; coreceptor activity; C-X-C chemokine receptor activity; cytokine binding; ubiquitin protein ligase binding; myosin light chain binding; ubiquitin binding; signal transducer activity; chemokine receptor activity
TC0100010152.hg.1	10.21	10.81	11.17	13.45	12.1	14.22	14.32	12.39	10.51	12.2	T	T	-3.23	0.0262	0.7374	14.27	10.51	T	T	13.54	0.0007	0.1436	14.27	12.2	T	T	4.19	0.04	0.6961	TC0100010152.hg.1	NM_001257374; NM_001282624; NM_001282625; NM_001282626; NM_005572; NM_170707; NM_170708; ENST00000347559; ENST00000361308; ENST00000368297; ENST00000368298; ENST00000368299; ENST00000368300; ENST00000368301; ENST00000448611; ENST00000459904; ENST00000469565; ENST00000470199; ENST00000470835; ENST00000473598; ENST00000478063; ENST00000495341; ENST00000496738; ENST00000498722; ENST00000502357; ENST…	LMNA	lamin A/C	chr1	+	Multiple_Complex	156082546	156140089	4000			structural molecule activity; protein binding
TC1100007899.hg.1	9.08	7.87	9.99	9.76	8.15	12.07	12.22	12.25	8.47	9.87	T	T	-2.63	0.1357	0.8313	12.23	8.47	T	T	13.51	1.96e-05	0.0355	12.23	9.87	T	T	5.13	6.78e-05	0.0852	TC1100007899.hg.1	NM_004585; ENST00000255688; ENST00000354445; ENST00000439013; ENST00000537871; ENST00000544107; BC009678; OTTHUMT00000396627; OTTHUMT00000396628; OTTHUMT00000396629; OTTHUMT00000396630	RARRES3	retinoic acid receptor responder (tazarotene induced) 3	chr11	+	Multiple_Complex	63536801	63546462	5920	phospholipid metabolic process; negative regulation of cell proliferation; lipid catabolic process; lipid metabolic process	integral component of membrane; membrane	phospholipase A2 activity; protein binding; hydrolase activity
TC0100018381.hg.1	5.98	5.99	5.96	9.09	7.19	9.94	9.69	9.57	5.99	7.35	T	T	-2.56	0.0548	0.774	9.72	5.99	T	T	13.27	0.0002	0.0933	9.72	7.35	T	T	5.17	0.0026	0.3832	TC0100018381.hg.1	ENST00000416385.1; hsa_circ_0009046; OTTHUMT00000006890; uc057awc.1	RP11-206L10.3; TCONS_00002275	Jeck2013 ALT_DONOR, downstream_end, ncRNA, OVEXON best transcript TCONS_00002275; novel transcript	chr1	-	NonCoding	731676	753814
TC2000009317.hg.1	5.86	6.25	6.59	8.99	6.09	9.61	6.81	10.3	6.05	6.36	T	T	-1.24	0.2568	0.8797	9.78	6.05	T	T	13.22	0.0144	0.3265	9.78	6.36	T	T	10.7	0.0817	0.7652	TC2000009317.hg.1	NM_001161841; NM_018837; NM_198596; ENST00000359930; ENST00000433632; ENST00000437955; ENST00000463221; ENST00000465769; ENST00000467815; ENST00000474450; ENST00000478766; ENST00000479472; ENST00000479970; ENST00000484875; ENST00000495544; BC110539; OTTHUMT00000079606; OTTHUMT00000079607; OTTHUMT00000079608; OTTHUMT00000079609; OTTHUMT00000079610; OTTHUMT00000354276; OTTHUMT00000354277; OTTHUMT00…	SULF2	sulfatase 2	chr20	-	Multiple_Complex	47656348	47786616	55959		extracellular space; endoplasmic reticulum; Golgi stack; plasma membrane; cell surface; Golgi apparatus	arylsulfatase activity; calcium ion binding; N-acetylglucosamine-6-sulfatase activity; catalytic activity; sulfuric ester hydrolase activity; hydrolase activity; metal ion binding
TC0100006881.hg.1	9.1	8.21	8.57	12.1	9.88	12.46	11.25	12.92	8.66	10.08	T	T	-2.68	0.0942	0.8046	12.38	8.66	T	T	13.21	0.0014	0.1754	12.38	10.08	T	T	4.93	0.0202	0.6272	TC0100006881.hg.1	NM_001066; NR_039775; NR_107000; ENST00000376259; ENST00000489921; ENST00000492361; ENST00000536782; ENST00000584158; ENST00000622420; BC052977; OTTHUMT00000005133; OTTHUMT00000005134; OTTHUMT00000005135	TNFRSF1B; MIR4632; MIR7846	tumor necrosis factor receptor superfamily, member 1B; microRNA 4632; microRNA 7846	chr1	+	Multiple_Complex	12166943	12209228	7133; 100616438; 102465836	inflammatory response; immune response; multicellular organismal development; aging; intrinsic apoptotic signaling pathway in response to DNA damage; tumor necrosis factor-mediated signaling pathway; regulation of cell proliferation; regulation of apoptotic process; positive regulation of MAPK cascade; negative regulation of inflammatory response; RNA destabilization; positive regulation of membr…	extracellular region; nucleus; plasma membrane; integral component of plasma membrane; neuronal cell body; varicosity; membrane raft; perinuclear region of cytoplasm; membrane; integral component of membrane; axon	tumor necrosis factor-activated receptor activity; protein binding; ubiquitin protein ligase binding	Apoptosis; Apoptosis_GenMAPP; Apoptosis_KEGG; Inflammatory_Response_Pathway
TC0X00009637.hg.1	5.83	5.95	5.73	7.2	6.14	9.15	9.65	9.9	5.89	6.21	T	T	-1.26	0.2675	0.8824	9.6	5.89	T	T	13.14	2.05e-06	0.0136	9.6	6.21	T	T	10.47	2.58e-06	0.0132	TC0X00009637.hg.1	NM_006875; ENST00000376509; ENST00000442430; ENST00000485431; BC018111; OTTHUMT00000060805; OTTHUMT00000060806; OTTHUMT00000060807	PIM2	Pim-2 proto-oncogene, serine/threonine kinase	chrX	-	Multiple_Complex	48913182	48919136	11040	G1/S transition of mitotic cell cycle; protein phosphorylation; male meiosis; regulation of mitotic cell cycle; cell proliferation; negative regulation of cell proliferation; apoptotic mitochondrial changes; response to virus; positive regulation of autophagy; negative regulation of apoptotic process; positive regulation of I-kappaB kinase/NF-kappaB signaling; positive regulation of transcription…	cytoplasm	protein serine/threonine kinase activity; protein binding; ATP binding; nucleotide binding; protein kinase activity; kinase activity; transferase activity; transferase activity, transferring phosphorus-containing groups
TC1700011916.hg.1	6.6	3.66	6.31	7.07	7.61	8.81	8.84	8.96	5.13	7.02	T	T	-3.69	0.0184	0.7092	8.84	5.13	T	T	13.03	0.0002	0.0977	8.84	7.02	T	T	3.53	0.0101	0.546	TC1700011916.hg.1	fleyskee.aAug10-unspliced	fleyskee	Transcript Identified by AceView	chr17	-	Unassigned	78767732	78768375
TC0300010086.hg.1	8.64	8.7	7.85	11.94	9.26	12.67	12.27	12.08	8.67	9.5	T	T	-1.79	0.2622	0.8808	12.31	8.67	T	T	12.46	0.0014	0.1736	12.31	9.5	T	T	6.97	0.0054	0.4786	TC0300010086.hg.1				chr3	+	NonCoding	198218606	198218666
TC1300008453.hg.1	5.89	5.22	5.48	5.45	4.94	9.31	5.31	9.05	5.55	5.46	T	T	1.07	0.7806	0.9809	9.18	5.55	T	T	12.3	0.0289	0.3928	9.18	5.46	T	T	13.11	0.0097	0.541	TC1300008453.hg.1	NM_004119; NR_130706; ENST00000241453; ENST00000380987; ENST00000469894; BC126350; BC144039; BC144040; OTTHUMT00000044319; OTTHUMT00000354576; OTTHUMT00000354577; uc001urw.3	FLT3	fms-related tyrosine kinase 3	chr13	-	Multiple_Complex	28003274	28100592	2322		endoplasmic reticulum lumen; integral component of plasma membrane; external side of plasma membrane; endoplasmic reticulum; cell surface; membrane; integral component of membrane; plasma membrane; cytosol; nucleus; cytoplasm; protein complex	transmembrane receptor protein tyrosine kinase activity; cytokine receptor activity; vascular endothelial growth factor-activated receptor activity; protein binding; ATP binding; protein homodimerization activity; phosphatidylinositol 3-kinase binding; nucleotide binding; protein kinase activity; protein tyrosine kinase activity; kinase activity; transferase activity; transferase activity, transf…
TC0500013299.hg.1	6.72	8.58	8.9	9.35	8.91	9.63	11.27	11.25	7.65	8.91	T	T	-2.39	0.0331	0.7455	11.26	7.65	T	T	12.22	0.0003	0.1092	11.26	8.91	T	T	5.12	0.0081	0.5202	TC0500013299.hg.1	ENST00000623525; OTTHUMT00000368661; uc063cvo.1	RP11-1250I15.1	TEC	chr5	-	Multiple_Complex	34124112	34245129
TC0800007382.hg.1	7.31	7.29	7.48	7.05	6.66	11.18	7.99	13.21	7.3	7.06	T	T	1.18	0.8273	0.9846	10.91	7.3	T	T	12.21	0.008	0.2756	10.91	7.06	T	T	14.45	0.0027	0.3881	TC0800007382.hg.1	NM_002164; ENST00000253513; ENST00000518237; ENST00000518804; ENST00000519154; ENST00000521480; ENST00000521636; ENST00000522495; ENST00000522840; ENST00000523779; BC027882; OTTHUMT00000376985; OTTHUMT00000376986; OTTHUMT00000376987; OTTHUMT00000376988; OTTHUMT00000377672; OTTHUMT00000377712; OTTHUMT00000377713; OTTHUMT00000377714; OTTHUMT00000377715	IDO1	indoleamine 2,3-dioxygenase 1	chr8	+	Multiple_Complex	39902275	39928791	3620		cytosol; smooth muscle contractile fiber; stereocilium bundle; cytoplasm	tryptophan 2,3-dioxygenase activity; electron carrier activity; heme binding; indoleamine 2,3-dioxygenase activity; metal ion binding; oxidoreductase activity; dioxygenase activity; protein binding
TC0100009671.hg.1	4.77	5.64	5.92	8.41	6.3	11.22	8.84	8.2	5.21	6.12	F	F	-1.87	0.0817	0.7974	8.79	5.21	T	F	11.98	0.0006	0.1338	8.79	6.12	T	F	6.39	0.0077	0.5143	TC0100009671.hg.1				chr1	+	NonCoding	121615974	121616342
TC0900009335.hg.1	5.36	3.99	3.5	5.81	5.43	8.15	7.6	9.74	4.68	5.61	T	T	-1.91	0.7566	0.9778	8.23	4.68	T	T	11.73	0.0003	0.118	8.23	5.61	T	T	6.14	0.0002	0.1718	TC0900009335.hg.1	fleewarby.aAug10-unspliced; rawswey.aAug10-unspliced	fleewarby; rawswey	Transcript Identified by AceView	chr9	+	Coding	138232631	138233344
TC1700009304.hg.1	5.45	5.5	5.5	7.75	6.43	9.3	9	9.03	5.47	6.52	T	T	-2.07	0.0535	0.7727	9.02	5.47	T	T	11.65	1.91e-05	0.035	9.02	6.52	T	T	5.63	0.0002	0.1373	TC1700009304.hg.1	OTTHUMT00000479188; uc032epy.2	RP11-1228E12.1	novel transcript	chr17	-	NonCoding	64099	76866
TC1500008232.hg.1	7.23	7.39	6.68	7.42	8.02	10.14	10.87	11.13	7.31	7.38	T	T	-1.05	0.8799	0.9899	10.83	7.31	T	T	11.46	4.24e-06	0.0174	10.83	7.38	T	T	10.9	1.74e-06	0.0125	TC1500008232.hg.1	NM_001303233; NM_001303234; NM_001303235; NM_001303236; NM_001303237; NM_002201; NR_130134; ENST00000306072; ENST00000379224; ENST00000546338; ENST00000557824; ENST00000558236; ENST00000558942; ENST00000558992; ENST00000559876; ENST00000560573; ENST00000560741; ENST00000560746; BC007922; OTTHUMT00000309069; OTTHUMT00000415507; OTTHUMT00000415508; OTTHUMT00000415509; OTTHUMT00000415510; OTTHUMT000…	ISG20	interferon stimulated exonuclease gene 20kDa	chr15	+	Multiple_Complex	88635637	88656483	3669		nucleus; nucleoplasm; nucleolus; cytoplasm; Cajal body; PML body
TC0800010558.hg.1	5.01	5.68	4.98	5.07	4.96	5.97	8.64	9.08	5.35	4.98	T	T	1.29	0.6364	0.9609	8.85	5.35	T	T	11.36	0.0045	0.2401	8.85	4.98	T	T	14.67	0.0009	0.2685	TC0800010558.hg.1	NM_014729; ENST00000361421; BC016665; OTTHUMT00000378307; uc003xtw.1	TOX	thymocyte selection-associated high mobility group box	chr8	-	Multiple_Complex	58805418	59119208	9760	chromatin remodeling; regulation of transcription, DNA-templated	nucleus	DNA binding; chromatin binding
TC0400006951.hg.1	5.72	5.48	5.26	6.34	6.13	7.16	8.94	9.27	5.6	6.19	F	T	-1.51	0.5829	0.9534	9.1	5.6	T	F	11.32	0.0003	0.1163	9.1	6.19	T	T	7.51	0.0003	0.2015	TC0400006951.hg.1	NM_001775; ENST00000226279; ENST00000502843; ENST00000506191; ENST00000510674; ENST00000511430; BC007964; OTTHUMT00000250322; OTTHUMT00000359588; OTTHUMT00000359589; OTTHUMT00000359590; OTTHUMT00000359591	CD38	CD38 molecule	chr4	+	Multiple_Complex	15778275	15853230	952	response to hypoxia; signal transduction; positive regulation of cytosolic calcium ion concentration; female pregnancy; metabolic process; positive regulation of cell growth; positive regulation of B cell proliferation; positive regulation of insulin secretion; response to estradiol; response to retinoic acid; response to progesterone; response to hydroperoxide; response to drug; negative regulat…	nucleus; cytosol; plasma membrane; cell surface; membrane; integral component of membrane; extracellular exosome; intracellular membrane-bounded organelle	NAD+ nucleosidase activity; transferase activity; phosphorus-oxygen lyase activity; NAD(P)+ nucleosidase activity; hydrolase activity; hydrolase activity, acting on glycosyl bonds	PYRIDNUCSAL-PWY
TC1600008917.hg.1	8.1	6.71	6.96	9.12	8.56	10.75	11	12.4	7.4	8.47	T	T	-2.09	0.2495	0.877	10.88	7.4	T	T	11.14	0.0001	0.0774	10.88	8.47	T	T	5.32	0.0003	0.1759	TC1600008917.hg.1	neereyby.aAug10-unspliced	neereyby	Transcript Identified by AceView	chr16	+	Coding	90116799	90118063
TC0100016139.hg.1	8.05	7.4	6.99	9.3	7.18	8.38	11.46	12.89	7.73	7.09	T	T	1.56	0.9314	0.9938	11.18	7.73	T	T	10.91	0.0131	0.3164	11.18	7.09	T	T	17.01	0.0084	0.5233	TC0100016139.hg.1	NM_001256030; NM_001778; ENST00000368045; ENST00000368046; ENST00000613788; BC016182; BC030224; OTTHUMT00000060471; OTTHUMT00000060472; OTTHUMT00000476976	CD48	CD48 molecule	chr1	-	Multiple_Complex	160678746	160711851	962	defense response; blood coagulation; leukocyte migration; signal transduction; T cell activation; mast cell activation	plasma membrane; integral component of plasma membrane; membrane; anchored component of membrane; membrane raft; extracellular exosome; integral component of membrane; external side of plasma membrane; protein complex; anchored component of plasma membrane	protein binding; antigen binding; receptor activity
TC0200015316.hg.1	5.32	5.18	5.62	7.2	7.17	8.67	8.01	8.72	5.25	7.19	F	T	-3.83	0.0094	0.7037	8.69	5.25	T	F	10.88	2.06e-05	0.0364	8.69	7.19	T	T	2.84	0.001	0.2745	TC0200015316.hg.1	sihomo.aAug10-unspliced	sihomo	Transcript Identified by AceView	chr2	-	Unassigned	196154311	196155523
TC0700006629.hg.1	7.81	7.55	5.62	9.36	8.28	13.61	9.65	10.88	7.68	8.06	T	T	-1.3	0.9517	0.996	11.12	7.68	T	T	10.86	0.0075	0.2735	11.12	8.06	T	T	8.35	0.0043	0.4472	TC0700006629.hg.1	NM_003088; ENST00000382361; ENST00000405801; ENST00000444748; ENST00000447103; ENST00000473330; BC000521; BC006304; BC007948; BC007988; OTTHUMT00000207153; OTTHUMT00000324032; OTTHUMT00000324033; OTTHUMT00000324034; OTTHUMT00000324035	FSCN1	fascin actin-bundling protein 1	chr7	+	Multiple_Complex	5592805	5606656	6624	cell-cell junction assembly; cell proliferation; positive regulation of lamellipodium assembly; cell migration; microspike assembly; actin cytoskeleton organization; regulation of microvillus assembly; regulation of actin cytoskeleton organization; establishment of apical/basal cell polarity; cell motility; actin filament bundle assembly; positive regulation of filopodium assembly; positive regul…		actin binding; protein binding; drug binding; protein binding, bridging; poly(A) RNA binding; actin filament binding
TC0500011264.hg.1	4.68	5.12	4.78	7.09	6.89	8.29	7.99	8.8	4.9	6.99	T	T	-4.25	0.0401	0.7557	8.34	4.9	T	T	10.83	0.0001	0.0777	8.34	6.99	T	T	2.55	0.002	0.3531	TC0500011264.hg.1				chr5	-	NonCoding	80239487	80239589
TC0600008972.hg.1	10.32	10.82	8.14	12.23	11.06	13.92	13.46	15.13	10.57	10.83	T	T	-1.2	0.9222	0.993	14	10.57	T	T	10.81	0.0027	0.2095	14	10.83	T	T	9.02	0.0011	0.2822	TC0600008972.hg.1	NM_001198; NM_182907; ENST00000369089; ENST00000369091; ENST00000369096; ENST00000424894; ENST00000450060; ENST00000481163; ENST00000489365; ENST00000613999; BC103832; BC103833; BC103834; BC103835; OTTHUMT00000041661; OTTHUMT00000041662; OTTHUMT00000041663; OTTHUMT00000327265; OTTHUMT00000327266; OTTHUMT00000327267; OTTHUMT00000327268	PRDM1	PR domain containing 1, with ZNF domain	chr6	+	Multiple_Complex	106086320	106109939	639		nucleus; cytoplasm	RNA polymerase II core promoter proximal region sequence-specific DNA binding; transcriptional repressor activity, RNA polymerase II core promoter proximal region sequence-specific binding; transcription factor activity, sequence-specific DNA binding; protein binding; methyltransferase activity; histone deacetylase binding; metal ion binding; nucleic acid binding; DNA binding; transferase activit…
TC1800007431.hg.1	8.85	7.56	8.56	10.23	8.84	11.76	10.31	11.52	8.21	8.71	T	T	-1.42	0.1086	0.8152	11.63	8.21	T	T	10.76	0.0003	0.1163	11.63	8.71	T	T	7.6	0.0028	0.3936	TC1800007431.hg.1	NM_006785; NM_173844; ENST00000345724; ENST00000348428; ENST00000587438; ENST00000589873; ENST00000591792; BC030143; OTTHUMT00000256132; OTTHUMT00000256133; OTTHUMT00000449232; OTTHUMT00000449233; OTTHUMT00000449234	MALT1	MALT1 paracaspase	chr18	+	Multiple_Complex	58671386	58754477	10892		nucleus; nucleolus; cytoplasm; cytosol; plasma membrane; CBM complex; protein complex; perinuclear region of cytoplasm	protease binding; cysteine-type endopeptidase activity; ubiquitin-protein transferase activity; signal transducer activity; protein binding; peptidase activity; kinase activator activity; protein self-association; hydrolase activity
TC0300013336.hg.1	9.56	9.74	8.73	9.63	9.88	13.68	10.02	12.94	9.65	9.64	T	T	1.01	0.7821	0.9811	13.07	9.65	T	T	10.67	0.0107	0.2995	13.07	9.64	T	T	10.75	0.0033	0.4119	TC0300013336.hg.1	NM_014398; ENST00000265598; ENST00000466939; ENST00000470251; ENST00000476015; ENST00000486686; BC032940; OTTHUMT00000350863; OTTHUMT00000350864; OTTHUMT00000350865; OTTHUMT00000350866; OTTHUMT00000350867	LAMP3	lysosomal-associated membrane protein 3	chr3	-	Multiple_Complex	183122213	183163839	27074	adaptive immune response; cell proliferation; immune system process	lysosomal membrane; integral component of membrane; alveolar lamellar body membrane; lysosome; membrane; cytoplasmic vesicle membrane; cytoplasmic vesicle
TC1100009202.hg.1	5.27	5.52	5.59	5.5	4.74	5.56	9.1	8.55	5.4	5.54	T	T	-1.11	0.8816	0.99	8.81	5.4	T	T	10.65	0.0148	0.3284	8.81	5.54	T	T	9.64	0.006	0.49	TC1100009202.hg.1	NM_000073; ENST00000292144; ENST00000392883; ENST00000527777; ENST00000528540; ENST00000532903; ENST00000532917; ENST00000533462; BC113830; OTTHUMT00000392133; OTTHUMT00000392134; OTTHUMT00000392135; OTTHUMT00000392137; OTTHUMT00000392138; OTTHUMT00000392139	CD3G	CD3g molecule, gamma (CD3-TCR complex)	chr11	+	Multiple_Complex	118344344	118355161	917	protein complex assembly; establishment or maintenance of cell polarity; cell surface receptor signaling pathway; protein transport; T cell costimulation; Fc-gamma receptor signaling pathway involved in phagocytosis; T cell activation; innate immune response; regulation of immune response; T cell receptor signaling pathway; regulation of lymphocyte apoptotic process	plasma membrane; integral component of plasma membrane; T cell receptor complex; alpha-beta T cell receptor complex; membrane; integral component of membrane	transmembrane signaling receptor activity; receptor signaling complex scaffold activity; T cell receptor binding; protein heterodimerization activity; protein binding
TC2100007205.hg.1	5.91	6.3	7.25	7.95	6.07	9.61	8.06	10.75	6.1	7.14	T	T	-2.05	0.1825	0.8506	9.51	6.1	T	T	10.6	0.0005	0.1317	9.51	7.14	T	T	5.16	0.0028	0.3943	TC2100007205.hg.1	NM_002463; ENST00000330714; ENST00000398632; ENST00000416447; ENST00000418103; ENST00000435611; ENST00000436410; ENST00000474368; ENST00000481838; ENST00000482953; ENST00000493753; ENST00000494252; ENST00000495892; ENST00000496774; BC035293; OTTHUMT00000195147; OTTHUMT00000195148; OTTHUMT00000195149; OTTHUMT00000195150; OTTHUMT00000195151; OTTHUMT00000195152; OTTHUMT00000195153; OTTHUMT0000019515…	MX2	MX dynamin-like GTPase 2	chr21	+	Multiple_Complex	41361943	41409390	4600		nucleus; nuclear pore; cytoplasm; cytosol	GTPase activity; protein binding; GTP binding; nucleotide binding
TC0200008268.hg.1	4.25	4.15	5	4.54	4.63	4.53	8.44	7.58	4.2	4.61	T	T	-1.33	0.5517	0.9488	7.6	4.2	T	T	10.51	0.0098	0.2917	7.6	4.61	T	T	7.92	0.0171	0.6078	TC0200008268.hg.1	NM_001302758; NM_006433; NM_012483; ENST00000263863; ENST00000409696; ENST00000464298; ENST00000470974; ENST00000482900; ENST00000488945; ENST00000489214; ENST00000489980; ENST00000491234; ENST00000524600; ENST00000526018; ENST00000531685; ENST00000533041; ENST00000534351; BC023576; OTTHUMT00000252497; OTTHUMT00000329877; OTTHUMT00000329878; OTTHUMT00000329879; OTTHUMT00000329880; OTTHUMT00000329…	GNLY	granulysin	chr2	+	Multiple_Complex	85685175	85698854	10578	cellular defense response; killing of cells of other organism; defense response to bacterium; defense response to fungus	extracellular space; extracellular region
TC1600011504.hg.1	6.18	6.54	5.94	7.41	7.21	10.29	9.69	9.42	6.36	7.3	T	T	-1.93	0.2677	0.8825	9.74	6.36	T	T	10.44	6.93e-06	0.0226	9.74	7.3	T	T	5.41	1.04e-05	0.0295	TC1600011504.hg.1	NR_002594; NR_027155; NR_037451; NR_049833; ENST00000581433; OTTHUMT00000408812	SLC7A5P2; SMG1P3; MIR3680-1; MIR3680-2	solute carrier family 7 (amino acid transporter light chain, L system), member 5 pseudogene 2; SMG1 pseudogene 3; microRNA 3680-1; microRNA 3680-2	chr16	-	Multiple_Complex	21446683	21520444	387254; 100271836; 100500917; 100847041	amino acid transmembrane transport	integral component of membrane	amino acid transmembrane transporter activity
TC0300012773.hg.1	5.47	5.87	7.08	6.48	7.82	6.67	8.86	9.26	5.67	7.12	T	T	-2.73	0.0476	0.7658	9.05	5.67	T	T	10.42	0.0023	0.1997	9.05	7.12	T	T	3.82	0.0779	0.7614	TC0300012773.hg.1	NM_014220; ENST00000305366; ENST00000472441; ENST00000493298; ENST00000493348; ENST00000622124; BC008442; BC010166; BC034145; OTTHUMT00000356368; OTTHUMT00000356370; OTTHUMT00000356371; OTTHUMT00000356372	TM4SF1	transmembrane 4 L six family member 1	chr3	-	Multiple_Complex	149369013	149377865	4071	biological_process	integral component of plasma membrane; membrane; integral component of membrane	molecular_function
TC0100010230.hg.1	7.22	6.71	6.72	8.31	7.52	12.26	8.8	10.17	6.97	7.52	T	T	-1.47	0.501	0.9418	10.34	6.97	T	T	10.34	0.0012	0.17	10.34	7.52	T	T	7.05	0.0019	0.3487	TC0100010230.hg.1	NM_001765; ENST00000368170; ENST00000443761; BC126465; BC126467; OTTHUMT00000046351; OTTHUMT00000089861	CD1C	CD1c molecule	chr1	+	Multiple_Complex	158289773	158294774	911	adaptive immune response; T cell activation involved in immune response; antigen processing and presentation, exogenous lipid antigen via MHC class Ib; immune system process; immune response; antigen processing and presentation	plasma membrane; integral component of plasma membrane; endosome membrane; endosome; membrane; integral component of membrane	beta-2-microglobulin binding; endogenous lipid antigen binding; exogenous lipid antigen binding; glycolipid binding; lipopeptide binding; lipid binding; protein binding
TC0100016135.hg.1	9.35	7.24	8.09	9.73	9.59	8.46	11.67	11.65	8.3	9.65	T	T	-2.57	0.39	0.9177	11.66	8.3	T	T	10.29	0.033	0.4057	11.66	9.65	T	T	4.01	0.1115	0.7906	TC0100016135.hg.1	NM_001184714; NM_001184715; NM_001184716; NM_052931; ENST00000368055; ENST00000368057; ENST00000368059; BC113893; BC114495; OTTHUMT00000059010; OTTHUMT00000059011; OTTHUMT00000059012; uc001fwd.2	SLAMF6	SLAM family member 6	chr1	-	Coding	160485030	160523262	114836	positive regulation of interferon-gamma production; positive regulation of interleukin-17 production; positive regulation of natural killer cell mediated cytotoxicity; regulation of immune response; T-helper 17 cell lineage commitment	plasma membrane; integral component of membrane; extracellular exosome; membrane	protein binding; receptor activity
TC2200009274.hg.1	5.77	5.57	7.29	7.65	7.24	8.98	9.02	9.12	5.67	7.26	T	T	-3.02	1.9e-05	0.6437	9.03	5.67	T	T	10.28	2.8e-08	0.0019	9.03	7.26	T	T	3.4	1.02e-05	0.0295	TC2200009274.hg.1	NM_021822; ENST00000407997; ENST00000461827; ENST00000463934; ENST00000480000; ENST00000481958; ENST00000486357; ENST00000494150; BC024268; OTTHUMT00000321219; OTTHUMT00000321220; OTTHUMT00000321221; OTTHUMT00000321222; OTTHUMT00000321223; OTTHUMT00000321224; OTTHUMT00000335140; uc003awx.3	APOBEC3G	apolipoprotein B mRNA editing enzyme, catalytic polypeptide-like 3G	chr22	+	Multiple_Complex	39077005	39087743	60489	positive regulation of defense response to virus by host; cytidine deamination; negative regulation of transposition; viral process; base conversion or substitution editing; negative regulation of viral genome replication; innate immune response; negative regulation of single stranded viral RNA replication via double stranded DNA intermediate; negative regulation of viral process; defense respons…	cytoplasmic mRNA processing body; cytoplasm; cytosol; ribonucleoprotein complex; apolipoprotein B mRNA editing enzyme complex; nucleus	RNA binding; cytidine deaminase activity; protein binding; zinc ion binding; protein homodimerization activity; deoxycytidine deaminase activity; catalytic activity; hydrolase activity; hydrolase activity, acting on carbon-nitrogen (but not peptide) bonds, in cyclic amidines; metal ion binding
TC1700012110.hg.1	8.82	8.42	9.2	10.68	7.41	11.92	9.55	12.01	8.62	9.12	T	T	-1.42	0.5978	0.9549	11.96	8.62	T	T	10.14	0.0151	0.3302	11.96	9.12	T	T	7.16	0.0242	0.6501	TC1700012110.hg.1	NM_003004; ENST00000269389; ENST00000580437; ENST00000581691; ENST00000581864; ENST00000581954; ENST00000582290; ENST00000582563; ENST00000583093; BC017716; OTTHUMT00000442856; OTTHUMT00000442857; OTTHUMT00000442858; OTTHUMT00000442859; OTTHUMT00000442860; OTTHUMT00000442861; OTTHUMT00000442862; OTTHUMT00000442863	SECTM1	secreted and transmembrane 1	chr17	-	Multiple_Complex	82321024	82334074	6398	immune response; signal transduction; mesoderm development; positive regulation of I-kappaB kinase/NF-kappaB signaling	extracellular space; Golgi apparatus; plasma membrane; integral component of membrane; extracellular exosome; extracellular region; membrane	signal transducer activity; cytokine activity; protein binding
TC0600008109.hg.1	9.16	9.06	7.72	10.18	10.54	12.56	10.16	12.35	9.11	10.35	T	T	-2.36	0.6642	0.9649	12.45	9.11	T	T	10.12	0.0103	0.2961	12.45	10.35	T	T	4.28	0.0131	0.5779	TC0600008109.hg.1	NM_001025366; NM_001025367; NM_001025368; NM_001025369; NM_001025370; NM_001033756; NM_001171622; NM_001171623; NM_001171624; NM_001171625; NM_001171626; NM_001171627; NM_001171628; NM_001171629; NM_001171630; NM_001204384; NM_001204385; NM_001287044; NM_003376; ENST00000230480; ENST00000324450; ENST00000372055; ENST00000372064; ENST00000372067; ENST00000372077; ENST00000413642; ENST00000417285; …	VEGFA	vascular endothelial growth factor A	chr6	+	Multiple_Complex	43770184	43786487	7422				Hypertrophy_model
TC1600011364.hg.1	7.15	7.48	7.51	9.43	8.63	10.69	10.62	10.29	7.31	8.55	T	T	-2.36	0.022	0.7202	10.65	7.31	T	T	10.1	2.23e-05	0.0369	10.65	8.55	T	T	4.29	0.0005	0.2154	TC1600011364.hg.1	NM_001135865; OTTHUMT00000374342; OTTHUMT00000374343; OTTHUMT00000374344; OTTHUMT00000389134; OTTHUMT00000402480; OTTHUMT00000402481; OTTHUMT00000402482; OTTHUMT00000402483; OTTHUMT00000402484; OTTHUMT00000402485; OTTHUMT00000402486; OTTHUMT00000402487; OTTHUMT00000403182; OTTHUMT00000403183; OTTHUMT00000403184; OTTHUMT00000403185; OTTHUMT00000403186; OTTHUMT00000403187; OTTHUMT00000403188; OTTHU…	NPIPB5	nuclear pore complex interacting protein family, member B5	chr16	+	Multiple_Complex	22504449	22536521	100132247	biological_process	cellular_component; membrane; integral component of membrane	molecular_function
TC0600007494.hg.1	9.72	10.95	11.3	11.69	11.79	14.61	12.11	13.81	10.33	11.72	T	T	-2.61	0.0625	0.7801	13.66	10.33	T	T	10.01	0.0003	0.115	13.66	11.72	T	T	3.84	0.0049	0.4667	TC0600007494.hg.1	OTTHUMT00000076510	HLA-U	major histocompatibility complex, class I, U (pseudogene)	chr6	+	Multiple_Complex	29934101	29934286	352965
TC1700011209.hg.1	5.25	6.44	3.25	6.67	5.63	9.07	8.03	9.12	5.84	5.42	T	F	1.34	0.4262	0.926	9.09	5.84	T	T	9.51	0.0042	0.2361	9.09	5.42	T	F	12.72	0.0005	0.2154	TC1700011209.hg.1	skeysler.aAug10-unspliced	skeysler	Transcript Identified by AceView	chr17	-	Unassigned	56898012	56898444
TC0800007934.hg.1	7.3	7.28	8.6	8.01	8.04	9.39	11.38	10.64	7.29	8.02	T	T	-1.67	0.0744	0.7912	10.53	7.29	T	T	9.48	3.56e-05	0.0498	10.53	8.02	T	T	5.69	0.0003	0.1734	TC0800007934.hg.1	NR_033651; NR_033652; ENST00000457356; ENST00000512290; ENST00000518700; ENST00000518916; ENST00000519068; ENST00000519751; ENST00000521467; ENST00000522519; ENST00000523133; ENST00000524152	MSC-AS1	MSC antisense RNA 1	chr8	+	Multiple_Complex	71828167	72118393	100132891
TC0500011049.hg.1	9.76	9.02	7.92	11.82	8.54	12.59	10.74	12.65	9.39	8.25	T	T	2.22	0.9712	0.9976	12.62	9.39	T	T	9.37	0.0216	0.3638	12.62	8.25	T	T	20.78	0.0133	0.5794	TC0500011049.hg.1	ENST00000194097; ENST00000315147; ENST00000447012; ENST00000503719; ENST00000508426; ENST00000508794; ENST00000514857; ENST00000517649; ENST00000519014; ENST00000523981; BC136273; BC143761; OTTHUMT00000372649; OTTHUMT00000379156; OTTHUMT00000379157; OTTHUMT00000379158; OTTHUMT00000379159; OTTHUMT00000379160; OTTHUMT00000379161; OTTHUMT00000379162	NAIP	NLR family, apoptosis inhibitory protein	chr5	-	Multiple_Complex	70968483	71025114	4671		nucleus; cytoplasm; spindle microtubule; basolateral plasma membrane; neuron projection; perikaryon; extracellular exosome; neuronal cell body	ubiquitin-protein transferase activity; protein binding; ATP binding; cysteine-type endopeptidase inhibitor activity involved in apoptotic process; metal ion binding; nucleotide binding; cysteine-type endopeptidase inhibitor activity; peptidase inhibitor activity
TC2200009257.hg.1	7.24	6.99	8.35	9.57	7.18	10.31	10.1	10.88	7.12	8.36	T	T	-2.37	0.0427	0.7613	10.34	7.12	T	T	9.37	8.96e-05	0.073	10.34	8.36	T	T	3.95	0.0015	0.3206	TC2200009257.hg.1	NM_000355; NM_001184726; ENST00000215838; ENST00000405742; ENST00000407817; ENST00000423350; ENST00000450638; ENST00000471659; ENST00000493542; BC001176; BC011239; OTTHUMT00000321282; OTTHUMT00000321283; OTTHUMT00000321284; OTTHUMT00000321285; OTTHUMT00000321286; OTTHUMT00000321287; OTTHUMT00000321288	TCN2	transcobalamin II	chr22	+	Multiple_Complex	30606838	30627278	6948	vitamin metabolic process; water-soluble vitamin metabolic process; cobalt ion transport; cobalamin metabolic process; cobalamin transport; small molecule metabolic process; transport; ion transport	extracellular region; extracellular space; endosome; lysosomal lumen; extracellular exosome	cobalamin binding; metal ion binding
TC1600008000.hg.1	7.28	6.22	9.17	7.39	7.34	9.86	6.55	10.07	6.75	7.37	T	T	-1.54	0.2186	0.8661	9.96	6.75	T	T	9.27	0.0483	0.452	9.96	7.37	T	T	6.03	0.3255	0.8855	TC1600008000.hg.1	NM_002987; ENST00000219244; ENST00000616880; BC069107; BC112066; BC112068; OTTHUMT00000257344; uc002elj.1	CCL17	chemokine (C-C motif) ligand 17	chr16	+	Coding	57404767	57416062	6361	monocyte chemotaxis; chemotaxis; inflammatory response; G-protein coupled receptor signaling pathway; cell-cell signaling; multicellular organismal development; neutrophil chemotaxis; positive regulation of GTPase activity; negative regulation of myoblast differentiation; lymphocyte chemotaxis; chemokine-mediated signaling pathway; positive regulation of ERK1 and ERK2 cascade; cellular response t…	extracellular region; extracellular space	receptor binding; chemokine activity; CCR chemokine receptor binding; cytokine activity; CCR4 chemokine receptor binding
TC0500007165.hg.1	5.65	6.28	7.66	7.6	7.9	9.04	9.5	7.07	5.97	7.65	F	T	-3.22	0.0108	0.7037	9.18	5.97	T	F	9.27	0.001	0.1544	9.18	7.65	T	T	2.88	0.1397	0.8074	TC0500007165.hg.1	fluflaw.aAug10-unspliced	fluflaw	Transcript Identified by AceView	chr5	+	Unassigned	36906048	36907405
TC0700008011.hg.1	8.82	9	10.27	11.79	9	11.55	12.53	12.18	8.91	10.34	T	T	-2.69	0.0414	0.7574	12.12	8.91	T	T	9.26	0.0004	0.1197	12.12	10.34	T	T	3.45	0.0104	0.5502	TC0700008011.hg.1	NM_000265; ENST00000289473; ENST00000398421; ENST00000433458; ENST00000438106; ENST00000442021; ENST00000443956; ENST00000449343; ENST00000455062; ENST00000464878; ENST00000486097; ENST00000488197; BC002816; BC065731; OTTHUMT00000314560; OTTHUMT00000314561; OTTHUMT00000314562; OTTHUMT00000314563; OTTHUMT00000343436; OTTHUMT00000343438; OTTHUMT00000343440; OTTHUMT00000343441; OTTHUMT00000343529; O…	NCF1	neutrophil cytosolic factor 1	chr7	+	Multiple_Complex	74773962	74789376	653361		cytosol; extrinsic component of membrane; phagolysosome; NADPH oxidase complex; cytoplasm; membrane; plasma membrane; rough endoplasmic reticulum; Golgi apparatus; dendrite; neuronal cell body	protein binding; electron carrier activity; superoxide-generating NADPH oxidase activity; SH3 domain binding; phosphatidylinositol binding; phosphatidylinositol-3,4-bisphosphate binding; lipid binding; nitrite reductase [NAD(P)H] activity
TC0700011842.hg.1	9.97	10.59	9.88	12.57	9.98	13.19	9.45	13.81	10.28	9.93	T	T	1.28	0.6529	0.9637	13.49	10.28	T	T	9.22	0.1293	0.592	13.49	9.93	T	T	11.77	0.2143	0.8497	TC0700011842.hg.1	NM_002612; ENST00000005178; ENST00000468445; ENST00000473301; ENST00000473796; ENST00000498190; BC040239; OTTHUMT00000333298; OTTHUMT00000333299; OTTHUMT00000334074; OTTHUMT00000334075; OTTHUMT00000334076	PDK4	pyruvate dehydrogenase kinase, isozyme 4	chr7	-	Multiple_Complex	95583497	95596613	5166		mitochondrion; mitochondrial inner membrane; mitochondrial matrix	protein kinase activity; pyruvate dehydrogenase (acetyl-transferring) kinase activity; ATP binding; nucleotide binding; kinase activity; transferase activity	Krebs-TCA_Cycle
TC1600006658.hg.1	6.94	7.42	7.07	6.68	7.13	6.91	10.49	10.27	7.18	7.1	T	T	1.06	0.7945	0.982	10.38	7.18	T	T	9.17	0.0325	0.404	10.38	7.1	T	T	9.72	0.0115	0.5629	TC1600006658.hg.1	NM_001012631; NM_001012632; NM_001012633; NM_001012634; NM_001012635; NM_001012636; NM_001012718; NM_001308078; NM_004221; ENST00000008180; ENST00000325568; ENST00000382213; ENST00000396887; ENST00000396890; ENST00000440815; ENST00000444393; ENST00000525003; ENST00000525228; ENST00000525377; ENST00000525643; ENST00000526464; ENST00000528163; ENST00000528652; ENST00000529550; ENST00000529699; ENST…	IL32	interleukin 32	chr16	+	Multiple_Complex	3065297	3082192	9235	defense response; immune response; cell adhesion	extracellular space; membrane; extracellular region	cytokine activity; protein binding
TC0400011054.hg.1	5.95	5.12	5.38	6.33	5.06	8.7	6.51	8.72	5.54	5.42	T	T	1.08	0.9335	0.9939	8.71	5.54	T	T	9.03	0.0026	0.2075	8.71	5.42	T	T	9.78	0.0014	0.314	TC0400011054.hg.1	NM_001302123; NM_005409; ENST00000306621; ENST00000503860; BC005292; BC012532; BC110986; OTTHUMT00000252407; OTTHUMT00000362816	CXCL11	chemokine (C-X-C motif) ligand 11	chr4	-	Coding	76033682	76041415	6373	positive regulation of leukocyte chemotaxis; chemotaxis; inflammatory response; immune response; signal transduction; G-protein coupled receptor signaling pathway; cell-cell signaling; T cell chemotaxis; positive regulation of cAMP metabolic process; response to lipopolysaccharide; regulation of cell proliferation; positive regulation of cAMP-mediated signaling; positive regulation of release of …	extracellular region; extracellular space	protein binding; chemokine activity; heparin binding; CXCR3 chemokine receptor binding; cytokine activity
TC0600011173.hg.1	8.79	8.71	9.89	10.29	9.33	9.63	11.89	11.97	8.75	9.85	T	T	-2.14	0.0973	0.8081	11.92	8.75	T	T	9.01	0.0021	0.1953	11.92	9.85	T	T	4.2	0.0313	0.6706	TC0600011173.hg.1	NR_003504; ENST00000463434; ENST00000479900; ENST00000492832; BC171739; OTTHUMT00000314036; OTTHUMT00000314059; OTTHUMT00000314060	GUSBP2	glucuronidase, beta pseudogene 2	chr6	-	Multiple_Complex	26871452	26956554	387036	carbohydrate metabolic process		hydrolase activity, hydrolyzing O-glycosyl compounds
TC1800008082.hg.1	8.25	9.46	9.12	11.01	10.48	12.7	11.99	11.42	8.86	10.37	T	T	-2.86	0.0364	0.7503	12.03	8.86	T	T	9	0.0002	0.0933	12.03	10.37	T	T	3.15	0.004	0.4325	TC1800008082.hg.1	ENST00000589395.1; OTTHUMT00000452163; uc060nkg.1	RP11-677O4.6	novel transcript	chr18	-	Multiple_Complex	11619235	11640035
TC1600009958.hg.1	8.12	8.61	8.98	10.11	10.14	11.5	11.57	10.87	8.36	10.13	T	T	-3.39	0.0043	0.7019	11.53	8.36	T	T	9	1.12e-05	0.0258	11.53	10.13	T	T	2.65	0.0009	0.2671	TC1600009958.hg.1	ENST00000520915; ENST00000543463; ENST00000562937; ENST00000564219; ENST00000564502; ENST00000568053; ENST00000618637	NPIPB4	nuclear pore complex interacting protein family, member B4	chr16	-	Multiple_Complex	30222937	30254510	440345		integral component of membrane; membrane
TC0800011547.hg.1	4.13	6.33	4.47	7.4	6.89	9.29	7.78	8.31	5.23	7.12	F	T	-3.71	0.2502	0.8775	8.4	5.23	T	F	9	0.0029	0.2148	8.4	7.12	T	T	2.42	0.0141	0.5871	TC0800011547.hg.1	soger.aAug10-unspliced	soger	Transcript Identified by AceView	chr8	-	Unassigned	115584637	115585286
TC1200012206.hg.1	8.2	7.77	8.93	9.44	7.85	12.56	9.68	11.19	7.98	8.83	T	T	-1.8	0.2998	0.8929	11.15	7.98	T	T	8.99	0.0009	0.1525	11.15	8.83	T	T	5	0.0027	0.3887	TC1200012206.hg.1	NM_001005366; NM_032590; ENST00000377069; ENST00000377071; ENST00000446152; ENST00000536036; ENST00000536437; ENST00000538046; ENST00000538243; ENST00000538379; ENST00000538503; ENST00000539394; ENST00000540191; ENST00000541318; ENST00000541511; ENST00000542030; ENST00000542973; ENST00000543025; ENST00000543852; ENST00000545022; ENST00000611216; BC115380; OTTHUMT00000402128; OTTHUMT00000402130; O…	KDM2B	lysine (K)-specific demethylase 2B	chr12	-	Multiple_Complex	121429096	121581015	84678		nucleus; nucleoplasm; nucleolus; PcG protein complex
TC0500007408.hg.1	4.7	5.43	5.03	5.2	4.65	5.57	9.12	8.28	5.07	4.99	F	F	1.05	0.8944	0.9913	8.22	5.07	T	F	8.92	0.0073	0.2713	8.22	4.99	T	F	9.37	0.0029	0.3943	TC0500007408.hg.1	NM_002104; ENST00000231009; ENST00000512089; BC035802; OTTHUMT00000214098; OTTHUMT00000367870	GZMK	granzyme K	chr5	+	Multiple_Complex	55024253	55034570	3003	proteolysis	extracellular space; secretory granule; extracellular region	serine-type endopeptidase activity; serine-type peptidase activity; peptidase activity; hydrolase activity
TC0100011397.hg.1	4.97	5.29	7.11	12.87	4.27	10.47	4.34	8.65	5.13	7.65	T	T	-5.74	0.1962	0.8578	8.28	5.13	T	T	8.89	0.2362	0.6968	8.28	7.65	T	T	1.55	0.8927	0.9882	TC0100011397.hg.1	NM_000716; NM_001017364; NM_001017365; NM_001017366; NM_001017367; ENST00000243611; ENST00000367076; ENST00000367078; ENST00000391923; ENST00000452902; ENST00000469326; ENST00000470767; ENST00000492730; BC005378; OTTHUMT00000087845; OTTHUMT00000087846; OTTHUMT00000087847; OTTHUMT00000088086; OTTHUMT00000088087; OTTHUMT00000088088; OTTHUMT00000317672	C4BPB	complement component 4 binding protein, beta	chr1	+	Multiple_Complex	207006845	207099993	725	complement activation, classical pathway; blood coagulation; regulation of complement activation; innate immune response; positive regulation of protein catabolic process; negative regulation of complement activation, classical pathway; regulation of opsonization; immune system process	extracellular region; extracellular space; plasma membrane; other organism cell	protein binding
TC2000009357.hg.1	9.4	9.48	10.57	10.95	10.7	12.65	12.02	13.01	9.44	10.73	T	T	-2.44	0.0013	0.673	12.59	9.44	T	T	8.88	6.9e-07	0.0072	12.59	10.73	T	T	3.64	3.76e-05	0.069	TC2000009357.hg.1	NM_020820; ENST00000371941; ENST00000482556; ENST00000496915; ENST00000620554; OTTHUMT00000079623; OTTHUMT00000079624; OTTHUMT00000079625; OTTHUMT00000474059	PREX1	phosphatidylinositol-3,4,5-trisphosphate-dependent Rac exchange factor 1	chr20	-	Multiple_Complex	48624252	48827883	57580	superoxide metabolic process; G-protein coupled receptor signaling pathway; actin filament polymerization; T cell differentiation; neutrophil chemotaxis; regulation of actin filament polymerization; regulation of Rho protein signal transduction; intracellular signal transduction; neutrophil activation; positive regulation of GTPase activity; regulation of dendrite development; positive regulation…	cytoplasm; cytosol; plasma membrane; growth cone; dendritic shaft; intracellular membrane-bounded organelle; perinuclear region of cytoplasm; membrane	Rho guanyl-nucleotide exchange factor activity; GTPase activator activity; protein binding; phospholipid binding; enzyme binding; guanyl-nucleotide exchange factor activity
TC1100013022.hg.1	9.15	7.76	7.95	10.16	8.71	11.5	12.76	11.7	8.46	8.84	T	T	-1.31	0.4554	0.9335	11.61	8.46	T	T	8.87	0.0002	0.0933	11.61	8.84	T	T	6.79	0.0002	0.1638	TC1100013022.hg.1	NM_001281501; NM_001281502; NM_004265; ENST00000257261; ENST00000278840; ENST00000355484; ENST00000517312; ENST00000517839; ENST00000518606; ENST00000520145; ENST00000521571; ENST00000521849; ENST00000522056; ENST00000522359; ENST00000522639; ENST00000523235; ENST00000543584; BC009011; OTTHUMT00000375581; OTTHUMT00000375582; OTTHUMT00000375583; OTTHUMT00000375584; OTTHUMT00000375585; OTTHUMT00000…	FADS2	fatty acid desaturase 2	chr11	+	Multiple_Complex	61816203	61867354	9415		endoplasmic reticulum membrane; integral component of plasma membrane; membrane; endoplasmic reticulum; integral component of membrane	stearoyl-CoA 9-desaturase activity; linoleoyl-CoA desaturase activity; oxidoreductase activity	PWY-7049; PWY-7053; PWY-6000; PWY-5353
TC0700009680.hg.1	11.09	11.33	9.62	12.85	11.35	14.35	14.06	15.36	11.21	11.29	T	T	-1.05	0.9377	0.9944	14.36	11.21	T	T	8.85	0.0008	0.1447	14.36	11.29	T	T	8.41	0.0004	0.213	TC0700009680.hg.1	NM_018487; ENST00000004103; ENST00000461345; ENST00000462826; ENST00000468689; ENST00000474166; ENST00000475007; ENST00000475536; ENST00000475710; ENST00000481305; ENST00000484928; ENST00000494349; BC008303; OTTHUMT00000350219; OTTHUMT00000350220; OTTHUMT00000350221; OTTHUMT00000350222; OTTHUMT00000350223; OTTHUMT00000350224; OTTHUMT00000350225; OTTHUMT00000350226; OTTHUMT00000350227; OTTHUMT0000…	TMEM176A	transmembrane protein 176A	chr7	+	Multiple_Complex	150800403	150805120	55365	negative regulation of dendritic cell differentiation	integral component of membrane; membrane	protein binding
TC0800007383.hg.1	5.18	5.3	4.82	4.5	5.1	8.19	5.28	8.59	5.24	4.81	F	F	1.35	0.577	0.9522	8.38	5.24	T	F	8.83	0.0175	0.3453	8.38	4.81	T	F	11.91	0.0032	0.4055	TC0800007383.hg.1	ENST00000520185.1; OTTHUMT00000377716; torwerby.bAug10; uc064mgd.1	RP11-44K6.2; torwerby	novel transcript; Transcript Identified by AceView	chr8	+	NonCoding	39914229	39915721
TC0600009534.hg.1	4.22	4.45	5.19	5.52	5.27	8.1	6.89	7.39	4.34	5.28	T	T	-1.92	0.0131	0.7037	7.44	4.34	T	T	8.57	1.73e-06	0.0131	7.44	5.28	T	T	4.47	2.12e-05	0.0458	TC0600009534.hg.1	NM_001130172; NM_001130173; NM_001161656; NM_001161657; NM_001161658; NM_001161659; NM_001161660; NM_005375; ENST00000316528; ENST00000339290; ENST00000341911; ENST00000367812; ENST00000367814; ENST00000420123; ENST00000430686; ENST00000438901; ENST00000442647; ENST00000463282; ENST00000524588; ENST00000525002; ENST00000525369; ENST00000525477; ENST00000525514; ENST00000525940; ENST00000526187; E…	MYB	v-myb avian myeloblastosis viral oncogene homolog	chr6	+	Multiple_Complex	135181315	135219173	4602		cytosol; nuclear matrix; nucleus; membrane; integral component of membrane
TC1900009838.hg.1	5.89	5.58	6.95	7.2	6.33	8.06	9.96	8.71	5.73	6.9	T	T	-2.25	0.0425	0.7606	8.82	5.73	T	T	8.52	4.02e-05	0.0517	8.82	6.9	T	T	3.79	0.0005	0.2258	TC1900009838.hg.1	NM_001271052; NM_013447; ENST00000315576; ENST00000360222; ENST00000392962; ENST00000392965; ENST00000594076; ENST00000594294; ENST00000595208; ENST00000595839; ENST00000596991; ENST00000598500; ENST00000599423; ENST00000601345; ENST00000601619; BC127004; BC127005	ADGRE2	adhesion G protein-coupled receptor E2	chr19	-	Multiple_Complex	14732393	14778541	30817	inflammatory response; cell adhesion; cell surface receptor signaling pathway; G-protein coupled receptor signaling pathway; cell migration; granulocyte chemotaxis; signal transduction	plasma membrane; integral component of membrane; leading edge membrane; ruffle membrane; membrane; cell projection	G-protein coupled receptor activity; calcium ion binding; chondroitin sulfate binding; signal transducer activity; transmembrane signaling receptor activity; protein binding	GPCRDB_Class_B_Secretin-like; GPCRDB_Other
TC1800009222.hg.1	6.56	7.67	7.26	9.59	7.39	8.65	10.25	10.14	7.12	7.33	T	T	-1.16	0.1956	0.8573	10.19	7.12	T	T	8.44	0.0038	0.232	10.19	7.33	T	T	7.29	0.0266	0.6577	TC1800009222.hg.1	NM_017831; ENST00000217740; ENST00000580209; ENST00000580863; ENST00000583384; ENST00000583814; BC012021; OTTHUMT00000255354; OTTHUMT00000447381; OTTHUMT00000447727; OTTHUMT00000447728; OTTHUMT00000447729	RNF125	ring finger protein 125, E3 ubiquitin protein ligase	chr18	+	Multiple_Complex	32018372	32073213	54941	adaptive immune response; protein ubiquitination; negative regulation of type I interferon production; innate immune response; immune system process; protein polyubiquitination; positive regulation of proteasomal ubiquitin-dependent protein catabolic process	intracellular	ubiquitin-protein transferase activity; zinc ion binding; ligase activity; metal ion binding; protein binding; ubiquitin conjugating enzyme binding; ubiquitin protein ligase activity
TC1100012776.hg.1	3.88	4.29	3.37	4.52	4.56	7.17	7.34	6.63	4.09	4.54	F	F	-1.37	0.8675	0.9889	7.15	4.09	T	F	8.38	1.02e-05	0.0256	7.15	4.54	T	F	6.12	4.43e-06	0.0182	TC1100012776.hg.1	shawloyby.aAug10-unspliced	shawloyby	Transcript Identified by AceView	chr11	-	Coding	128491745	128492075
TC0200014991.hg.1	8.23	6.9	7.7	10.81	8.6	9.68	11.15	10.72	7.57	8.78	T	T	-2.32	0.0855	0.8008	10.63	7.57	T	T	8.36	0.0031	0.218	10.63	8.78	T	T	3.61	0.0568	0.733	TC0200014991.hg.1	NM_001033045; NM_001267050; NM_001267051; NM_152529; ENST00000295500; ENST00000392551; ENST00000392552; ENST00000459996; ENST00000497620; ENST00000614352; BC028730; BC035037; OTTHUMT00000255455; OTTHUMT00000255456; OTTHUMT00000255457; OTTHUMT00000334121; OTTHUMT00000334122	GPR155	G protein-coupled receptor 155	chr2	-	Multiple_Complex	174431571	174487094	151556	intracellular signal transduction; cognition; transmembrane transport	intracellular; integral component of membrane; extracellular exosome; membrane	molecular_function
TC0400011144.hg.1	7	7.77	6.94	10.01	8.65	11.38	9.69	10.36	7.38	8.56	T	T	-2.27	0.1497	0.8366	10.44	7.38	T	T	8.34	0.0017	0.1833	10.44	8.56	T	T	3.68	0.0142	0.5881	TC0400011144.hg.1	NM_001145794; NM_001286780; NM_001286781; NM_058172; ENST00000307333; ENST00000346652; ENST00000403729; ENST00000404191; ENST00000449651; ENST00000482406; ENST00000491345; ENST00000506286; ENST00000514959; BC107876; OTTHUMT00000324663; OTTHUMT00000324664; OTTHUMT00000324665; OTTHUMT00000324666; OTTHUMT00000324667; OTTHUMT00000324668; OTTHUMT00000324669; OTTHUMT00000363110; OTTHUMT00000363111	ANTXR2	anthrax toxin receptor 2	chr4	-	Multiple_Complex	79901149	80125454	118429	reproductive process; toxin transport	extracellular region; endoplasmic reticulum membrane; plasma membrane; external side of plasma membrane; endosome membrane; integral component of membrane; endoplasmic reticulum; cell surface; membrane	receptor activity; protein binding; metal ion binding
TC1000006924.hg.1	11.18	10.66	12.51	13.58	13.14	13.96	13.17	14.66	10.92	13.1	T	T	-4.51	0.0005	0.673	13.94	10.92	T	T	8.09	2.9e-05	0.0423	13.94	13.1	T	T	1.79	0.0512	0.7212	TC1000006924.hg.1	NM_178815; ENST00000377275; BC024163; OTTHUMT00000047078	ARL5B	ADP-ribosylation factor like GTPase 5B	chr10	+	Multiple_Complex	18659384	18681639	221079	small GTPase mediated signal transduction; intracellular protein transport	intracellular	GTP binding; nucleotide binding
TC1100013016.hg.1	8.23	7.57	7.13	12.55	7.38	11.2	7.16	10.64	7.9	7.26	T	T	1.55	0.4722	0.9364	10.91	7.9	T	T	8.05	0.2662	0.7197	10.91	7.26	T	T	12.51	0.642	0.9562	TC1100013016.hg.1	NM_001079808; ENST00000378149; ENST00000537932; ENST00000539581; ENST00000541743; ENST00000543193; ENST00000544899; ENST00000545726; ENST00000624544; OTTHUMT00000397963; OTTHUMT00000397964; OTTHUMT00000397965; OTTHUMT00000397966; OTTHUMT00000397968; OTTHUMT00000397969; OTTHUMT00000397970; OTTHUMT00000399155	PGA4	pepsinogen 4, group I (pepsinogen A)	chr11	+	Multiple_Complex	61222216	61231927	643847	proteolysis; digestion; protein catabolic process; cellular protein metabolic process	extracellular exosome; multivesicular body lumen; extracellular region	aspartic-type endopeptidase activity; peptidase activity; hydrolase activity
TC0300013146.hg.1	8.07	8.24	9.49	9.09	8.93	11.06	10.49	12.19	8.15	9.12	T	T	-1.96	0.0345	0.7458	11.16	8.15	T	T	8.05	1.68e-05	0.0315	11.16	9.12	T	T	4.11	0.0002	0.1588	TC0300013146.hg.1	NM_001190942; NM_001190943; NM_003810; NR_033994; ENST00000241261; ENST00000420541; ENST00000430881; ENST00000466777; ENST00000472804; ENST00000494851; BC032722; uc003fid.3	TNFSF10	tumor necrosis factor (ligand) superfamily, member 10	chr3	-	Multiple_Complex	172505508	172523507	8743	apoptotic process; activation of cysteine-type endopeptidase activity involved in apoptotic process; immune response; signal transduction; cell surface receptor signaling pathway; cell-cell signaling; regulation of necrotic cell death; programmed cell death; positive regulation of apoptotic process; positive regulation of I-kappaB kinase/NF-kappaB signaling; negative regulation of cysteine-type e…	extracellular region; extracellular space; integral component of plasma membrane; extracellular exosome; membrane; integral component of membrane	receptor binding; cytokine activity; tumor necrosis factor receptor binding; protein binding; metal ion binding; tumor necrosis factor receptor superfamily binding	Apoptosis; Apoptosis_GenMAPP
TC0700009080.hg.1	4.86	5.39	6.14	6.59	5.36	8.69	7.95	8.12	5.12	6.07	T	T	-1.93	0.0348	0.7463	8.13	5.12	T	T	8.02	5.39e-06	0.0198	8.13	6.07	T	T	4.15	4.39e-05	0.0709	TC0700009080.hg.1	ENST00000363759; uc064hwr.1	RNY1P11	RNA, Ro-associated Y1 pseudogene 11 [Source:HGNC Symbol;Acc:HGNC:50874]	chr7	+	NonCoding	129164849	129164961
TSUnmapped00000903.hg.1	4.86	5.39	6.14	6.59	5.36	8.69	7.95	8.12	5.12	6.07	T	T	-1.93	0.0348	0.7463	8.13	5.12	T	T	8.02	5.39e-06	0.0198	8.13	6.07	T	T	4.15	4.39e-05	0.0709	TSUnmapped00000903.hg.1						NonCoding
TC0200016402.hg.1	7.02	7.85	7.21	9.56	9	10.45	10.43	10.83	7.44	8.94	T	T	-2.84	0.0648	0.7801	10.44	7.44	T	T	8.01	0.0002	0.0962	10.44	8.94	T	T	2.82	0.0024	0.3761	TC0200016402.hg.1	NM_080657; ENST00000382040; ENST00000477834; ENST00000489749; BC017969; OTTHUMT00000206724; OTTHUMT00000323503; OTTHUMT00000323696	RSAD2	radical S-adenosyl methionine domain containing 2	chr2	+	Multiple_Complex	6877665	6898239	91543	ossification; metabolic process; response to virus; viral process; cytokine-mediated signaling pathway; regulation of ossification; positive regulation of toll-like receptor 7 signaling pathway; positive regulation of toll-like receptor 9 signaling pathway; CD4-positive, alpha-beta T cell activation; CD4-positive, alpha-beta T cell differentiation; negative regulation of viral genome replication;…	mitochondrion; mitochondrial outer membrane; mitochondrial inner membrane; endoplasmic reticulum; endoplasmic reticulum membrane; Golgi apparatus; lipid particle; membrane	catalytic activity; protein binding; protein self-association; metal ion binding; 4 iron, 4 sulfur cluster binding; iron-sulfur cluster binding
TC0700010940.hg.1	5.45	4.57	7.13	6.78	7.18	9.13	7.56	7.95	5.01	7.15	T	T	-4.42	0.0008	0.673	8.01	5.01	T	T	8	1.64e-05	0.0313	8.01	7.15	T	T	1.81	0.0114	0.5626	TC0700010940.hg.1	ENST00000568457.1; OTTHUMT00000422923; uc064dkd.1	RP4-647J21.1	novel transcript, overlapping MYO1G	chr7	-	NonCoding	44958999	44960909
TC0400012245.hg.1	8.7	6.96	6.98	10.93	9.71	11.01	10.76	9.72	7.83	9.47	T	T	-3.12	0.1704	0.8462	10.82	7.83	T	T	7.96	0.0162	0.3385	10.82	9.47	T	T	2.55	0.1522	0.8173	TC0400012245.hg.1	NM_001031700; NM_001128424; NM_016613; ENST00000296530; ENST00000393807; ENST00000585682; ENST00000587787; ENST00000589306; ENST00000590648; ENST00000592057; ENST00000592586; ENST00000593260; BC043193; OTTHUMT00000365227; OTTHUMT00000365228; OTTHUMT00000365229; OTTHUMT00000365230; OTTHUMT00000365232; OTTHUMT00000365233; OTTHUMT00000365234; OTTHUMT00000460767; OTTHUMT00000460768	FAM198B	family with sequence similarity 198, member B	chr4	-	Multiple_Complex	158124474	158173318	51313		Golgi membrane; Golgi apparatus; integral component of membrane; membrane
TC1900010604.hg.1	7.56	6.73	7.06	10.41	7.6	10.48	7.72	9.96	7.14	7.34	T	T	-1.15	0.2314	0.8712	10.13	7.14	T	T	7.93	0.0392	0.4254	10.13	7.34	T	T	6.92	0.2536	0.865	TC1900010604.hg.1	NM_001146202; NM_001146203; NM_001146204; NM_001146205; NM_001146206; NM_001146207; NM_170604; ENST00000293062; ENST00000426920; ENST00000433821; ENST00000454404; ENST00000586305; ENST00000587287; ENST00000587738; ENST00000587753; ENST00000588404; ENST00000588708; ENST00000589100; ENST00000589358; ENST00000589474; ENST00000592322; ENST00000614135; ENST00000615340; ENST00000615439; ENST00000617966…	RASGRP4	RAS guanyl releasing protein 4	chr19	-	Multiple_Complex	38409051	38426305	115727		cytosol; plasma membrane; membrane; cytoplasm; intracellular	Ras guanyl-nucleotide exchange factor activity; calcium ion binding; diacylglycerol binding; GTP-dependent protein binding; guanyl-nucleotide exchange factor activity; metal ion binding
TC1700009612.hg.1	5.15	4.74	4.79	7.51	5.01	8.02	5.51	7.82	4.95	4.91	T	T	1.03	0.3484	0.9071	7.91	4.95	T	T	7.83	0.0264	0.3838	7.91	4.91	T	T	8.04	0.1033	0.7868	TC1700009612.hg.1	NM_006344; NM_182906; ENST00000254868; ENST00000416562; ENST00000571624; ENST00000571664; ENST00000576549; ENST00000576617; BC027858; BC039011; OTTHUMT00000439837; OTTHUMT00000439838; OTTHUMT00000439892; OTTHUMT00000439893; OTTHUMT00000439912; OTTHUMT00000439913	CLEC10A	C-type lectin domain family 10, member A	chr17	-	Multiple_Complex	7074537	7080307	10462	adaptive immune response; endocytosis; innate immune response; immune system process	plasma membrane; integral component of membrane; membrane	carbohydrate binding
TC2100007208.hg.1	10.45	9.89	11.24	11.82	10.01	13.64	12.47	13.2	10.17	11.13	T	T	-1.94	0.1155	0.819	13.14	10.17	T	T	7.83	0.0001	0.0801	13.14	11.13	T	T	4.04	0.0007	0.2505	TC2100007208.hg.1	NM_001144925; NM_001178046; NM_001282920; NM_002462; ENST00000288383; ENST00000398598; ENST00000398600; ENST00000413778; ENST00000417963; ENST00000419044; ENST00000424365; ENST00000427464; ENST00000441677; ENST00000455164; ENST00000467510; ENST00000468506; ENST00000478268; ENST00000484465; ENST00000486275; ENST00000490220; ENST00000491110; ENST00000619682; BC032602; OTTHUMT00000195161; OTTHUMT000…	MX1	MX dynamin-like GTPase 1	chr21	+	Multiple_Complex	41420304	41459214	4599			GTPase activity; protein binding; GTP binding; nucleotide binding
TC1600011505.hg.1	9.9	9.72	10.27	11.39	11.48	12.76	12.98	11.91	9.81	11.43	T	T	-3.08	0.0123	0.7037	12.78	9.81	T	T	7.82	4.04e-05	0.0517	12.78	11.43	T	T	2.54	0.0019	0.3462	TC1600011505.hg.1	NM_001310148; OTTHUMT00000374154; OTTHUMT00000389110; OTTHUMT00000389111; OTTHUMT00000402327; OTTHUMT00000402328; OTTHUMT00000402329; OTTHUMT00000402330; OTTHUMT00000402331; OTTHUMT00000402332; OTTHUMT00000402333; OTTHUMT00000402334; OTTHUMT00000402335; OTTHUMT00000402336; OTTHUMT00000402422; OTTHUMT00000402423; OTTHUMT00000402425; OTTHUMT00000402426	NPIPB4	nuclear pore complex interacting protein family, member B4	chr16	-	Multiple_Complex	21834563	21866735	440345	biological_process	integral component of membrane; cellular_component; membrane	molecular_function
TC0600007301.hg.1	11.29	11.51	14.34	13.11	12.16	13.66	14.9	14.44	11.4	13.18	T	T	-3.43	0.0071	0.7037	14.37	11.4	T	T	7.82	0.0002	0.1065	14.37	13.18	T	T	2.28	0.0407	0.6983	TC0600007301.hg.1	NM_001197246; NM_001197247; NM_001197248; NM_001197249; NM_007047; ENST00000356386; ENST00000377708; ENST00000396934; ENST00000396948; ENST00000508906; ENST00000524459; ENST00000524682; ENST00000527417; ENST00000527422; ENST00000527639; ENST00000528222; ENST00000528541; ENST00000530653; ENST00000531055; ENST00000532294; ENST00000532627; ENST00000532865; ENST00000532994; ENST00000604202; BC002832;…	BTN3A2	butyrophilin, subfamily 3, member A2	chr6	+	Multiple_Complex	26365159	26378320	11118	T cell mediated immunity; interferon-gamma secretion; adaptive immune response; immune system process	plasma membrane; membrane; integral component of membrane	protein binding
TC0700009079.hg.1	7.17	6.6	6.99	8.53	7.27	9.92	11.89	9.76	6.88	7.17	T	T	-1.22	0.2734	0.8845	9.85	6.88	T	T	7.8	0.0001	0.0801	9.85	7.17	T	T	6.41	0.0003	0.1798	TC0700009079.hg.1	NM_178562; ENST00000486685; ENST00000496963; ENST00000498745; ENST00000614309; BC044244; OTTHUMT00000350979; OTTHUMT00000350983; OTTHUMT00000350984; OTTHUMT00000350985	TSPAN33	tetraspanin 33	chr7	+	Multiple_Complex	129144716	129169697	340348	positive regulation of Notch signaling pathway; protein maturation; establishment of protein localization to plasma membrane	plasma membrane; integral component of plasma membrane; cell surface; tetraspanin-enriched microdomain; membrane; integral component of membrane	enzyme binding
TC0300009412.hg.1	10.25	9.02	11.06	11.34	10.24	10	13.78	12.77	9.63	11.02	T	T	-2.62	0.1783	0.849	12.59	9.63	T	T	7.75	0.0138	0.3227	12.59	11.02	T	T	2.95	0.1224	0.7972	TC0300009412.hg.1	NM_001122752; NM_005025; ENST00000295777; ENST00000446050; ENST00000466865; ENST00000472747; ENST00000472941; ENST00000488374; ENST00000494666; BC018043; OTTHUMT00000351056; OTTHUMT00000351057; OTTHUMT00000351058; OTTHUMT00000351112; OTTHUMT00000351114; OTTHUMT00000351117; OTTHUMT00000351179	SERPINI1	serpin peptidase inhibitor, clade I (neuroserpin), member 1	chr3	+	Multiple_Complex	167735243	167825569	5274	central nervous system development; peripheral nervous system development; negative regulation of endopeptidase activity; regulation of cell adhesion; negative regulation of peptidase activity	extracellular space; extracellular exosome; extracellular region	serine-type endopeptidase inhibitor activity; peptidase inhibitor activity
TC1800007036.hg.1	5.33	5.57	6.98	6.53	4.19	8.68	8.3	6.72	5.45	6.74	F	F	-2.45	0.5629	0.9503	8.4	5.45	T	F	7.74	0.0079	0.2746	8.4	6.74	T	F	3.16	0.0129	0.5758	TC1800007036.hg.1				chr18	+	NonCoding	32094504	32094606
TC0X00010155.hg.1	6.86	6.9	6.62	6.26	6.37	6.23	10.11	9.56	6.88	6.39	T	T	1.4	0.6003	0.9556	9.82	6.88	T	T	7.68	0.067	0.4946	9.82	6.39	T	T	10.77	0.0153	0.5968	TC0X00010155.hg.1	NM_001171581; NM_004867; ENST00000373298; ENST00000434584; ENST00000461357; ENST00000462038; ENST00000469541; ENST00000482194; BC040437; OTTHUMT00000057329; OTTHUMT00000057330; OTTHUMT00000057331; OTTHUMT00000057332; OTTHUMT00000057333	ITM2A	integral membrane protein 2A	chrX	-	Multiple_Complex	79360384	79367667	9452		integral component of membrane; membrane	protein binding
TC1500010712.hg.1	5	4.35	5.57	6.3	6.26	7.65	7.82	7.26	4.67	6.28	F	T	-3.04	0.0014	0.673	7.61	4.67	T	F	7.66	2.31e-06	0.0136	7.61	6.28	T	T	2.52	0.0002	0.1719	TC1500010712.hg.1	ENST00000448387; ENST00000453952; ENST00000567075; ENST00000569536; ENST00000569659; ENST00000605665; ENST00000611209; OTTHUMT00000429857; OTTHUMT00000429858; OTTHUMT00000429859; OTTHUMT00000469734; OTTHUMT00000473966; OTTHUMT00000473967	GOLGA8N	golgin A8 family, member N	chr15	+	Multiple_Complex	32593456	32607310	643699		Golgi apparatus
TC0200013430.hg.1	7.48	7.64	7.32	7.42	7.44	10.46	10.54	8.97	7.56	7.43	T	T	1.09	0.6902	0.9691	10.5	7.56	T	T	7.65	0.0001	0.0801	10.5	7.43	T	T	8.37	2.44e-05	0.0509	TC0200013430.hg.1	NR_027238; ENST00000423774; ENST00000544283; ENST00000608018; ENST00000608501; ENST00000608531; ENST00000609777; hsa_circ_0055582; LOC654342.fAug10	LOC654342; LOC645166	lymphocyte-specific protein 1 pseudogene; Salzman2013 ANNOTATED, ncRNA, OVERLAPTX, OVEXON best transcript NR_027238; Transcript Identified by AceView, Entrez Gene ID(s) 654342	chr2	-	Multiple_Complex	91614572	91660068	654342; 645166
TC1000012117.hg.1	8.88	8.23	7.53	10.48	6.82	10.22	11.42	11.56	8.55	7.36	T	T	2.29	0.7511	0.9768	11.49	8.55	T	T	7.64	0.014	0.3239	11.49	7.36	T	T	17.48	0.004	0.4355	TC1000012117.hg.1	NM_001270764; NM_001270765; NM_014863; NM_015892; ENST00000346248; ENST00000435907; ENST00000462406; ENST00000476765; ENST00000628426; BC027908; BC050540; BC075813; OTTHUMT00000050856; OTTHUMT00000050857; OTTHUMT00000050858; OTTHUMT00000483254	CHST15	carbohydrate (N-acetylgalactosamine 4-sulfate 6-O) sulfotransferase 15	chr10	-	Multiple_Complex	124007666	124093607	51363	carbohydrate metabolic process; hexose biosynthetic process; glycosaminoglycan metabolic process; chondroitin sulfate metabolic process; chondroitin sulfate biosynthetic process; small molecule metabolic process; metabolic process	Golgi membrane; integral component of membrane; Golgi apparatus; membrane	3'-phosphoadenosine 5'-phosphosulfate binding; N-acetylgalactosamine 4-sulfate 6-O-sulfotransferase activity; sulfotransferase activity; transferase activity
TC0X00008539.hg.1	3.2	3.83	3.19	3.13	3.96	3.23	6.69	6.22	3.52	3.16	F	F	1.28	0.9143	0.9927	6.45	3.52	T	F	7.62	0.0407	0.4303	6.45	3.16	T	F	9.73	0.0202	0.6272	TC0X00008539.hg.1	NR_038461; NR_038462; ENST00000427517; ENST00000429841; ENST00000454385	LINC00892	long intergenic non-protein coding RNA 892	chrX	+	NonCoding	136639543	136642429	100128420
TC0200014514.hg.1	7.93	6.48	8.97	9.5	8.65	11.31	10.05	9.58	7.2	9.02	T	T	-3.52	0.0055	0.7037	10.13	7.2	T	T	7.61	0.0001	0.0811	10.13	9.02	T	T	2.16	0.0223	0.6369	TC0200014514.hg.1	bawgloy.aAug10-unspliced	bawgloy	Transcript Identified by AceView	chr2	-	Unassigned	144493138	144493848
TC1300008760.hg.1	8.78	8.72	10.22	10.05	9.44	11.66	11.23	12.15	8.75	10.06	T	T	-2.49	0.0048	0.7019	11.68	8.75	T	T	7.6	2.58e-06	0.0136	11.68	10.06	T	T	3.06	8.66e-05	0.0988	TC1300008760.hg.1	NM_001002264; NM_033255; ENST00000313624; ENST00000313640; ENST00000398762; ENST00000476830; ENST00000535677; ENST00000536042; ENST00000537828; ENST00000538562; ENST00000540470; ENST00000542706; BC023660; OTTHUMT00000044711; OTTHUMT00000044712; OTTHUMT00000276154; OTTHUMT00000400320; OTTHUMT00000400321; OTTHUMT00000400322; OTTHUMT00000400323; OTTHUMT00000400324; OTTHUMT00000400325; OTTHUMT0000040…	EPSTI1	epithelial stromal interaction 1 (breast)	chr13	-	Multiple_Complex	42886388	42992271	94240
TC1500007357.hg.1	7.04	6.01	5.67	7.43	8.09	9.63	9.28	6.43	6.53	7.31	T	T	-1.72	0.5638	0.9503	9.45	6.53	T	T	7.59	0.0567	0.4714	9.45	7.31	T	T	4.41	0.1138	0.7921	TC1500007357.hg.1	ENST00000559068	MTND3P12	mitochondrially encoded NADH:ubiquinone oxidoreductase core subunit 3 pseudogene 12 [Source:HGNC Symbol;Acc:HGNC:52072]	chr15	+	Multiple_Complex	58150635	58150962
TC0100014855.hg.1	8.12	8.73	9.33	9.12	8.42	11.03	11.31	11.7	8.42	9.12	T	T	-1.63	0.1414	0.8335	11.33	8.42	T	T	7.53	3.64e-06	0.0159	11.33	9.12	T	T	4.63	8.47e-06	0.0274	TC0100014855.hg.1	NM_052941; ENST00000355754; ENST00000471938; ENST00000481397; BC070055; OTTHUMT00000029409; OTTHUMT00000029410; OTTHUMT00000029411	GBP4	guanylate binding protein 4	chr1	-	Multiple_Complex	89181148	89198950	115361	metabolic process	Golgi membrane; nucleus; perinuclear region of cytoplasm; cytoplasm; Golgi apparatus; membrane	GTPase activity; GTP binding; nucleotide binding; hydrolase activity
TC0700008868.hg.1	8.36	8.69	9.16	10.87	9.09	10.99	11.36	12.33	8.52	9.13	T	T	-1.52	0.0489	0.7666	11.43	8.52	T	T	7.5	0.0002	0.0898	11.43	9.13	T	T	4.94	0.0027	0.3864	TC0700008868.hg.1	NM_015641; NM_152829; ENST00000358204; ENST00000393481; ENST00000393484; ENST00000455989; ENST00000461440; ENST00000463746; ENST00000485009; ENST00000492891; ENST00000494384; ENST00000496871; ENST00000496912; BC001451; OTTHUMT00000059413; OTTHUMT00000137414; OTTHUMT00000141434; OTTHUMT00000141435; OTTHUMT00000141436; OTTHUMT00000315773; OTTHUMT00000315774; OTTHUMT00000316594; OTTHUMT00000316595; …	TES	testin LIM domain protein	chr7	+	Multiple_Complex	116210493	116258783	26136	negative regulation of cell proliferation; regulation of cell proliferation; positive regulation of I-kappaB kinase/NF-kappaB signaling	nucleus; cytoplasm; plasma membrane; focal adhesion; cell junction; protein complex	protein binding; zinc ion binding; poly(A) RNA binding; metal ion binding
TC0500007633.hg.1	5.2	6.93	6.25	6.79	7.78	8.89	7.7	9.04	6.06	6.88	T	T	-1.76	0.1616	0.842	8.96	6.06	T	T	7.46	0.0014	0.1772	8.96	6.88	T	T	4.23	0.0109	0.5575	TC0500007633.hg.1	lozorby.aAug10-unspliced	lozorby	Transcript Identified by AceView	chr5	+	Coding	67819448	67820086
TC0700007972.hg.1	9.51	9.77	10.19	12.12	9.6	12.26	12.53	12.53	9.64	10.23	T	T	-1.51	0.1082	0.8148	12.53	9.64	T	T	7.43	0.0005	0.1297	12.53	10.23	T	T	4.94	0.0047	0.4627	TC0700007972.hg.1	NR_003186; ENST00000423083; ENST00000432102; ENST00000435988; OTTHUMT00000345922; OTTHUMT00000345923; OTTHUMT00000345924	NCF1B	neutrophil cytosolic factor 1B pseudogene	chr7	+	Multiple_Complex	73220624	73235945	654816	oxidation-reduction process; response to yeast; leukocyte mediated cytotoxicity; antigen processing and presentation of peptide antigen via MHC class I; antigen processing and presentation of exogenous peptide antigen via MHC class I, TAP-dependent; respiratory burst involved in defense response; protein targeting to membrane; leukotriene metabolic process; superoxide metabolic process; inflammat…	cytoplasm; cytosol; membrane; extrinsic component of membrane; phagolysosome; NADPH oxidase complex	superoxide-generating NADPH oxidase activity; phosphatidylinositol binding; protein binding; lipid binding; electron carrier activity; SH3 domain binding; phosphatidylinositol-3,4-bisphosphate binding; nitrite reductase [NAD(P)H] activity
TC0600007258.hg.1	5.65	7.46	6.48	7.82	6.73	9.83	9.5	8.87	6.56	6.64	T	T	-1.06	0.4168	0.9238	9.44	6.56	T	T	7.4	0.0003	0.1119	9.44	6.64	T	T	6.98	0.0005	0.2154	TC0600007258.hg.1				chr6	+	NonCoding	25976547	25977067
TC1100010612.hg.1	6.97	7.95	4.78	8.89	10.76	10.32	10.08	10.38	7.46	8.52	T	T	-2.08	0.5943	0.9545	10.35	7.46	T	T	7.4	0.0465	0.4471	10.35	8.52	T	T	3.55	0.0843	0.7667	TC1100010612.hg.1	sneyklo.aAug10-unspliced	sneyklo	Transcript Identified by AceView	chr11	-	Coding	43657115	43657558
TC0100018339.hg.1	6.08	5.06	6.75	8.02	7.42	7.73	8.41	8.5	5.57	7.4	T	T	-3.57	0.0012	0.673	8.45	5.57	T	T	7.39	6.74e-05	0.0661	8.45	7.4	T	T	2.07	0.053	0.7266	TC0100018339.hg.1	NM_001204171; NM_001204172; NM_001278516; NM_001278517; NM_001278518; NM_001278519; NM_002393; ENST00000367179; ENST00000367180; ENST00000367182; ENST00000367183; ENST00000391947; ENST00000444261; ENST00000454264; ENST00000462012; ENST00000463049; ENST00000470797; ENST00000470908; ENST00000471783; ENST00000507825; ENST00000612738; ENST00000614459; ENST00000616250; ENST00000621032; BC067299; BC105…	MDM4	MDM4, p53 regulator	chr1	+	Multiple_Complex	204516379	204573743	4194		nucleus; nucleoplasm	protein binding; zinc ion binding; enzyme binding; metal ion binding
TC0600014220.hg.1	5.21	4.76	5.5	6.77	5.28	8.64	7.12	7.85	4.99	5.39	T	T	-1.33	0.1095	0.8155	7.87	4.99	T	T	7.37	0.0001	0.0826	7.87	5.39	T	T	5.55	0.0009	0.2685	TC0600014220.hg.1	NM_004155; ENST00000380698; BC002538; OTTHUMT00000039656	SERPINB9	serpin peptidase inhibitor, clade B (ovalbumin), member 9	chr6	-	Multiple_Complex	2887266	2903312	5272	mast cell mediated immunity; apoptotic process; immune response; response to bacterium; positive regulation of gene expression; negative regulation of endopeptidase activity; negative regulation by symbiont of host apoptotic process; protection from natural killer cell mediated cytotoxicity; negative regulation of apoptotic process; negative regulation of cysteine-type endopeptidase activity invo…	extracellular space; intracellular; nucleus; cytoplasm; cytosol; membrane; extracellular exosome	protease binding; serine-type endopeptidase inhibitor activity; protein binding; cysteine-type endopeptidase inhibitor activity involved in apoptotic process; peptidase inhibitor activity
TC0100018551.hg.1	10.96	13.81	10.6	14.1	13.46	10.93	19.15	15.49	12.38	13.71	T	T	-2.51	0.8617	0.9885	15.26	12.38	T	T	7.36	0.1652	0.6307	15.26	13.71	T	T	2.93	0.1714	0.8291	TC0100018551.hg.1	NM_001256125; NM_001270509; NM_003465; NR_045784; NR_045785; ENST00000255427; ENST00000367229; ENST00000479483; ENST00000491855; ENST00000503786; ENST00000506427; BC103695; BC105680; BC105681; BC105682; OTTHUMT00000100275; OTTHUMT00000100276; OTTHUMT00000101322; OTTHUMT00000358379; OTTHUMT00000358380; OTTHUMT00000358382	CHIT1	chitinase 1 (chitotriosidase)	chr1	-	Multiple_Complex	203212835	203229732	1118	polysaccharide catabolic process; chitin catabolic process; immune response; response to bacterium; carbohydrate metabolic process; chitin metabolic process; metabolic process	extracellular region; extracellular space; lysosome	chitinase activity; chitin binding; endochitinase activity; hydrolase activity, hydrolyzing O-glycosyl compounds; hydrolase activity; hydrolase activity, acting on glycosyl bonds
TC1400010777.hg.1	5.63	5.1	5.38	5.28	5.56	5.23	8.23	8.26	5.37	5.39	F	F	-1.02	0.9605	0.9969	8.25	5.37	T	F	7.35	0.0267	0.3848	8.25	5.39	T	F	7.23	0.0173	0.6089	TC1400010777.hg.1	NM_001128595; NM_001128596; NM_001289134; NM_152332; ENST00000340892; ENST00000360594; ENST00000435962; ENST00000554424; ENST00000555302; ENST00000556018; ENST00000556590; BC040503; OTTHUMT00000411778; OTTHUMT00000411779; OTTHUMT00000411780; OTTHUMT00000411781; OTTHUMT00000411782; OTTHUMT00000411783; OTTHUMT00000411784	TC2N	tandem C2 domains, nuclear	chr14	-	Multiple_Complex	91779751	91867536	123036	vesicle fusion; regulation of gene expression; synaptic vesicle exocytosis; regulation of calcium ion-dependent exocytosis; regulation of blood coagulation; calcium ion-dependent exocytosis of neurotransmitter	nucleus; plasma membrane; cellular_component	calcium ion binding; calcium-dependent phospholipid binding; syntaxin binding; clathrin binding; molecular_function; protein binding
TC0400011192.hg.1	6.29	7.11	4.74	6.64	5.8	8.11	9.46	9.7	6.7	5.74	T	T	1.94	0.1183	0.8207	9.57	6.7	T	T	7.33	0.0017	0.1833	9.57	5.74	T	T	14.23	4.69e-05	0.0732	TC0400011192.hg.1	NM_001130715; NM_001130716; NM_016619; ENST00000311507; ENST00000411416; ENST00000426923; ENST00000505406; ENST00000509973; ENST00000515389; BC012205; OTTHUMT00000252637; OTTHUMT00000363077; OTTHUMT00000363078; OTTHUMT00000363079; OTTHUMT00000363080; OTTHUMT00000363081	PLAC8	placenta specific 8	chr4	-	Multiple_Complex	83090048	83137075	51316	positive regulation of cell proliferation; response to cold; negative regulation of multicellular organism growth; defense response to bacterium; negative regulation of apoptotic process; positive regulation of transcription from RNA polymerase II promoter; brown fat cell differentiation		chromatin binding; protein binding
TC1900007012.hg.1	5.65	5.53	5.18	6.97	5.02	7.02	8.51	8.41	5.59	5.1	T	T	1.4	0.8213	0.9843	8.46	5.59	T	T	7.33	0.0018	0.1874	8.46	5.1	T	T	10.25	0.0013	0.3016	TC1900007012.hg.1	NM_000527; NM_001195798; NM_001195799; NM_001195800; NM_001195803; NR_106946; ENST00000252444; ENST00000455727; ENST00000535915; ENST00000545707; ENST00000557933; ENST00000557958; ENST00000558013; ENST00000558518; ENST00000558528; ENST00000559340; ENST00000560173; ENST00000560467; ENST00000560502; ENST00000560628; ENST00000619864; BC014514; OTTHUMT00000415969; OTTHUMT00000415970; OTTHUMT000004159…	LDLR; MIR6886	low density lipoprotein receptor; microRNA 6886	chr19	+	Multiple_Complex	11089362	11133829	3949; 102465534				Wnt_signaling; Statin_Pathway_PharmGKB
TC0500009768.hg.1	9.32	9.94	8.77	11.81	10.3	12.95	12.18	12.45	9.63	10.29	T	T	-1.58	0.3457	0.9062	12.5	9.63	T	T	7.28	0.0013	0.1712	12.5	10.29	T	T	4.61	0.0034	0.4169	TC0500009768.hg.1	NR_028322_2; NR_028325_2; ENST00000457364.2; ENST00000499986.4; ENST00000604354.1; ENST00000604669.1; LOC100132062.bAug10; OTTHUMT00000468768; OTTHUMT00000468769; OTTHUMT00000468770; uc032vwk.2; uc063kyq.1; uc063kyr.1	LOC100132287; LOC100132062; AC138035.2	Homo sapiens uncharacterized LOC100132287 (LOC100132287), long non-coding RNA.; Homo sapiens uncharacterized LOC100132062 (LOC100132062), long non-coding RNA.; Transcript Identified by AceView, Entrez Gene ID(s) 388312; 100132062, RefSeq ID(s) NR_028325; novel transcript	chr5	+	Multiple_Complex	181306502	181328195
TC1600009427.hg.1	7.1	7.7	7.57	9.31	8.43	10.28	10.24	9.88	7.4	8.44	T	T	-2.06	0.0353	0.7479	10.26	7.4	T	T	7.28	6.38e-05	0.0645	10.26	8.44	T	T	3.54	0.0012	0.2955	TC1600009427.hg.1	LOC729978.dAug10; uc059qyb.1; uc059qyc.1; uc059qyd.1; uc059qye.1; uc059qyf.1; uc059qyg.1; uc059qyh.1	LOC729978; RP11-166B2.1	Transcript Identified by AceView, Entrez Gene ID(s) 729978; Putative NPIP-like protein LOC729978 [Source:UniProtKB/Swiss-Prot;Acc:A6NJ64]	chr16	-	Multiple_Complex	11927373	11976643			nucleus
TC0700007431.hg.1	10.03	10.02	9.36	11.94	11.26	13.07	12.63	12.92	10.03	11.14	T	T	-2.16	0.1819	0.8506	12.89	10.03	T	T	7.28	0.0005	0.1297	12.89	11.14	T	T	3.37	0.0026	0.3834	TC0700007431.hg.1	ENST00000609439.1; OTTHUMT00000472497; uc064dme.1	RP11-638I8.1	novel transcript	chr7	+	Multiple_Complex	45791789	45823582
TC1600011501.hg.1	8.1	8.62	8.92	10.2	10.19	11.19	11.51	11.06	8.36	10.19	T	T	-3.57	0.004	0.7019	11.22	8.36	T	T	7.26	1.44e-05	0.03	11.22	10.19	T	T	2.04	0.0014	0.3084	TC1600011501.hg.1	NM_130464; BC036263; BC061522; BC094882; OTTHUMT00000373898; OTTHUMT00000400431; OTTHUMT00000400432; OTTHUMT00000400433; OTTHUMT00000400434; OTTHUMT00000400435; OTTHUMT00000400437; OTTHUMT00000400438	NPIPB3	nuclear pore complex interacting protein family, member B3	chr16	-	Multiple_Complex	21402134	21431553	23117	biological_process	integral component of membrane; cellular_component; membrane	molecular_function
TC0200015242.hg.1	14.12	13.94	14.33	14.37	14.39	16.89	16.76	16.99	14.03	14.36	T	T	-1.26	0.1629	0.8424	16.88	14.03	T	T	7.24	8e-08	0.0027	16.88	14.36	T	T	5.74	9.1e-08	0.0036	TC0200015242.hg.1	NM_007315; NM_139266; ENST00000361099; ENST00000392322; ENST00000392323; ENST00000409465; ENST00000415035; ENST00000423282; ENST00000424722; ENST00000432058; ENST00000452281; ENST00000454414; ENST00000464072; ENST00000540176; BC002704; OTTHUMT00000255997; OTTHUMT00000257868; OTTHUMT00000257869; OTTHUMT00000257870; OTTHUMT00000257871; OTTHUMT00000335580; OTTHUMT00000335581; OTTHUMT00000335582; OTT…	STAT1	signal transducer and activator of transcription 1	chr2	-	Multiple_Complex	190964358	191020960	6772		nuclear chromatin; nucleus; nucleoplasm; nucleolus; cytoplasm; cytosol; axon; dendrite; perinuclear region of cytoplasm
TC1300008555.hg.1	6.23	4.76	6.68	6.26	6.73	9.07	7.61	8.35	5.5	6.71	F	T	-2.31	0.0472	0.7655	8.34	5.5	T	F	7.2	9.91e-05	0.0764	8.34	6.71	T	T	3.11	0.0015	0.3214	TC1300008555.hg.1	goyvawby.aAug10-unspliced	goyvawby	Transcript Identified by AceView	chr13	-	Coding	32414968	32415512
TC1200008488.hg.1	7.34	8.46	6.55	7.24	7.43	10.66	10.82	11.68	7.9	7.26	T	T	1.56	0.0758	0.7929	10.74	7.9	T	T	7.17	1.37e-05	0.0291	10.74	7.26	T	T	11.19	5.23e-07	0.0064	TC1200008488.hg.1	NM_005761; NR_037687; ENST00000258526; ENST00000545312; ENST00000546659; ENST00000546733; ENST00000547057; ENST00000549187; ENST00000549217; ENST00000549810; ENST00000550080; ENST00000551495; ENST00000551850; OTTHUMT00000408126; OTTHUMT00000408127; OTTHUMT00000408128; OTTHUMT00000408129; OTTHUMT00000408131; OTTHUMT00000408132; OTTHUMT00000408133; OTTHUMT00000408134; OTTHUMT00000408135; OTTHUMT000…	PLXNC1	plexin C1	chr12	+	Multiple_Complex	94148723	94307675	10154	cell adhesion; axon guidance; branchiomotor neuron axon guidance; regulation of cell migration; regulation of axon extension involved in axon guidance; semaphorin-plexin signaling pathway involved in axon guidance; signal transduction; semaphorin-plexin signaling pathway	semaphorin receptor complex; plasma membrane; integral component of plasma membrane; membrane; integral component of membrane	receptor binding; protein binding; semaphorin receptor activity
TC0100017456.hg.1	6.23	6.59	6.62	9.11	7.64	10.48	9.31	9.16	6.41	7.75	T	T	-2.54	0.0459	0.7623	9.24	6.41	T	T	7.11	0.0003	0.1119	9.24	7.75	T	T	2.8	0.0064	0.4911	TC0100017456.hg.1	NR_132119	GTF2IP20	general transcription factor IIi pseudogene 20	chr1	-	Multiple_Complex	223951266	223992644	441124
TC0500011702.hg.1	8.45	8.09	9.79	9.99	8.37	9.58	11.25	10.97	8.27	9.89	T	T	-3.06	0.068	0.7839	11.1	8.27	T	T	7.1	0.0014	0.1763	11.1	9.89	T	T	2.32	0.0302	0.6669	TC0500011702.hg.1	NM_001308056; NM_001308057; NM_001308058; NM_001308059; NM_001308060; NM_001308061; NM_139164; NR_131752; NR_131753; NR_131754; ENST00000296632; ENST00000455172; ENST00000502322; ENST00000502931; ENST00000505803; ENST00000508215; ENST00000509887; ENST00000510346; ENST00000511137; ENST00000511436; ENST00000511569; ENST00000512160; BC042956; OTTHUMT00000250720; OTTHUMT00000370739; OTTHUMT0000037074…	STARD4	StAR-related lipid transfer domain containing 4	chr5	-	Multiple_Complex	111496033	111512597	134429	lipid transport; transport	cytoplasmic membrane-bounded vesicle	lipid binding
TC1500007356.hg.1	7.65	6.59	7.25	9.44	9.94	11.01	10.05	7.08	7.12	9.62	T	T	-5.64	0.1184	0.8207	9.94	7.12	T	T	7.07	0.052	0.4604	9.94	9.62	T	T	1.25	0.5958	0.948	TC1500007356.hg.1	ENST00000561363	MTCO3P23	MT-CO3 pseudogene 23 [Source:HGNC Symbol;Acc:HGNC:52126]	chr15	+	Multiple_Complex	58150275	58150563
TC0500011334.hg.1	4.81	5.59	5.49	7.12	7.11	7.97	7.28	8.85	5.2	7.11	F	F	-3.76	0.0306	0.7415	8.02	5.2	T	F	7.06	0.0004	0.118	8.02	7.11	T	F	1.88	0.0132	0.5788	TC0500011334.hg.1	TMEM167A.iAug10-unspliced	TMEM167A	Transcript Identified by AceView, Entrez Gene ID(s) 153339	chr5	-	Unassigned	83059099	83059250
TC1000012423.hg.1	13.22	13.74	15.12	15.8	14.41	16.28	16.29	14.68	13.48	15.12	T	T	-3.11	0.0094	0.7037	16.29	13.48	T	T	7.01	0.0011	0.1647	16.29	15.12	T	T	2.26	0.1945	0.8407	TC1000012423.hg.1	NM_001242339; NM_002627; ENST00000381072; ENST00000381075; ENST00000381125; ENST00000407806; ENST00000413079; ENST00000415005; ENST00000421751; ENST00000433193; ENST00000460445; ENST00000468050; ENST00000495715; ENST00000607886; BC002536; BC029138; OTTHUMT00000046452; OTTHUMT00000046453; OTTHUMT00000046454; OTTHUMT00000046455; OTTHUMT00000046456; OTTHUMT00000046457; OTTHUMT00000046458; OTTHUMT000…	PFKP	phosphofructokinase, platelet	chr10	+	Multiple_Complex	3066333	3137712	5214		nucleus; cytosol; membrane; extracellular exosome; cytoplasm; 6-phosphofructokinase complex	6-phosphofructokinase activity; ATP binding; protein complex binding; metal ion binding; nucleotide binding; catalytic activity; kinase activity; transferase activity	Glycolysis_and_Gluconeogenesis; GLYCOLYSIS; ANAGLYCOLYSIS-PWY; PWY-5484; PWY-1042; PWY-7385; PWY66-400; PWY-1861
TC0100018288.hg.1	12.7	12.17	13.2	14.36	12.97	15.31	15.76	14.55	12.44	13.09	T	T	-1.58	0.036	0.7495	15.24	12.44	T	T	7	7.78e-05	0.0689	15.24	13.09	T	T	4.44	0.0015	0.3204	TC0100018288.hg.1	NM_001304722; NM_001304723; NM_001304724; NM_016274; ENST00000369124; ENST00000369126; ENST00000441340; ENST00000477309; ENST00000479194; ENST00000485470; ENST00000492304; ENST00000607609; BC010149; OTTHUMT00000034962; OTTHUMT00000034963; OTTHUMT00000087237; OTTHUMT00000087238; OTTHUMT00000087239; OTTHUMT00000087240; OTTHUMT00000095839; OTTHUMT00000095840	PLEKHO1	pleckstrin homology domain containing, family O member 1	chr1	+	Multiple_Complex	150149183	150160065	51177		nucleus; cytoplasm; plasma membrane; membrane	protein binding
TC0700011584.hg.1	14.52	13.7	12.41	16.07	13.17	16.64	16.94	18.06	14.11	13.07	T	T	2.06	0.7983	0.9823	16.91	14.11	T	T	6.98	0.0043	0.2367	16.91	13.07	T	T	14.37	0.0013	0.3036	TC0700011584.hg.1	NM_006682; ENST00000248598; BC033820; BC073986; OTTHUMT00000253176	FGL2	fibrinogen-like 2	chr7	-	Multiple_Complex	77193371	77199833	10875		fibrinogen complex; extracellular exosome; extracellular region
TC1400010398.hg.1	5.82	5.86	5.62	6.33	6.24	8.58	8.08	9.34	5.84	6.28	T	T	-1.36	0.5468	0.9483	8.64	5.84	T	T	6.96	1.01e-05	0.0256	8.64	6.28	T	T	5.11	7.76e-06	0.0263	TC1400010398.hg.1	NM_001278694; NM_001278695; NM_001278696; NM_013345; ENST00000329797; ENST00000392585; ENST00000539291; ENST00000546679; ENST00000549990; ENST00000551869; BC084546; OTTHUMT00000409278; OTTHUMT00000409279; OTTHUMT00000409280; OTTHUMT00000409281; OTTHUMT00000409282; OTTHUMT00000409284	GPR132	G protein-coupled receptor 132	chr14	-	Multiple_Complex	105049389	105065550	29933	G1/S transition of mitotic cell cycle; adenylate cyclase-activating G-protein coupled receptor signaling pathway; negative regulation of G2/M transition of mitotic cell cycle; signal transduction; G-protein coupled receptor signaling pathway	plasma membrane; integral component of plasma membrane; membrane; integral component of membrane	G-protein coupled receptor activity; signal transducer activity	GPCRDB_Other
TC1200012700.hg.1	4.2	4.06	4.14	3.97	3.37	6.07	7.35	6.99	4.13	3.99	F	F	1.1	0.4398	0.9302	6.92	4.13	T	F	6.95	2.2e-05	0.0369	6.92	3.99	T	F	7.67	2.93e-06	0.0132	TC1200012700.hg.1	NM_001145199; ENST00000443585; ENST00000546866; ENST00000548336; ENST00000548458; ENST00000549934; ENST00000552457; ENST00000612117; BC013920; BC045812; BC061920; BC067897; BC126980; BC127012; OTTHUMT00000316459; OTTHUMT00000406306; OTTHUMT00000406668; OTTHUMT00000406669; OTTHUMT00000406670; OTTHUMT00000406671; uc001tlh.4	C12orf75	chromosome 12 open reading frame 75	chr12	+	Multiple_Complex	105235290	105371518	387882
TC0700010619.hg.1	5.54	6.92	7.25	8.43	8.71	9.66	9.12	8.12	6.23	8.51	T	T	-4.86	0.0061	0.7037	9.03	6.23	T	T	6.94	0.0005	0.1298	9.03	8.51	T	T	1.43	0.1222	0.7972	TC0700010619.hg.1	NM_001145513; NM_001145514; NM_001145515; NM_014766; ENST00000242059; ENST00000409497; ENST00000409570; ENST00000421434; ENST00000425819; ENST00000426154; ENST00000434476; ENST00000438497; ENST00000494620; ENST00000631335; BC040492; OTTHUMT00000214231; OTTHUMT00000327695; OTTHUMT00000327696; OTTHUMT00000327697; OTTHUMT00000327698; OTTHUMT00000327699; OTTHUMT00000327700; OTTHUMT00000376257	SCRN1	secernin 1	chr7	-	Multiple_Complex	29920103	29990289	9805	proteolysis; exocytosis	nucleus; cytoplasm; nuclear membrane; cell	protein binding; dipeptidase activity; molecular_function
TC0700007274.hg.1	6.1	5.02	5.55	4.82	6.94	8.61	7.78	8.39	5.56	5.68	F	F	-1.09	0.7039	0.9706	8.35	5.56	T	F	6.93	0.0005	0.1297	8.35	5.68	T	F	6.36	0.0004	0.2154	TC0700007274.hg.1	kochoyby.aAug10-unspliced	kochoyby	Transcript Identified by AceView	chr7	+	Unassigned	39637210	39637461
TC1200006555.hg.1	12.05	11.2	12.68	13.56	11.21	14.39	14.67	13.32	11.63	12.55	T	T	-1.9	0.1895	0.8549	14.42	11.63	T	T	6.93	0.0019	0.1895	14.42	12.55	T	T	3.65	0.0122	0.5697	TC1200006555.hg.1	NM_001759; ENST00000261254; ENST00000536537; ENST00000536795; ENST00000541542; BC010958; BC089384; OTTHUMT00000398287; OTTHUMT00000398288; OTTHUMT00000398289; OTTHUMT00000398509	CCND2	cyclin D2	chr12	+	Multiple_Complex	4273736	4305356	894	positive regulation of protein phosphorylation; cell cycle; positive regulation of cyclin-dependent protein serine/threonine kinase activity; cell division; regulation of cell cycle	cyclin-dependent protein kinase holoenzyme complex; chromatin; nucleus; nucleoplasm; nucleolus; cytosol; nuclear membrane; cytoplasm; membrane	protein binding; protein kinase binding	Cell_cycle_KEGG; G1_to_S_cell_cycle_Reactome; Ovarian_Infertility_Genes; Wnt_signaling
TC1100011571.hg.1	4.01	5.2	5.46	7.58	5.71	8.15	5.88	7.52	4.61	5.59	F	F	-1.98	0.045	0.7623	7.4	4.61	T	F	6.92	0.0048	0.2431	7.4	5.59	T	F	3.49	0.1809	0.8337	TC1100011571.hg.1	jymoy.aAug10-unspliced	jymoy	Transcript Identified by AceView	chr11	-	Unassigned	72961644	72962331
TC0100016138.hg.1	4.81	5.07	6.13	6.33	5.03	6.54	7.57	9.36	4.94	6.23	T	T	-2.44	0.2094	0.8634	7.73	4.94	T	T	6.91	0.0013	0.1715	7.73	6.23	T	T	2.83	0.0068	0.4996	TC0100016138.hg.1	NM_003037; NR_104399; NR_104400; NR_104401; ENST00000235739; ENST00000302035; ENST00000494463; ENST00000538290; BC132792; OTTHUMT00000060454; OTTHUMT00000060456	SLAMF1	signaling lymphocytic activation molecule family member 1	chr1	-	Multiple_Complex	160608100	160647311	6504	myeloid dendritic cell activation involved in immune response; signal transduction; positive regulation of cell proliferation; regulation of vesicle fusion; negative regulation of interleukin-12 production; negative regulation of interleukin-6 production; negative regulation of tumor necrosis factor production; positive regulation of JNK cascade; lymphocyte activation; viral entry into host cell;…	external side of plasma membrane; integral component of membrane; phagocytic vesicle; extracellular exosome; plasma membrane; cell surface; membrane	virus receptor activity; antigen binding; transmembrane signaling receptor activity; protein binding; receptor activity
TC1400007223.hg.1	8.18	9.94	10	10.62	10.09	11.8	11.47	12.35	9.06	10.05	T	T	-1.98	0.028	0.74	11.85	9.06	T	T	6.89	9.05e-05	0.073	11.85	10.05	T	T	3.48	0.0024	0.3736	TC1400007223.hg.1	cheyslor.aAug10-unspliced	cheyslor	Transcript Identified by AceView	chr14	+	Unassigned	55053094	55055030
TC0400012949.hg.1	10.1	10.46	8.61	12.33	12.1	13.25	10.16	12.89	10.28	12.21	T	T	-3.82	0.5141	0.9432	13.07	10.28	T	T	6.89	0.122	0.5822	13.07	12.21	T	T	1.81	0.2859	0.8743	TC0400012949.hg.1	NM_001135146; NM_001135147; NM_001135148; NM_022154; ENST00000356736; ENST00000394833; ENST00000424970; ENST00000510255; ENST00000512337; ENST00000512657; ENST00000514000; BC012125; OTTHUMT00000253797; OTTHUMT00000253798; OTTHUMT00000363567; OTTHUMT00000363568; OTTHUMT00000363569; OTTHUMT00000363570; OTTHUMT00000363572	SLC39A8	solute carrier family 39 (zinc transporter), member 8	chr4	-	Multiple_Complex	102251041	102353000	64116	zinc II ion transport; transmembrane transport; cadmium ion transmembrane transport; transport; ion transport; metal ion transport	plasma membrane; integral component of membrane; organelle membrane; membrane	metal ion transmembrane transporter activity
TC0100009677.hg.1	5.04	5.19	5.01	5.58	5.61	8.17	7.94	7.36	5.11	5.59	T	T	-1.39	0.3691	0.9114	7.89	5.11	T	T	6.87	2.74e-06	0.0138	7.89	5.59	T	T	4.93	2.72e-06	0.0132	TC0100009677.hg.1				chr1	+	NonCoding	143401524	143419702
TC0700007641.hg.1	3.49	3.89	4.23	4.61	3.87	7.99	5.24	6.34	3.69	4.24	T	T	-1.46	0.3907	0.9178	6.47	3.69	T	T	6.87	0.0008	0.1447	6.47	4.24	T	T	4.71	0.0016	0.3264	TC0700007641.hg.1	ENST00000442064	RP4-725G10.3		chr7	+	Multiple_Complex	56163145	56163533
TC1100008236.hg.1	6.31	6.07	6.05	8.78	7.5	9	7.73	8.94	6.19	7.45	T	T	-2.4	0.0806	0.7962	8.97	6.19	T	T	6.86	0.004	0.2332	8.97	7.45	T	T	2.86	0.0823	0.7652	TC1100008236.hg.1	NM_053056; ENST00000227507; ENST00000535993; ENST00000536559; ENST00000539241; ENST00000542367; ENST00000545484; BC000076; BC001501; BC014078; BC023620; BC025302; OTTHUMT00000396775; OTTHUMT00000396812; OTTHUMT00000396813; OTTHUMT00000396814; OTTHUMT00000396815; OTTHUMT00000396816	CCND1	cyclin D1	chr11	+	Multiple_Complex	69639107	69654474	595		cyclin-dependent protein kinase holoenzyme complex; intracellular; nucleus; nucleoplasm; cytosol; bicellular tight junction; membrane; transcriptional repressor complex; cytoplasm	transcription corepressor activity; protein kinase activity; protein binding; transcription factor binding; cyclin-dependent protein serine/threonine kinase regulator activity; enzyme binding; protein kinase binding; protein complex binding; histone deacetylase binding; proline-rich region binding; kinase activity	G1_to_S_cell_cycle_Reactome; Wnt_signaling
TC0200015243.hg.1	5.9	4.57	5.37	6.35	6.02	8.06	8.62	7.97	5.24	5.96	F	T	-1.65	0.1348	0.831	8.01	5.24	T	F	6.84	2.26e-05	0.0369	8.01	5.96	T	T	4.14	8.09e-05	0.0939	TC0200015243.hg.1	mohuyo.aAug10-unspliced	mohuyo	Transcript Identified by AceView	chr2	-	Unassigned	190972744	190974800
TC0X00007719.hg.1	4.86	5.41	5.49	5.09	5.5	6.44	8.43	7.95	5.13	5.5	F	F	-1.28	0.65	0.9631	7.9	5.13	T	F	6.81	0.0004	0.1197	7.9	5.5	T	F	5.3	0.0003	0.2019	TC0X00007719.hg.1				chrX	+	NonCoding	79145054	79156919
TC0600014247.hg.1	5.67	5.37	5.49	6.52	6.27	7.44	8.29	9.14	5.52	6.24	T	T	-1.65	0.2338	0.8718	8.29	5.52	T	T	6.81	9.09e-05	0.073	8.29	6.24	T	T	4.13	0.0002	0.1719	TC0600014247.hg.1	NM_001286445; NM_001286446; NM_001286447; NM_014722; NM_015864; ENST00000259698; ENST00000378023; ENST00000463828; ENST00000473070; ENST00000510784; ENST00000538035; ENST00000540914; ENST00000612873; ENST00000613507; BC001232; OTTHUMT00000040024; OTTHUMT00000040025; OTTHUMT00000040026; OTTHUMT00000040027	FAM65B	family with sequence similarity 65, member B	chr6	-	Multiple_Complex	24804281	25042170	9750	muscle organ development; sensory perception of sound; cell differentiation; multicellular organismal development	cytoplasm; mitochondrion; cytoskeleton; apical plasma membrane; filopodium; stereocilium membrane; plasma membrane; membrane; cell projection	protein binding; binding
TC0300006985.hg.1	4.81	5.21	4.97	4.79	5.07	5.11	7.57	8.13	5.01	4.95	F	F	1.04	0.92	0.9929	7.77	5.01	T	F	6.77	0.0162	0.3385	7.77	4.95	T	F	7.06	0.0073	0.5097	TC0300006985.hg.1	NM_005508; ENST00000330953; BC069139; BC071751; BC074935; OTTHUMT00000253252	CCR4	chemokine (C-C motif) receptor 4	chr3	+	Coding	32951574	32956349	1233	neuron migration; tolerance induction; chemotaxis; inflammatory response; immune response; G-protein coupled receptor signaling pathway; positive regulation of cytosolic calcium ion concentration; chemokine-mediated signaling pathway; signal transduction; response to radiation; response to bacterium; response to antibiotic; positive regulation of positive chemotaxis	cytosol; plasma membrane; integral component of plasma membrane; external side of plasma membrane; membrane; integral component of membrane; neuronal cell body	chemokine receptor activity; C-C chemokine receptor activity; signal transducer activity; G-protein coupled receptor activity	GPCRDB_Class_A_Rhodopsin-like; Peptide_GPCRs
TC1000009691.hg.1	6.49	6.19	6.85	11.36	6.8	9.04	7.86	10.44	6.34	6.82	T	T	-1.4	0.1181	0.8207	9.1	6.34	T	T	6.77	0.0383	0.4229	9.1	6.82	T	T	4.83	0.475	0.9264	TC1000009691.hg.1	NM_000417; NM_001308242; NM_001308243; ENST00000256876; ENST00000379954; ENST00000379959; ENST00000447847; OTTHUMT00000046627; OTTHUMT00000046628; OTTHUMT00000046630; OTTHUMT00000046631	IL2RA	interleukin 2 receptor, alpha	chr10	-	Coding	6010689	6062370	3559		intracellular; plasma membrane; external side of plasma membrane; integral component of membrane; cell surface; membrane	interleukin-2 receptor activity; drug binding; interleukin-2 binding; protein binding	Inflammatory_Response_Pathway
TC1400009311.hg.1	5.21	6.5	7.55	8.9	8.32	9.18	8.58	8.36	5.86	8.28	T	T	-5.35	0.0003	0.673	8.61	5.86	T	T	6.74	7.61e-05	0.0689	8.61	8.28	T	T	1.26	0.2999	0.8781	TC1400009311.hg.1	sawwa.aAug10-unspliced	sawwa	Transcript Identified by AceView	chr14	-	Unassigned	58278946	58279485
TC2100007140.hg.1	6.13	4.9	6.43	8.24	6.64	8.17	7.64	9.21	5.51	6.54	T	T	-2.04	0.0227	0.7233	8.26	5.51	T	T	6.73	0.0007	0.1408	8.26	6.54	T	T	3.3	0.0425	0.7018	TC2100007140.hg.1	NM_001256295; NM_005239; ENST00000360214; ENST00000360938; ENST00000432278; ENST00000456966; BC017040; BC042954; OTTHUMT00000207544; OTTHUMT00000207545; OTTHUMT00000207546; OTTHUMT00000207547	ETS2	v-ets avian erythroblastosis virus E26 oncogene homolog 2	chr21	+	Multiple_Complex	38805307	38824955	2114	negative regulation of transcription from RNA polymerase II promoter; skeletal system development; ectodermal cell fate commitment; transcription, DNA-templated; mesoderm development; cell differentiation; positive regulation of transcription, DNA-templated; positive regulation of transcription from RNA polymerase II promoter; primitive streak formation; regulation of transcription, DNA-templated	nucleus; nucleoplasm; cytoplasm; plasma membrane	RNA polymerase II core promoter proximal region sequence-specific DNA binding; transcriptional repressor activity, RNA polymerase II core promoter proximal region sequence-specific binding; DNA binding; transcription factor activity, sequence-specific DNA binding; protein binding; glucocorticoid receptor binding; RNA polymerase II regulatory region sequence-specific DNA binding; sequence-specific…	Smooth_muscle_contraction
TC0700013580.hg.1	4.73	4.71	4.89	6.79	4.83	7.56	4.88	8.43	4.72	4.86	T	T	-1.1	0.3915	0.918	7.46	4.72	T	T	6.69	0.0278	0.3893	7.46	4.86	T	T	6.06	0.0926	0.7775	TC0700013580.hg.1	ENST00000585152.1	CTB-167B5.2		chr7	-	NonCoding	88270892	88273750
TC0100009241.hg.1	9.37	9.28	7.53	12.38	9.18	12.15	10.45	12.73	9.33	9.48	T	T	-1.11	0.7444	0.9758	12.07	9.33	T	T	6.69	0.0491	0.454	12.07	9.48	T	T	6.02	0.0595	0.7376	TC0100009241.hg.1	NM_001400; ENST00000305352; ENST00000475289; ENST00000475821; BC018650; OTTHUMT00000029908; OTTHUMT00000029909; OTTHUMT00000029910	S1PR1	sphingosine-1-phosphate receptor 1	chr1	+	Multiple_Complex	101236749	101241520	1901		endosome; cytosol; plasma membrane; external side of plasma membrane; integral component of membrane; intrinsic component of plasma membrane; membrane raft; membrane	G-protein coupled receptor binding; G-protein coupled receptor activity; sphingosine-1-phosphate receptor activity; sphingolipid binding; signal transducer activity	S1P_Signaling; GPCRDB_Other; Small_ligand_GPCRs
TC1400007560.hg.1	7.37	9.8	9.54	10.09	9.42	11.17	11.3	11.6	8.58	9.49	T	T	-1.87	0.0728	0.7899	11.33	8.58	T	T	6.69	0.0004	0.1233	11.33	9.49	T	T	3.58	0.0062	0.4911	TC1400007560.hg.1	OTTHUMT00000477781; uc059cvh.1	RP11-1046B16.3	novel transcript, sense intronic to KIAA0247	chr14	+	NonCoding	69617122	69617648
TC0100010032.hg.1	6.88	7	9.37	9.9	7.97	9.72	9.19	10.07	6.94	9.27	T	T	-5.04	0.0011	0.673	9.68	6.94	T	T	6.67	0.0002	0.0938	9.68	9.27	T	T	1.32	0.2054	0.8457	TC0100010032.hg.1	NM_002965; ENST00000368738; BC047681; OTTHUMT00000036793; uc001fbq.3	S100A9	S100 calcium binding protein A9	chr1	+	Multiple_Complex	153357854	153361027	6280	cytokine production; leukocyte migration involved in inflammatory response; chronic inflammatory response; positive regulation of peptide secretion; regulation of translation; autophagy; activation of cysteine-type endopeptidase activity involved in apoptotic process; inflammatory response; signal transduction; cell-cell signaling; response to zinc ion; positive regulation of blood coagulation; p…	extracellular region; extracellular space; nucleus; cytosol; cytoskeleton; plasma membrane; extracellular exosome; cytoplasm; membrane	signal transducer activity; calcium ion binding; protein binding; microtubule binding; zinc ion binding; antioxidant activity; Toll-like receptor 4 binding; arachidonic acid binding; RAGE receptor binding; metal ion binding
TC1700011566.hg.1	5.28	4.88	5.79	8.26	5.52	7.79	8.21	7.45	5.08	5.66	T	T	-1.49	0.0513	0.771	7.81	5.08	T	T	6.63	0.0017	0.1834	7.81	5.66	T	T	4.44	0.0502	0.7196	TC1700011566.hg.1	NM_001243746; NM_017565; NR_027751; ENST00000226094; ENST00000375556; ENST00000590074; ENST00000590873; ENST00000592554; ENST00000592847; ENST00000619787; BC136686; BC136689; OTTHUMT00000450028; OTTHUMT00000450029; OTTHUMT00000450030; OTTHUMT00000450031; OTTHUMT00000450032; OTTHUMT00000450033	FAM20A	family with sequence similarity 20, member A	chr17	-	Multiple_Complex	68535113	68601389	54757	positive regulation of protein phosphorylation; biomineral tissue development; tooth eruption; calcium ion homeostasis; enamel mineralization; positive regulation of protein serine/threonine kinase activity	cell; endoplasmic reticulum; Golgi apparatus; extracellular exosome; extracellular region	protein serine/threonine kinase activity; protein binding; protein serine/threonine kinase activator activity
TC0900011782.hg.1	4.69	4.42	6.46	6	5.66	7.64	6.61	7.34	4.56	6.03	T	T	-2.77	0.0013	0.673	7.28	4.56	T	T	6.62	1.1e-05	0.0258	7.28	6.03	T	T	2.39	0.0032	0.4055	TC0900011782.hg.1	slerwawby.aAug10-unspliced	slerwawby	Transcript Identified by AceView	chr9	-	Coding	131692738	131693182
TC0500008636.hg.1	3.67	3.71	4.69	4.33	3.85	7.44	6.39	5.43	3.69	4.3	T	F	-1.52	0.2411	0.8752	6.41	3.69	T	T	6.59	0.0002	0.0931	6.41	4.3	T	F	4.33	0.0005	0.2154	TC0500008636.hg.1	C5orf56andRAD50.nAug10-unspliced	C5orf56andRAD50	Transcript Identified by AceView, Entrez Gene ID(s) 441108; 10111	chr5	+	Coding	132452863	132455054
TC1600007957.hg.1	10.06	10.15	12.14	11.5	11.76	13.24	12.78	12.45	10.1	11.79	T	T	-3.22	0.0001	0.673	12.81	10.1	T	T	6.54	2.09e-06	0.0136	12.81	11.79	T	T	2.03	0.0028	0.3919	TC1600007957.hg.1	NM_005953; ENST00000245185; ENST00000561491; ENST00000562017; ENST00000563985; ENST00000567300; BC007034; BC070289; OTTHUMT00000257061; OTTHUMT00000434298; OTTHUMT00000434300; OTTHUMT00000434301; OTTHUMT00000434302	MT2A	metallothionein 2A	chr16	+	Multiple_Complex	56608199	56609497	4502	cellular copper ion homeostasis; cytokine-mediated signaling pathway; cellular response to drug; cellular response to interleukin-3; cellular response to erythropoietin; negative regulation of growth; interferon-gamma-mediated signaling pathway; cellular response to zinc ion	nucleus; cytoplasm; cytosol; perinuclear region of cytoplasm	protein binding; drug binding; zinc ion binding; metal ion binding
TC0700012764.hg.1	5.42	6.46	6.26	7.29	5.1	7.91	8.64	8.66	5.94	6.23	T	T	-1.22	0.6244	0.9599	8.65	5.94	T	T	6.53	0.001	0.1579	8.65	6.23	T	T	5.36	0.0011	0.2827	TC0700012764.hg.1	gleekee.aAug10-unspliced	gleekee	Transcript Identified by AceView	chr7	-	Unassigned	139103264	139105758
TC0100015483.hg.1	8.14	6.95	9.33	9.86	8.24	9.82	10.21	10.77	7.55	9.23	T	T	-3.22	0.0082	0.7037	10.25	7.55	T	T	6.52	0.0002	0.1008	10.25	9.23	T	T	2.03	0.0276	0.6607	TC0100015483.hg.1	NM_001200001; NM_024408; ENST00000256646; ENST00000478864; ENST00000479412; ENST00000489731; ENST00000493703; ENST00000579475; ENST00000602566; ENST00000612822; BC071562; OTTHUMT00000033679; OTTHUMT00000033682; OTTHUMT00000033683; OTTHUMT00000033684; OTTHUMT00000033685; OTTHUMT00000468100	NOTCH2	notch 2	chr1	-	Multiple_Complex	119911553	120069703	4853		Golgi membrane; extracellular region; nucleus; nucleoplasm; endoplasmic reticulum membrane; plasma membrane; integral component of plasma membrane; cell surface; membrane; receptor complex; cytoplasm; integral component of membrane; cilium	receptor activity; calcium ion binding; protein binding; transcription factor activity, ligand-activated RNA polymerase II transcription factor binding
TC1900008760.hg.1	7.8	10.97	6.29	9.21	12.99	11.28	12.82	12.12	9.39	9.42	T	T	-1.03	0.9429	0.995	12.08	9.39	T	T	6.49	0.1036	0.5572	12.08	9.42	T	T	6.32	0.0837	0.7662	TC1900008760.hg.1				chr19	+	NonCoding	53558953	53559909
TC0200007187.hg.1	4.11	3.72	3.95	4.6	6.16	7.66	5.17	6.76	3.92	4.73	F	F	-1.76	0.1908	0.8556	6.61	3.92	T	F	6.49	0.0037	0.2301	6.61	4.73	T	F	3.69	0.0267	0.6577	TC0200007187.hg.1	slerjeebu.aAug10-unspliced	slerjeebu	Transcript Identified by AceView	chr2	+	Unassigned	32461188	32462118
TC0100010155.hg.1	5.91	6.79	6.07	7.9	6.29	9.06	8.07	9.35	6.35	6.18	T	T	1.12	0.4799	0.9375	9.05	6.35	T	T	6.48	0.001	0.1551	9.05	6.18	T	T	7.28	0.0016	0.3214	TC0100010155.hg.1	NM_001193300; NM_001193301; NM_001193302; NM_022367; ENST00000355014; ENST00000368282; ENST00000368284; ENST00000368285; ENST00000368286; ENST00000414683; ENST00000435124; ENST00000438830; ENST00000462892; ENST00000466698; ENST00000469065; ENST00000470306; ENST00000484155; ENST00000485575; ENST00000487358; ENST00000633494; BC020974; OTTHUMT00000039484; OTTHUMT00000039485; OTTHUMT00000039486; OTTH…	SEMA4A	sema domain, immunoglobulin domain (Ig), transmembrane domain (TM) and short cytoplasmic domain, (semaphorin) 4A	chr1	+	Multiple_Complex	156147366	156177752	64218		extracellular space; plasma membrane; integral component of membrane; membrane	protein binding; semaphorin receptor binding; neuropilin binding; chemorepellent activity
TC0700009676.hg.1	8.46	7.87	7.57	10.02	7.11	10.98	9.52	11.59	8.17	7.35	T	T	1.76	0.9355	0.9941	10.85	8.17	T	T	6.44	0.0085	0.2797	10.85	7.35	T	T	11.36	0.0051	0.4693	TC0700009676.hg.1	NM_153236; ENST00000313543; BC027613; OTTHUMT00000349277	GIMAP7	GTPase, IMAP family member 7	chr7	+	Coding	150514830	150521073	168537	metabolic process	cytoplasm; lipid particle	GTPase activity; protein binding; GTP binding; protein homodimerization activity; nucleotide binding
TC1600009929.hg.1	10.43	10.55	11	12.18	12.1	13.58	13.16	13.19	10.49	12.14	T	T	-3.14	0.0042	0.7019	13.17	10.49	T	T	6.44	7.56e-06	0.0233	13.17	12.14	T	T	2.05	0.0005	0.2154	TC1600009929.hg.1	uc021tgb.2; uc021tgc.2; uc059stg.1; uc059sth.1; uc059sti.1; uc059stj.1; uc059stk.1; uc059stl.1; uc059stm.1	RP11-231C14.4	Uncharacterized protein [Source:UniProtKB/TrEMBL;Acc:H0YIQ5]	chr16	-	Multiple_Complex	29483642	29505999			membrane; integral component of membrane
TC2200009207.hg.1	3.44	3.93	3.63	4.24	4.09	4.04	6.49	6.27	3.69	4.07	F	F	-1.3	0.6288	0.9601	6.37	3.69	T	F	6.43	0.0088	0.2833	6.37	4.07	T	F	4.94	0.012	0.5685	TC2200009207.hg.1	OTTHUMT00000321108	IGLV1-47	immunoglobulin lambda variable 1-47	chr22	+	Coding	22357739	22358260	28822
TC0300009789.hg.1	6.78	7.34	7.24	9.65	7.63	9.78	9.71	9.27	7.06	7.44	T	T	-1.3	0.0801	0.7962	9.75	7.06	T	T	6.43	0.0012	0.1655	9.75	7.44	T	T	4.93	0.0193	0.6239	TC0300009789.hg.1	NM_003032; NM_173216; NM_173217; ENST00000169298; ENST00000416235; ENST00000417392; ENST00000423451; ENST00000427315; ENST00000430309; ENST00000438590; ENST00000440338; ENST00000442023; ENST00000446170; ENST00000448044; ENST00000448408; ENST00000448449; ENST00000455441; ENST00000457772; ENST00000458216; ENST00000463542; ENST00000464827; ENST00000468614; ENST00000470633; ENST00000485105; ENST00000…	ST6GAL1	ST6 beta-galactosamide alpha-2,6-sialyltranferase 1	chr3	+	Multiple_Complex	186930485	187078553	6480				PWY-7434
TC0800010260.hg.1	3.94	3.97	4.45	5.74	4.87	6.68	5.92	7.28	3.96	4.95	F	F	-1.99	0.0321	0.7455	6.64	3.96	T	F	6.42	7.88e-05	0.069	6.64	4.95	T	F	3.22	0.0017	0.3323	TC0800010260.hg.1	klerwerby.aAug10-unspliced	klerwerby	Transcript Identified by AceView	chr8	-	Unassigned	41971596	41972839
TC1300008930.hg.1	4.57	3.83	5.59	6.41	5.05	6.91	7.3	6.41	4.2	5.66	F	T	-2.74	0.0045	0.7019	6.88	4.2	T	F	6.39	5.41e-05	0.061	6.88	5.66	T	T	2.34	0.0086	0.5245	TC1300008930.hg.1	chorwarby.aAug10-unspliced	chorwarby	Transcript Identified by AceView	chr13	-	Coding	49785251	49785557
TC0300007071.hg.1	6.1	5.99	8.01	7.04	6.92	8.63	8.84	7.7	6.04	6.98	F	T	-1.91	0.0089	0.7037	8.72	6.04	T	F	6.38	0.0001	0.0809	8.72	6.98	T	T	3.33	0.0125	0.5727	TC0300007071.hg.1	sorfarbo.aAug10-unspliced	sorfarbo	Transcript Identified by AceView	chr3	+	Unassigned	38240113	38240714
TC0800007042.hg.1	6.38	7.46	7.41	7.18	6.85	6.1	9.31	9.9	6.92	7.15	T	T	-1.18	0.8008	0.9824	9.59	6.92	T	T	6.35	0.111	0.5681	9.59	7.15	T	T	5.4	0.1273	0.7986	TC0800007042.hg.1	NM_001145271; NM_001145272; NM_014479; ENST00000256412; ENST00000519953; ENST00000520193; ENST00000522298; BC069582; BC074877; BC074878; OTTHUMT00000215149; OTTHUMT00000375644; OTTHUMT00000375645; OTTHUMT00000375646; uc003xdz.2	ADAMDEC1	ADAM-like, decysin 1	chr8	+	Multiple_Complex	24384285	24406013	27299	proteolysis; immune response; negative regulation of cell adhesion; integrin-mediated signaling pathway	extracellular region; cellular_component	metalloendopeptidase activity; zinc ion binding; peptidase activity; metallopeptidase activity; hydrolase activity; metal ion binding
TC2200009269.hg.1	4.94	4.84	4.39	4.83	4.11	7.59	7.09	7.92	4.89	4.43	T	T	1.38	0.1759	0.8475	7.55	4.89	T	T	6.32	3.96e-06	0.0168	7.55	4.43	T	T	8.72	2.97e-07	0.0058	TC2200009269.hg.1	NM_001270406; NM_145699; BC126416; BC144146; OTTHUMT00000321238; uc003awn.2	APOBEC3A	apolipoprotein B mRNA editing enzyme, catalytic polypeptide-like 3A	chr22	+	Multiple_Complex	38957522	38963183	200315	cytidine deamination; negative regulation of transposition; clearance of foreign intracellular DNA by conversion of DNA cytidine to uridine; negative regulation of viral genome replication; innate immune response; defense response to virus; DNA cytosine deamination; cellular response to xenobiotic stimulus; DNA demethylation; immune system process; metabolic process	nucleus; nucleoplasm; cytoplasm	cytidine deaminase activity; protein binding; zinc ion binding; deoxycytidine deaminase activity; catalytic activity; hydrolase activity; hydrolase activity, acting on carbon-nitrogen (but not peptide) bonds, in cyclic amidines; metal ion binding; RNA binding; poly(A) RNA binding
TC17_GL000205v2_random00006433.hg.1	8.4	6.73	7.7	9.27	8.81	10.36	7.62	10.09	7.57	8.72	T	T	-2.22	0.2166	0.8655	10.22	7.57	T	T	6.3	0.0435	0.4389	10.22	8.72	T	T	2.83	0.2994	0.8781	TC17_GL000205v2_random00006433.hg.1	uc060mgi.1	AC011841.3		chr17_GL000205v2_random	+	Precursor_microRNA	9864	9946
TC0500007571.hg.1	6.45	5.01	7.51	7.3	6.69	8.35	7.42	8.42	5.73	7.27	T	T	-2.91	0.0092	0.7037	8.39	5.73	T	T	6.3	0.0003	0.118	8.39	7.27	T	T	2.16	0.0499	0.7187	TC0500007571.hg.1				chr5	+	NonCoding	62388960	62390972
TC0200012343.hg.1	8.16	6.93	9.64	10.47	8.64	10.92	9.8	10.13	7.54	9.6	T	T	-4.16	0.0031	0.7019	10.2	7.54	T	T	6.3	0.0004	0.1197	10.2	9.6	T	T	1.52	0.1747	0.8312	TC0200012343.hg.1	steelo.aAug10-unspliced	steelo	Transcript Identified by AceView	chr2	-	Unassigned	40394664	40396950
TC1600008799.hg.1	8.11	8.15	9.39	10.16	9.23	10.11	10.79	11.46	8.13	9.32	T	T	-2.28	0.0037	0.7019	10.79	8.13	T	T	6.29	3.82e-05	0.0512	10.79	9.32	T	T	2.76	0.0065	0.4936	TC1600008799.hg.1	NM_001173539; NM_001173540; NM_001173541; NM_001173542; NM_001173543; NM_017869; NM_079837; ENST00000286122; ENST00000355022; ENST00000355163; ENST00000393207; ENST00000393208; ENST00000412691; ENST00000423252; ENST00000436274; ENST00000436970; ENST00000439677; ENST00000454563; ENST00000456902; ENST00000459966; ENST00000466197; ENST00000466847; ENST00000472964; ENST00000474563; ENST00000479780; E…	BANP	BTG3 associated nuclear protein	chr16	+	Multiple_Complex	87949244	88118422	54971		nucleoplasm; nucleus; membrane; integral component of membrane	p53 binding; DNA binding; protein binding
TC0100009555.hg.1	4.51	4.29	5.86	5.67	4.67	5.68	6.94	8.66	4.4	5.76	F	F	-2.56	0.1695	0.8461	7.05	4.4	T	F	6.29	0.0023	0.2003	7.05	5.76	T	F	2.45	0.0179	0.6138	TC0100009555.hg.1	NM_001767; ENST00000369477; ENST00000369478; BC033583; OTTHUMT00000059039; OTTHUMT00000059112	CD2	CD2 molecule	chr1	+	Coding	116754385	116769229	914	membrane raft polarization; apoptotic process; cell surface receptor signaling pathway; blood coagulation; single organismal cell-cell adhesion; natural killer cell activation; positive regulation of myeloid dendritic cell activation; positive regulation of tumor necrosis factor production; heterotypic cell-cell adhesion; T cell activation; regulation of T cell differentiation; leukocyte migratio…	extracellular region; plasma membrane; integral component of plasma membrane; cell-cell junction; external side of plasma membrane; cytoplasmic side of plasma membrane; cell surface; anchored component of plasma membrane; membrane; integral component of membrane	receptor activity; receptor binding; protein binding; protein homodimerization activity
TC1700010587.hg.1	6.13	5.72	6.83	5.49	5.51	6.37	8.46	8.69	5.92	5.5	T	T	1.34	0.9766	0.998	8.57	5.92	T	T	6.27	0.0119	0.3077	8.57	5.5	T	T	8.42	0.0067	0.4992	TC1700010587.hg.1	NM_001257408; NM_001257409; NM_001257410; NM_001257411; NM_001257412; NM_001257413; NM_001257414; NM_001284514; NM_001284515; NM_001284516; NM_012481; NM_183228; NM_183229; NM_183230; NM_183231; NM_183232; ENST00000293068; ENST00000346243; ENST00000346872; ENST00000348427; ENST00000350532; ENST00000351680; ENST00000377944; ENST00000377945; ENST00000377952; ENST00000377958; ENST00000394189; ENST00…	IKZF3	IKAROS family zinc finger 3	chr17	-	Multiple_Complex	39757715	39864188	22806		nucleus; nucleoplasm; cytoplasm; plasma membrane
TC1700008867.hg.1	8.95	8.62	9.38	13.14	8.38	12.33	11.22	11.45	8.79	9.26	T	T	-1.39	0.1757	0.8475	11.43	8.79	T	T	6.24	0.0189	0.3528	11.43	9.26	T	T	4.48	0.1708	0.8287	TC1700008867.hg.1	NM_004252; NR_037409; ENST00000262613; ENST00000413388; ENST00000578958; ENST00000581356; ENST00000581999; ENST00000583369; BC001443; BC003361; BC011777; BC053350; OTTHUMT00000443670; OTTHUMT00000443671; OTTHUMT00000443672; OTTHUMT00000443673; OTTHUMT00000443674; uc021ucr.1	SLC9A3R1; MIR3615	solute carrier family 9, subfamily A (NHE3, cation proton antiporter 3), member 3 regulator 1; microRNA 3615	chr17	+	Multiple_Complex	74748612	74769360	9368; 100500847			receptor binding; protein binding; beta-catenin binding; chloride channel regulator activity; phosphatase binding; PDZ domain binding; beta-2 adrenergic receptor binding; protein complex binding; protein complex scaffold; protein self-association; dopamine receptor binding; growth factor receptor binding; protein domain specific binding
TC0100010231.hg.1	7.04	7.12	7.42	7.63	6.42	10.53	8.54	9.84	7.08	7.52	T	T	-1.36	0.8856	0.9902	9.72	7.08	T	T	6.23	0.0005	0.1297	9.72	7.52	T	T	4.6	0.0003	0.1759	TC0100010231.hg.1	NM_001042583; NM_001042584; NM_001042585; NM_001042586; NM_001042587; NM_001185107; NM_001185108; NM_001185110; NM_001185112; NM_001185113; NM_001185114; NM_001185115; NM_030893; ENST00000368154; ENST00000368155; ENST00000368156; ENST00000368157; ENST00000368160; ENST00000368161; ENST00000368162; ENST00000368163; ENST00000368164; ENST00000368165; ENST00000368166; ENST00000368167; ENST00000444681;…	CD1E	CD1e molecule	chr1	+	Multiple_Complex	158353696	158357553	913	adaptive immune response; immune response; antigen processing and presentation, exogenous lipid antigen via MHC class Ib; immune system process; antigen processing and presentation		beta-2-microglobulin binding; endogenous lipid antigen binding; exogenous lipid antigen binding; lipopeptide binding; lipid binding; protein binding
TC1100013017.hg.1	6.17	5.21	4.52	9.9	5.59	8.41	4.8	8.23	5.69	5.36	T	T	1.25	0.5028	0.9421	8.32	5.69	T	T	6.2	0.3232	0.7606	8.32	5.36	T	T	7.77	0.7094	0.966	TC1100013017.hg.1	NM_014224; ENST00000312403; ENST00000451616; ENST00000535568; ENST00000536269; ENST00000541528; ENST00000545109; BC029055; BC146999; BC171889; BC171897; OTTHUMT00000397972; OTTHUMT00000397973; OTTHUMT00000397974; OTTHUMT00000397975; OTTHUMT00000397976; OTTHUMT00000397977	PGA5	pepsinogen 5, group I (pepsinogen A)	chr11	+	Multiple_Complex	61241042	61251448	5222	proteolysis; digestion; protein catabolic process; cellular protein metabolic process	extracellular exosome; multivesicular body lumen; extracellular region	aspartic-type endopeptidase activity; peptidase activity; hydrolase activity
TC1100009191.hg.1	8.89	8.68	9.2	11.1	8.85	11.34	10.97	12.13	8.78	9.03	T	T	-1.19	0.1341	0.8304	11.41	8.78	T	T	6.19	0.0007	0.1421	11.41	9.03	T	T	5.21	0.0058	0.4892	TC1100009191.hg.1	NM_001558; NR_026691; ENST00000227752; ENST00000525467; ENST00000526544; ENST00000529924; ENST00000530178; ENST00000530761; ENST00000531365; ENST00000532009; ENST00000533700; ENST00000534335; ENST00000534574; BC028082; OTTHUMT00000390167; OTTHUMT00000390168; OTTHUMT00000390169; OTTHUMT00000390170; OTTHUMT00000390171; OTTHUMT00000390172; OTTHUMT00000390173; OTTHUMT00000390174; OTTHUMT00000390175; …	IL10RA	interleukin 10 receptor, alpha	chr11	+	Multiple_Complex	117986348	118001484	3587	cytokine-mediated signaling pathway; response to lipopolysaccharide	plasma membrane; integral component of membrane; membrane	signal transducer activity; receptor activity; interleukin-10 receptor activity; protein binding; interleukin-10 binding
TC0600011435.hg.1	4.64	4.3	7.33	6.82	6.6	7.37	7.12	6.8	4.47	6.86	F	T	-5.24	5.14e-06	0.3737	7.1	4.47	T	F	6.18	2.61e-06	0.0136	7.1	6.86	T	T	1.18	0.5018	0.9314	TC0600011435.hg.1	NR_003140; ENST00000364915; uc003nty.1	SNORD117	small nucleolar RNA, C/D box 117	chr6	-	Small_RNA	31536374	31536449	692233
TC0900011179.hg.1	7.57	6.39	7.76	6.94	6.98	9.56	9.25	10.42	6.98	6.96	T	T	1.01	0.5851	0.9539	9.61	6.98	T	T	6.17	6.42e-05	0.0645	9.61	6.96	T	T	6.26	5.48e-05	0.0808	TC0900011179.hg.1	smalar.aAug10-unspliced	smalar	Transcript Identified by AceView	chr9	-	Unassigned	110246249	110248446
TC0900011393.hg.1	6.6	6.35	5.7	6.25	6.83	10.15	8.13	9.05	6.47	6.26	T	T	1.16	0.6812	0.9681	9.1	6.47	T	T	6.16	0.0003	0.1163	9.1	6.26	T	T	7.16	6.84e-05	0.0852	TC0900011393.hg.1	NM_001190945; NM_001190947; NM_005658; ENST00000373887; ENST00000540010; ENST00000546084; BC024145; OTTHUMT00000053843; uc010mvl.2; uc011lyg.2	TRAF1	TNF receptor-associated factor 1	chr9	-	Multiple_Complex	120902393	120929173	7185	protein complex assembly; apoptotic process; cell surface receptor signaling pathway; regulation of tumor necrosis factor-mediated signaling pathway; tumor necrosis factor-mediated signaling pathway; positive regulation of NF-kappaB transcription factor activity; regulation of extrinsic apoptotic signaling pathway; signal transduction; regulation of apoptotic process	cytoplasm; cytosol	tumor necrosis factor receptor binding; protein binding; zinc ion binding; ubiquitin protein ligase binding; thioesterase binding	Apoptosis; Apoptosis_GenMAPP; Apoptosis_KEGG
TC0100014910.hg.1	5.09	6.06	5.58	8.22	5.61	7.31	8.93	8.26	5.57	5.59	T	F	-1.01	0.2516	0.8781	8.19	5.57	T	T	6.13	0.005	0.2465	8.19	5.59	T	F	6.05	0.0263	0.6577	TC0100014910.hg.1	NM_001195683; NM_001195684; NM_003243; NR_036634; ENST00000212355; ENST00000370399; ENST00000417833; ENST00000465892; ENST00000468996; ENST00000470600; ENST00000525962; ENST00000529608; ENST00000532540; ENST00000533089; ENST00000533370; BC126116; BC136295; OTTHUMT00000027926; OTTHUMT00000027973; OTTHUMT00000027974; OTTHUMT00000027975; OTTHUMT00000027976; OTTHUMT00000382307; OTTHUMT00000382308; OT…	TGFBR3	transforming growth factor beta receptor III	chr1	-	Multiple_Complex	91680343	91906335	7049				TGF_Beta_Signaling_Pathway
TC0100009227.hg.1	5.77	4.99	5.84	4.75	5.63	8.16	5.86	7.85	5.38	5.7	F	F	-1.24	0.9637	0.9971	7.99	5.38	T	F	6.12	0.0095	0.2896	7.99	5.7	T	F	4.92	0.0054	0.4786	TC0100009227.hg.1	dymerbo.aAug10-unspliced	dymerbo	Transcript Identified by AceView	chr1	+	Unassigned	100924047	100924680
TC0300008290.hg.1	5.94	5.65	4.62	4.38	6.75	5.71	9.27	8.45	5.8	4.51	T	F	2.45	0.5657	0.9504	8.41	5.8	T	T	6.1	0.053	0.4625	8.41	4.51	T	F	14.95	0.0105	0.5518	TC0300008290.hg.1	NM_016388; ENST00000295756; ENST00000426646; ENST00000478830; ENST00000484927; ENST00000493604; BC025713; OTTHUMT00000353794; OTTHUMT00000353795; OTTHUMT00000353796; OTTHUMT00000353797; OTTHUMT00000353798	TRAT1	T cell receptor associated transmembrane adaptor 1	chr3	+	Multiple_Complex	108822698	108855005	50852	negative regulation of receptor recycling; adaptive immune response; cellular defense response; signal transduction; epidermal growth factor receptor signaling pathway; fibroblast growth factor receptor signaling pathway; Fc-epsilon receptor signaling pathway; innate immune response; neurotrophin TRK receptor signaling pathway; phosphatidylinositol-mediated signaling; positive regulation of calci…	intracellular; plasma membrane; integral component of plasma membrane; T cell receptor complex; membrane; integral component of membrane	transmembrane receptor protein tyrosine kinase adaptor activity
TC2100007317.hg.1	6.91	8.36	9.14	8.47	8.71	10.32	8.98	10.15	7.63	8.75	T	T	-2.18	0.0366	0.7509	10.23	7.63	T	T	6.07	0.0009	0.1514	10.23	8.75	T	T	2.79	0.0337	0.6793	TC2100007317.hg.1				chr21	+	NonCoding	43629707	43629772
TSUnmapped00000917.hg.1	6.91	8.36	9.14	8.47	8.71	10.32	8.98	10.15	7.63	8.75	T	T	-2.18	0.0366	0.7509	10.23	7.63	T	T	6.07	0.0009	0.1514	10.23	8.75	T	T	2.79	0.0337	0.6793	TSUnmapped00000917.hg.1						NonCoding
TC0900011716.hg.1	5.15	3.87	4.28	4.36	5.02	6.94	5.17	7.31	4.51	4.32	F	F	1.14	0.9445	0.9952	7.11	4.51	T	F	6.06	0.0066	0.2644	7.11	4.32	T	F	6.9	0.0038	0.4284	TC0900011716.hg.1	wawplabu.aAug10-unspliced	wawplabu	Transcript Identified by AceView	chr9	-	Coding	129921406	129922238
TC0700007043.hg.1	5.54	4.15	3.98	7.4	5.54	7.34	7.52	8.4	4.84	5.61	F	F	-1.71	0.3381	0.9038	7.44	4.84	T	F	6.06	0.0039	0.232	7.44	5.61	T	F	3.55	0.0128	0.5755	TC0700007043.hg.1	kluky.aAug10-unspliced	kluky	Transcript Identified by AceView	chr7	+	Unassigned	29207463	29207922
TC1200009903.hg.1	5.74	4.79	6.74	7.74	4.99	6.39	9.25	7.9	5.26	6.58	T	T	-2.49	0.1728	0.8463	7.86	5.26	T	T	6.04	0.0108	0.2995	7.86	6.58	T	T	2.43	0.098	0.7815	TC1200009903.hg.1	NM_001199805; NM_007360; NM_013431; ENST00000240618; ENST00000309384; ENST00000396451; ENST00000539300; ENST00000539370; ENST00000540267; ENST00000540818; ENST00000543572; ENST00000543812; ENST00000544449; ENST00000585507; ENST00000585711; ENST00000586581; ENST00000588263; ENST00000588447; ENST00000590131; ENST00000590323; ENST00000591546; ENST00000591937; ENST00000616233; BC017784; BC039836; OTT…	KLRC4-KLRK1; KLRK1; KLRC4	KLRC4-KLRK1 readthrough; killer cell lectin-like receptor subfamily K, member 1; killer cell lectin-like receptor subfamily C, member 4	chr12	-	Multiple_Complex	10372353	10410146	100528032; 22914; 8302		plasma membrane; integral component of plasma membrane; cell surface; integral component of membrane; membrane	receptor activity; protein binding; carbohydrate binding
TC1100010996.hg.1	13.67	13.48	13	16.07	12.53	16.33	13.63	16.02	13.58	12.77	T	T	1.75	0.7748	0.98	16.17	13.58	T	T	6.02	0.1039	0.5576	16.17	12.77	T	T	10.53	0.126	0.7983	TC1100010996.hg.1	NM_001247999; NM_022349; NM_152851; NM_152852; ENST00000412309; ENST00000420732; ENST00000426738; ENST00000525549; ENST00000526677; ENST00000526697; ENST00000527254; ENST00000528851; ENST00000528925; ENST00000529054; ENST00000529906; ENST00000530179; ENST00000530839; ENST00000531531; ENST00000531914; ENST00000532169; ENST00000533023; ENST00000533409; ENST00000533660; ENST00000533989; ENST00000534…	MS4A6A	membrane-spanning 4-domains, subfamily A, member 6A	chr11	-	Multiple_Complex	60171607	60184666	64231		integral component of membrane; membrane
TC0200008005.hg.1	7.13	5.98	5.29	8.5	6.34	9.1	8.3	10.05	6.55	6.54	T	T	1.01	0.8481	0.9867	9.14	6.55	T	T	6	0.0079	0.2752	9.14	6.54	T	T	6.04	0.0059	0.4897	TC0200008005.hg.1	NM_001130455; NM_001130976; NM_001130977; NM_001130978; NM_001130979; NM_001130980; NM_001130981; NM_001130982; NM_001130983; NM_001130984; NM_001130985; NM_001130986; NM_001130987; NM_003494; ENST00000258104; ENST00000394120; ENST00000409366; ENST00000409582; ENST00000409651; ENST00000409744; ENST00000409762; ENST00000410020; ENST00000410041; ENST00000413539; ENST00000429174; ENST00000461565; EN…	DYSF	dysferlin	chr2	+	Multiple_Complex	71453623	71686768	8291	plasma membrane repair; vesicle fusion		calcium ion binding; protein binding; phospholipid binding; calcium-dependent phospholipid binding; lipid binding; metal ion binding
TC0800011907.hg.1	6.4	6.07	6.78	6.54	5.41	6.32	8.6	9.05	6.23	6.65	T	T	-1.33	0.992	0.9996	8.82	6.23	T	T	6	0.0269	0.386	8.82	6.65	T	T	4.5	0.0161	0.6016	TC0800011907.hg.1	NM_001029939; NM_001167583; NM_001174157; NM_001174158; NM_001289394; NM_020863; NR_110323; ENST00000377838; ENST00000429442; ENST00000517307; ENST00000518191; ENST00000518408; ENST00000519827; ENST00000520214; ENST00000520356; ENST00000520727; ENST00000521673; ENST00000522257; ENST00000522723; ENST00000522974; ENST00000523040; ENST00000523243; ENST00000523399; ENST00000523924; BC101766; BC101768…	ZFAT	zinc finger and AT hook domain containing	chr8	-	Multiple_Complex	134477788	134713049	57623		nucleoplasm; cytosol; nucleus; cytoplasm
TC0100010342.hg.1	5.66	4.99	6.52	6.76	6.06	7.97	7.86	6.95	5.33	6.48	F	T	-2.22	0.0109	0.7037	7.91	5.33	T	F	6	7.47e-05	0.0689	7.91	6.48	T	T	2.7	0.0051	0.4693	TC0100010342.hg.1				chr1	+	Coding	161221691	161222992
TC1100008330.hg.1	11.09	11.15	9.77	11.93	10.95	12.18	13.81	14.44	11.12	10.9	T	T	1.16	0.7349	0.9748	13.7	11.12	T	T	5.97	0.0048	0.2431	13.7	10.9	T	T	6.94	0.0012	0.2973	TC1100008330.hg.1	NM_001039659; NM_001039660; NM_001145055; NM_001145057; NM_005699; NM_173042; NM_173044; ENST00000260049; ENST00000337131; ENST00000343898; ENST00000393703; ENST00000393705; ENST00000393707; ENST00000404792; ENST00000414358; ENST00000497194; ENST00000525932; ENST00000531053; ENST00000531777; ENST00000534583; ENST00000620017; BC044215; OTTHUMT00000258012; OTTHUMT00000277121; OTTHUMT00000277122; OT…	IL18BP	interleukin 18 binding protein	chr11	+	Multiple_Complex	71998541	72005715	10068	response to lipopolysaccharide; T-helper 1 type immune response; cellular response to hydrogen peroxide; cellular response to tumor necrosis factor; extracellular negative regulation of signal transduction	extracellular region; extracellular space; extracellular exosome	interleukin-18 binding; receptor antagonist activity; protein binding
TC1900008991.hg.1	9.17	7.76	9.03	10.11	9.69	11.12	10.97	10.16	8.46	9.64	T	T	-2.26	0.0304	0.7415	11.04	8.46	T	T	5.97	0.0005	0.1278	11.04	9.64	T	T	2.65	0.0186	0.6212	TC1900008991.hg.1	ENST00000593427.1; OTTHUMT00000465778; uc061dja.1	CTC-444N24.11	novel transcript	chr19	+	NonCoding	57304305	57308562
TC1200006853.hg.1	4.23	3.94	3.69	4.24	4.02	6.68	6.64	4.73	4.08	4	F	F	1.06	0.8484	0.9867	6.66	4.08	T	F	5.95	0.003	0.2162	6.66	4	T	F	6.32	0.001	0.2755	TC1200006853.hg.1	zoyfoyby.aAug10-unspliced	zoyfoyby	Transcript Identified by AceView	chr12	+	Coding	11710099	11710736
TC1600009916.hg.1	8.77	9.03	8.89	10.58	9.35	11.44	11.48	10.9	8.9	9.43	T	T	-1.45	0.1278	0.8259	11.46	8.9	T	T	5.91	0.0002	0.1008	11.46	9.43	T	T	4.08	0.0013	0.3053	TC1600009916.hg.1	NM_001310137; ENST00000524087; ENST00000614927; OTTHUMT00000374094	NPIPB11	nuclear pore complex interacting protein family, member B11	chr16	-	Coding	29381318	29404029	728888		integral component of membrane; membrane
TC0600013125.hg.1	4.34	4.01	4.44	3.9	4.07	4.98	6.84	7.48	4.18	4.1	F	F	1.05	0.9452	0.9953	6.73	4.18	T	F	5.88	0.0024	0.2007	6.73	4.1	T	F	6.19	0.001	0.2745	TC0600013125.hg.1	NM_001010923; NM_001164685; NM_001164687; ENST00000368248; ENST00000368250; ENST00000434358; ENST00000537166; ENST00000626040; ENST00000630369; BC130516; OTTHUMT00000042156; OTTHUMT00000042157; OTTHUMT00000484422; OTTHUMT00000484448; uc010kfb.3; uc021zfa.1	THEMIS	thymocyte selection associated	chr6	-	Coding	127708072	127918631	387357	adaptive immune response; positive T cell selection; negative T cell selection; T cell receptor signaling pathway; immune system process; multicellular organismal development	nucleus; cytoplasm; cell-cell junction; COP9 signalosome	protein binding
TC0700013047.hg.1	14.21	14.87	13.48	16.48	14.64	17.09	17.04	17.17	14.54	14.79	T	T	-1.19	0.6287	0.9601	17.09	14.54	T	T	5.86	0.0024	0.2019	17.09	14.79	T	T	4.93	0.0028	0.3943	TC0700013047.hg.1	NM_001101311; NM_001101312; NM_001101314; NM_014020; ENST00000326442; ENST00000429904; ENST00000434545; ENST00000447204; ENST00000450753; ENST00000492607; BC004358; BC014586; OTTHUMT00000349204; OTTHUMT00000349206; OTTHUMT00000349207; OTTHUMT00000349208; OTTHUMT00000349209	TMEM176B	transmembrane protein 176B	chr7	-	Coding	150791285	150801360	28959	organ morphogenesis; cell differentiation; negative regulation of dendritic cell differentiation	integral component of membrane; nuclear membrane; nucleus; membrane	protein binding
TC1600009927.hg.1	5.97	7.51	7.75	7.48	7	9.21	8.23	9.38	6.74	7.44	T	T	-1.62	0.1828	0.8507	9.29	6.74	T	T	5.86	0.0007	0.1434	9.29	7.44	T	T	3.62	0.0041	0.4383	TC1600009927.hg.1				chr16	-	NonCoding	29437497	29437600
TC1600009960.hg.1	5.97	7.51	7.75	7.48	7	9.21	8.23	9.38	6.74	7.44	T	T	-1.62	0.1828	0.8507	9.29	6.74	T	T	5.86	0.0007	0.1434	9.29	7.44	T	T	3.62	0.0041	0.4383	TC1600009960.hg.1				chr16	-	NonCoding	30279248	30279351
TC1900011259.hg.1	5.23	5.82	5.5	5.8	5.1	5.62	7.89	10.89	5.52	5.48	T	T	1.03	0.9607	0.997	8.07	5.52	T	T	5.84	0.0349	0.4118	8.07	5.48	T	T	6.03	0.0192	0.6229	TC1900011259.hg.1	NM_033329; NM_053003; ENST00000291707; ENST00000596742; ENST00000598614; BC035809; OTTHUMT00000384641; OTTHUMT00000464261; OTTHUMT00000464662	SIGLEC12	sialic acid binding Ig-like lectin 12 (gene/pseudogene)	chr19	-	Multiple_Complex	51491227	51501789	89858	cell adhesion	integral component of membrane; membrane	carbohydrate binding; protein binding
TC1100012438.hg.1	4.38	4.17	5.23	5.85	5.33	4.85	6.95	6.7	4.28	5.28	F	T	-2.01	0.0431	0.7621	6.82	4.28	T	F	5.83	0.0041	0.2332	6.82	5.28	T	T	2.91	0.1613	0.8238	TC1100012438.hg.1	skeylerby.aAug10-unspliced	skeylerby	Transcript Identified by AceView	chr11	-	Unassigned	117092222	117093847
TC0200007961.hg.1	6.79	8.26	8.58	9.02	9.28	10.12	10.39	9.56	7.53	8.98	T	T	-2.74	0.0061	0.7037	10.07	7.53	T	T	5.81	0.0001	0.0801	10.07	8.98	T	T	2.12	0.0172	0.6084	TC0200007961.hg.1				chr2	+	NonCoding	70538687	70538752
TC0300012971.hg.1	12.07	12.87	14.3	12.46	13.65	15.11	15.72	13.47	12.47	13.54	T	T	-2.1	0.1515	0.8377	15.01	12.47	T	T	5.8	0.0048	0.2432	15.01	13.54	T	T	2.76	0.0474	0.7153	TC0300012971.hg.1	NR_003001; ENST00000458797; uc003fdo.3	SCARNA7	small Cajal body-specific RNA 7	chr3	-	Small_RNA	160514907	160515236	677767
TC0400010674.hg.1	5.8	6.56	5.48	7.38	7.67	9.34	5.34	8.55	6.18	7.52	T	T	-2.53	0.5192	0.944	8.72	6.18	T	T	5.79	0.1454	0.6098	8.72	7.52	T	T	2.29	0.3344	0.8886	TC0400010674.hg.1	uc062wnf.1	AC119751.1		chr4	-	Precursor_microRNA	49595610	49595692
TC0400010675.hg.1	5.8	6.56	5.48	7.38	7.67	9.34	5.34	8.55	6.18	7.52	T	T	-2.53	0.5192	0.944	8.72	6.18	T	T	5.79	0.1454	0.6098	8.72	7.52	T	T	2.29	0.3344	0.8886	TC0400010675.hg.1	uc062wng.1	AC119751.3		chr4	-	Precursor_microRNA	49598423	49598505
TC1900012039.hg.1	10.33	9.3	8.43	11.88	9.19	12.25	11.72	13.54	9.82	9.18	T	T	1.55	0.9863	0.999	12.35	9.82	T	T	5.78	0.0098	0.292	12.35	9.18	T	T	8.99	0.0053	0.4753	TC1900012039.hg.1	NM_001080978; NM_001278406; ENST00000314446; ENST00000391746; ENST00000391748; ENST00000391749; ENST00000434421; ENST00000455108; ENST00000471216; ENST00000493242; BC036827	LILRB2	leukocyte immunoglobulin-like receptor, subfamily B (with TM and ITIM domains), member 2	chr19	-	Multiple_Complex	54273821	54281184	10288	adaptive immune response; negative regulation of antigen processing and presentation; positive regulation of tolerance induction; positive regulation of T cell tolerance induction; immune response-inhibiting cell surface receptor signaling pathway; Fc receptor mediated inhibitory signaling pathway; immune response; cellular defense response; signal transduction; cell surface receptor signaling pa…	extracellular space; cytoplasm; plasma membrane; integral component of plasma membrane; cell surface; membrane; integral component of membrane	receptor activity; protein binding; protein phosphatase 1 binding; MHC class Ib protein binding; inhibitory MHC class I receptor activity; MHC class I protein binding; cell adhesion molecule binding
TC1900008758.hg.1	6.81	6.26	5.76	6.45	7.6	7.52	8.96	9.18	6.53	6.55	F	F	-1.01	0.9044	0.9922	9.07	6.53	T	F	5.78	0.0046	0.2413	9.07	6.55	T	F	5.72	0.0028	0.3943	TC1900008758.hg.1	nuneru.aAug10-unspliced	nuneru	Transcript Identified by AceView	chr19	+	Unassigned	53551750	53553292
TC1600007353.hg.1	8.83	9.45	9.22	11.05	9.78	11.47	11.8	11.69	9.14	9.9	T	T	-1.69	0.0775	0.7945	11.67	9.14	T	T	5.78	0.0002	0.0965	11.67	9.9	T	T	3.42	0.002	0.354	TC1600007353.hg.1	NM_001310136; OTTHUMT00000389508; OTTHUMT00000389509	NPIPB8	nuclear pore complex interacting protein family, member B8	chr16	+	Coding	28637654	28658682	728734
TC0600007488.hg.1	9.13	9.75	10.67	10.69	10.05	12.5	11.84	9.18	9.44	10.68	T	T	-2.36	0.1982	0.8586	11.97	9.44	T	T	5.78	0.0421	0.4348	11.97	10.68	T	T	2.45	0.3185	0.8839	TC0600007488.hg.1	NR_001434; OTTHUMT00000251325	HLA-H	major histocompatibility complex, class I, H (pseudogene)	chr6	+	Multiple_Complex	29887752	29891080	3136	antigen processing and presentation of peptide antigen via MHC class I; immune response	plasma membrane; integral component of plasma membrane; cell surface; MHC class I protein complex	beta-2-microglobulin binding; peptide antigen binding
TC1900008759.hg.1	4.49	8.41	6.45	5.75	9.78	8.98	8.84	9.09	6.45	6.13	T	F	1.24	0.4687	0.9358	8.97	6.45	T	T	5.76	0.055	0.4665	8.97	6.13	T	F	7.16	0.1459	0.8125	TC1900008759.hg.1				chr19	+	NonCoding	53558871	53559734
TC1200008921.hg.1	10.56	10.01	10.72	11.58	10.96	12.82	12.23	12.79	10.28	11.01	T	T	-1.66	0.0319	0.7449	12.81	10.28	T	T	5.75	2.16e-05	0.0369	12.81	11.01	T	T	3.47	0.0003	0.19	TC1200008921.hg.1	NM_001032731; NM_002535; NM_016817; ENST00000342315; ENST00000392583; ENST00000449768; ENST00000548941; ENST00000551603; ENST00000552756; ENST00000620097; BC049215	OAS2	2-5-oligoadenylate synthetase 2	chr12	+	Multiple_Complex	112978395	113011723	4939	nucleobase-containing compound metabolic process; purine nucleotide biosynthetic process; RNA catabolic process; protein glycosylation; response to virus; protein myristoylation; cytokine-mediated signaling pathway; defense response to virus; interferon-gamma-mediated signaling pathway; type I interferon signaling pathway; immune system process; immune response; innate immune response; metabolic …	nucleus; cytoplasm; mitochondrion; endoplasmic reticulum; cytosol; membrane; intracellular membrane-bounded organelle; perinuclear region of cytoplasm	2'-5'-oligoadenylate synthetase activity; double-stranded RNA binding; protein binding; ATP binding; zinc ion binding; metal ion binding; nucleotide binding; RNA binding; transferase activity; nucleotidyltransferase activity
TC1000007177.hg.1	3.74	5.21	5.16	6.24	4.42	7.33	6.56	7.03	4.47	5.24	F	F	-1.71	0.1614	0.842	6.99	4.47	T	F	5.73	0.0007	0.1428	6.99	5.24	T	F	3.36	0.0047	0.4612	TC1000007177.hg.1	skeyklybu.aAug10-unspliced	skeyklybu	Transcript Identified by AceView	chr10	+	Unassigned	30448872	30449495
TC1000006652.hg.1	7.35	5.99	5.97	7.4	7.15	8.43	9.2	9.44	6.67	7.25	T	T	-1.5	0.7457	0.9759	9.19	6.67	T	T	5.71	0.0007	0.1429	9.19	7.25	T	T	3.82	0.0005	0.2294	TC1000006652.hg.1	NM_001145443; NM_001282630; NM_004566; ENST00000317350; ENST00000360521; ENST00000379775; ENST00000379785; ENST00000379789; ENST00000414237; ENST00000441697; ENST00000450232; ENST00000461744; ENST00000467491; ENST00000475881; ENST00000477914; ENST00000487989; ENST00000490474; ENST00000536985; ENST00000625260; ENST00000626882; BC040482; OTTHUMT00000046646; OTTHUMT00000046647; OTTHUMT00000046649; O…	PFKFB3	6-phosphofructo-2-kinase/fructose-2,6-biphosphatase 3	chr10	+	Multiple_Complex	6144880	6235545	5209		nucleoplasm; cytosol	6-phosphofructo-2-kinase activity; fructose-2,6-bisphosphate 2-phosphatase activity; ATP binding; nucleotide binding; catalytic activity; kinase activity; transferase activity; hydrolase activity
TC1700008542.hg.1	6.93	7.65	6.25	9.96	9.48	9.75	9.15	9.86	7.29	9.71	F	F	-5.35	0.1636	0.8427	9.8	7.29	T	F	5.71	0.0211	0.3623	9.8	9.71	T	F	1.07	0.2059	0.8458	TC1700008542.hg.1				chr17	+	NonCoding	62721497	63191373
TC0200015315.hg.1	5.12	5.77	4.6	5.91	5.91	6.99	7.89	8.03	5.45	5.91	T	T	-1.38	0.9585	0.9968	7.96	5.45	T	T	5.7	0.0005	0.1317	7.96	5.91	T	T	4.15	0.0002	0.1719	TC0200015315.hg.1	slawstoyby.aAug10-unspliced	slawstoyby	Transcript Identified by AceView	chr2	-	Unassigned	196151885	196153959
TC0300011062.hg.1	5.95	5.84	6.98	7.93	7.28	8.44	8.03	8.67	5.9	7.34	F	T	-2.71	0.0007	0.673	8.4	5.9	T	F	5.68	9e-06	0.0249	8.4	7.34	T	T	2.1	0.0052	0.4693	TC0300011062.hg.1	kuforbo.aAug10-unspliced	kuforbo	Transcript Identified by AceView	chr3	-	Unassigned	49385555	49386437
TC0400011535.hg.1	6.52	6.1	6.76	8.63	8.63	10.55	8.69	7.34	6.31	8.63	T	T	-5.01	0.0575	0.7785	8.81	6.31	T	T	5.67	0.0089	0.2843	8.81	8.63	T	T	1.13	0.2609	0.8675	TC0400011535.hg.1	NM_014421; ENST00000285311; ENST00000510463; ENST00000510534; ENST00000513208; BC075077; BC075078; BC126328; BC126330; OTTHUMT00000253959; OTTHUMT00000363305; OTTHUMT00000363390; OTTHUMT00000363391	DKK2	dickkopf WNT signaling pathway inhibitor 2	chr4	-	Multiple_Complex	106921802	107283806	27123	multicellular organismal development; Wnt signaling pathway; negative regulation of canonical Wnt signaling pathway; positive regulation of canonical Wnt signaling pathway; negative regulation of Wnt signaling pathway	extracellular space; extracellular region
TC0100012391.hg.1	4.31	6.11	4.86	5.41	5.82	6.65	7.74	7.69	5.21	5.38	T	T	-1.12	0.768	0.979	7.71	5.21	T	T	5.66	0.0017	0.1855	7.71	5.38	T	T	5.03	0.0013	0.3074	TC0100012391.hg.1	uc057aul.1	RNU6-1100P	RNA, U6 small nuclear 1100, pseudogene [Source:HGNC Symbol;Acc:HGNC:48063]	chr1	-	Small_RNA	157784	157887
TC0100012403.hg.1	4.31	6.11	4.86	5.41	5.82	6.65	7.74	7.69	5.21	5.38	T	T	-1.12	0.768	0.979	7.71	5.21	T	T	5.66	0.0017	0.1855	7.71	5.38	T	T	5.03	0.0013	0.3074	TC0100012403.hg.1	uc057avo.1	U6	U6 spliceosomal RNA [Source:RFAM;Acc:RF00026]	chr1	-	Small_RNA	516376	516479
TC0100017433.hg.1	4.31	6.11	4.86	5.41	5.82	6.65	7.74	7.69	5.21	5.38	T	T	-1.12	0.768	0.979	7.71	5.21	T	T	5.66	0.0017	0.1855	7.71	5.38	T	T	5.03	0.0013	0.3074	TC0100017433.hg.1	uc057ppp.1	RNU6-791P	RNA, U6 small nuclear 791, pseudogene [Source:HGNC Symbol;Acc:HGNC:47754]	chr1	-	Small_RNA	222503632	222503735
TC0400011710.hg.1	4.31	6.11	4.86	5.41	5.82	6.65	7.74	7.69	5.21	5.38	T	T	-1.12	0.768	0.979	7.71	5.21	T	T	5.66	0.0017	0.1855	7.71	5.38	T	T	5.03	0.0013	0.3074	TC0400011710.hg.1	uc062zgn.1	RNU6-1217P	RNA, U6 small nuclear 1217, pseudogene [Source:HGNC Symbol;Acc:HGNC:48180]	chr4	-	Small_RNA	119434005	119434108
TC1100009647.hg.1	4.31	6.11	4.86	5.41	5.82	6.65	7.74	7.69	5.21	5.38	T	T	-1.12	0.768	0.979	7.71	5.21	T	T	5.66	0.0017	0.1855	7.71	5.38	T	T	5.03	0.0013	0.3074	TC1100009647.hg.1	uc057xcb.1	RNU6-447P	RNA, U6 small nuclear 447, pseudogene [Source:HGNC Symbol;Acc:HGNC:47410]	chr11	-	Small_RNA	152999	153102
TC1700009306.hg.1	4.31	6.11	4.86	5.41	5.82	6.65	7.74	7.69	5.21	5.38	T	T	-1.12	0.768	0.979	7.71	5.21	T	T	5.66	0.0017	0.1855	7.71	5.38	T	T	5.03	0.0013	0.3074	TC1700009306.hg.1	uc059yzi.1	U6	U6 spliceosomal RNA [Source:RFAM;Acc:RF00026]	chr17	-	Small_RNA	90796	90899
TC1900009072.hg.1	4.31	6.11	4.86	5.41	5.82	6.65	7.74	7.69	5.21	5.38	T	T	-1.12	0.768	0.979	7.71	5.21	T	T	5.66	0.0017	0.1855	7.71	5.38	T	T	5.03	0.0013	0.3074	TC1900009072.hg.1	uc060qni.1	RNU6-1076P	RNA, U6 small nuclear 1076, pseudogene [Source:HGNC Symbol;Acc:HGNC:48039]	chr19	-	Small_RNA	223158	223261
TC1600007205.hg.1	10.99	10.95	11.01	11.81	12.19	13.78	13.33	13.45	10.97	11.74	T	T	-1.7	0.0602	0.7801	13.47	10.97	T	T	5.66	1.19e-05	0.0269	13.47	11.74	T	T	3.32	7.64e-05	0.0918	TC1600007205.hg.1	fusny.aAug10-unspliced	fusny	Transcript Identified by AceView	chr16	+	Unassigned	22499913	22502532
TC0100016065.hg.1	4.34	4.33	5.05	6.37	4.68	7.68	6.79	6.06	4.33	5.03	T	T	-1.62	0.0733	0.7906	6.83	4.33	T	T	5.65	0.0006	0.1366	6.83	5.03	T	T	3.49	0.0093	0.5353	TC0100016065.hg.1	NM_001764; ENST00000368168; ENST00000451207; BC069481; BC074747; BC104216; BC104217; OTTHUMT00000046350; OTTHUMT00000089860	CD1B	CD1b molecule	chr1	-	Coding	158327950	158331531	910	adaptive immune response; antigen processing and presentation, exogenous lipid antigen via MHC class Ib; immune system process; immune response; antigen processing and presentation	lysosomal membrane; plasma membrane; cell surface; endosome membrane; integral component of membrane; lysosome; endosome; membrane	protein binding; beta-2-microglobulin binding; endogenous lipid antigen binding; exogenous lipid antigen binding; lipopeptide binding
TCUn_GL000224v100006433.hg.1	8.46	7.54	7.6	9.44	8.65	11.03	7.08	10.28	8	8.58	T	T	-1.5	0.5668	0.9505	10.49	8	T	T	5.63	0.1521	0.617	10.49	8.58	T	T	3.76	0.311	0.8813	TCUn_GL000224v100006433.hg.1	uc064xqs.1	AL591856.1		chrUn_GL000224v1	+	Precursor_microRNA	43376	43458
TC0300009186.hg.1	9.52	11.16	10.87	10.79	11.62	12.67	12.92	12.84	10.34	10.83	T	T	-1.41	0.1083	0.8148	12.83	10.34	T	T	5.62	0.0001	0.0885	12.83	10.83	T	T	3.99	0.001	0.2809	TC0300009186.hg.1				chr3	+	NonCoding	151629532	151824606
TC0600011508.hg.1	10.94	11.01	11.58	11.65	11.32	13.56	13.47	13.29	10.97	11.58	T	T	-1.53	0.0391	0.7531	13.45	10.97	T	T	5.59	5.09e-07	0.0064	13.45	11.58	T	T	3.66	1.95e-06	0.013	TC0600011508.hg.1	NM_001292022; ENST00000354258; ENST00000486332; ENST00000487296; BC014081; OTTHUMT00000076087; OTTHUMT00000276210; OTTHUMT00000276211	TAP1	transporter 1, ATP-binding cassette, sub-family B (MDR/TAP)	chr6	-	Multiple_Complex	32845209	32853978	6890	adaptive immune response; antigen processing and presentation of peptide antigen via MHC class I; antigen processing and presentation of exogenous peptide antigen via MHC class I, TAP-dependent; defense response; metabolic process; peptide transport; intracellular transport of viral protein in host cell; antigen processing and presentation of endogenous peptide antigen via MHC class I; protection…	mitochondrion; endoplasmic reticulum membrane; membrane; integral component of membrane; integral component of endoplasmic reticulum membrane; TAP complex; host cell; endoplasmic reticulum; intracellular membrane-bounded organelle	protein binding; ATP binding; peptide transporter activity; peptide-transporting ATPase activity; MHC class Ib protein binding; MHC class I protein binding; peptide antigen binding; ATPase activity, coupled to transmembrane movement of substances; protein homodimerization activity; ADP binding; TAP1 binding; TAP2 binding; tapasin binding; protein heterodimerization activity; nucleotide binding; A…
TC0300011490.hg.1	4.72	4.84	6.13	6.59	6.05	6.73	7.21	7.31	4.78	6.09	F	F	-2.49	0.0002	0.673	7.26	4.78	T	F	5.57	4.79e-06	0.0186	7.26	6.09	T	F	2.24	0.0065	0.4929	TC0300011490.hg.1	sperrybu.aAug10-unspliced	sperrybu	Transcript Identified by AceView	chr3	-	Unassigned	71057294	71059059
TC0300011628.hg.1	6.03	5.94	6.17	6.62	6.66	8.96	8.42	6.4	5.99	6.64	T	T	-1.57	0.4137	0.9228	8.46	5.99	T	T	5.56	0.0071	0.2688	8.46	6.64	T	T	3.54	0.0189	0.6217	TC0300011628.hg.1	NM_001145845; NM_002941; NM_133631; ENST00000436010; ENST00000464233; ENST00000466906; ENST00000467549; ENST00000472273; ENST00000484514; ENST00000488735; ENST00000492990; ENST00000495273; ENST00000495961; ENST00000498428; ENST00000618833; ENST00000618846; BC112336; BC115020; BC115022; BC157861; BC171855; OTTHUMT00000352610; OTTHUMT00000352611; OTTHUMT00000352612; OTTHUMT00000352613; OTTHUMT00000…	ROBO1	roundabout guidance receptor 1	chr3	-	Multiple_Complex	78597238	79767909	6091		cytoplasm; plasma membrane; integral component of plasma membrane; cell surface; axolemma; membrane; integral component of membrane; axon; cell projection	protein binding; axon guidance receptor activity; LRR domain binding; identical protein binding
TCUn_KI270741v100006434.hg.1	8.86	7.63	7.93	9.11	8.9	11.08	7.55	10.45	8.25	8.99	T	T	-1.68	0.6457	0.9623	10.72	8.25	T	T	5.54	0.1167	0.576	10.72	8.99	T	T	3.3	0.1959	0.8414	TCUn_KI270741v100006434.hg.1	uc064xrg.1	AUXG01000517.1		chrUn_KI270741v1	+	Precursor_microRNA	118231	118313
TC0500010842.hg.1	7.85	7.66	6.19	8.18	8.83	7.67	10.26	11.04	7.76	8.11	T	T	-1.28	0.98	0.9983	10.22	7.76	T	T	5.53	0.0618	0.4829	10.22	8.11	T	T	4.33	0.0384	0.6922	TC0500010842.hg.1	NM_001104631; NM_001165899; NM_001197218; NM_001197219; NM_001197220; NM_001197221; NM_001197222; NM_001197223; NM_006203; ENST00000309641; ENST00000317118; ENST00000340635; ENST00000358923; ENST00000360047; ENST00000405053; ENST00000405755; ENST00000502484; ENST00000502575; ENST00000503258; ENST00000504624; ENST00000505453; ENST00000505507; ENST00000506024; ENST00000506510; ENST00000507116; ENST…	PDE4D	phosphodiesterase 4D, cAMP-specific	chr5	-	Multiple_Complex	58969038	60526386	5144				G_Protein_Signaling; Smooth_muscle_contraction
TC0X00008344.hg.1	5.8	5.46	4.62	5.61	5.02	5.35	7.89	8.3	5.63	5.06	T	T	1.48	0.454	0.9335	8.09	5.63	T	T	5.51	0.049	0.4538	8.09	5.06	T	T	8.14	0.0067	0.4992	TC0X00008344.hg.1	NM_001114937; NM_002351; ENST00000360027; ENST00000371139; ENST00000477673; ENST00000491950; ENST00000494073; BC020732; OTTHUMT00000058174; OTTHUMT00000058175; OTTHUMT00000058176; OTTHUMT00000058177; OTTHUMT00000378495	SH2D1A	SH2 domain containing 1A	chrX	+	Multiple_Complex	124346282	124373161	4068	humoral immune response; cellular defense response; cell-cell signaling; positive regulation of signal transduction; positive regulation of natural killer cell mediated cytotoxicity; regulation of immune response	cytoplasm; cytosol	SH3/SH2 adaptor activity; protein binding
TC1800009244.hg.1	5.08	5.59	6.22	5.67	4.96	8.78	6.48	7.92	5.33	5.63	T	T	-1.23	0.6335	0.9603	7.79	5.33	T	T	5.5	0.0017	0.1835	7.79	5.63	T	T	4.48	0.0018	0.3431	TC1800009244.hg.1	NM_001123366; ENST00000408945; ENST00000498680; ENST00000526932; OTTHUMT00000134010; OTTHUMT00000280624; OTTHUMT00000392252	HMSD	histocompatibility (minor) serpin domain containing	chr18	+	Multiple_Complex	63949301	63968786	284293	negative regulation of endopeptidase activity; negative regulation of peptidase activity	extracellular space; cytoplasm; extracellular region	serine-type endopeptidase inhibitor activity; peptidase inhibitor activity
TC1600009855.hg.1	7.35	8.05	7.98	9.83	8.52	10.09	10.46	10.17	7.7	8.62	T	T	-1.9	0.0407	0.7566	10.16	7.7	T	T	5.5	0.0002	0.1008	10.16	8.62	T	T	2.9	0.0047	0.4623	TC1600009855.hg.1	NM_001282524; ENST00000532254; ENST00000533640; BC157836; OTTHUMT00000389131; OTTHUMT00000389133	NPIPB6	nuclear pore complex interacting protein family, member B6	chr16	-	Coding	28342518	28363508	728741
TC0500013318.hg.1	8.76	9.33	9.95	10.06	9.18	9.51	11.38	11.64	9.05	10	T	T	-1.94	0.2418	0.8755	11.5	9.05	T	T	5.5	0.0078	0.2746	11.5	10	T	T	2.84	0.0456	0.7104	TC0500013318.hg.1	NR_027386_5; hsa_circ_0072828; hsa_circ_0072830; hsa_circ_0072831	GUSBP3; SMA4	Homo sapiens glucuronidase, beta pseudogene 3 (GUSBP3), non-coding RNA.; Salzman2013 ANNOTATED, INTERNAL, ncRNA, OVEXON best transcript NR_029426; Salzman2013 ANNOTATED, ncRNA, OVEXON best transcript NR_029426	chr5	-	Multiple_Complex	70219189	70585802
TC2200009272.hg.1	6.35	6.18	6.29	6.99	6.41	8.72	8.85	8.3	6.26	6.36	T	T	-1.07	0.3108	0.8955	8.72	6.26	T	T	5.49	5.79e-06	0.0207	8.72	6.36	T	T	5.15	7.4e-06	0.0263	TC2200009272.hg.1	NM_152426; ENST00000216099; ENST00000427494; ENST00000622217; OTTHUMT00000321232	APOBEC3D	apolipoprotein B mRNA editing enzyme, catalytic polypeptide-like 3D	chr22	+	Coding	39021113	39033276	140564	negative regulation of transposition; innate immune response; negative regulation of single stranded viral RNA replication via double stranded DNA intermediate; defense response to virus; DNA cytosine deamination; metabolic process; immune system process	cytoplasmic mRNA processing body; cytoplasm	zinc ion binding; hydrolase activity, acting on carbon-nitrogen (but not peptide) bonds, in cyclic amidines; catalytic activity; hydrolase activity; metal ion binding
TC1200006851.hg.1	5.63	5.71	7.21	6.82	7.89	9.58	8.21	8.05	5.67	7.27	T	T	-3.03	0.0042	0.7019	8.13	5.67	T	T	5.49	4.96e-05	0.0575	8.13	7.27	T	T	1.81	0.0083	0.5233	TC1200006851.hg.1	zufoyby.aAug10-unspliced	zufoyby	Transcript Identified by AceView	chr12	+	Unassigned	11683369	11685935
TC0100010874.hg.1	12.36	11.1	10.14	14.98	11.01	14.31	12.3	15.04	11.73	10.66	T	T	2.1	0.7981	0.9823	14.18	11.73	T	T	5.48	0.103	0.5564	14.18	10.66	T	T	11.48	0.118	0.7939	TC0100010874.hg.1	NM_001297669; NM_001297670; NM_001297671; NM_001297672; NM_015149; ENST00000304685; ENST00000360851; BC136591; OTTHUMT00000085481; OTTHUMT00000085742	RGL1	ral guanine nucleotide dissociation stimulator-like 1	chr1	+	Multiple_Complex	183636047	183928551	23179	small GTPase mediated signal transduction; positive regulation of GTPase activity; cellular lipid metabolic process; small molecule metabolic process; signal transduction	cytosol; cellular_component; intracellular	Ral guanyl-nucleotide exchange factor activity; guanyl-nucleotide exchange factor activity
TSUnmapped00000661.hg.1	9.62	8.66	9.19	11.45	10.19	11.47	11.57	11.76	9.14	10.26	T	T	-2.17	0.0569	0.7784	11.59	9.14	T	T	5.47	0.0008	0.1484	11.59	10.26	T	T	2.52	0.0189	0.6217	TSUnmapped00000661.hg.1	ENST00000630854	INPP5D	inositol polyphosphate-5-phosphatase D			Coding			3635	protein dephosphorylation; phospholipid metabolic process; phosphatidylinositol biosynthetic process; phosphate-containing compound metabolic process; apoptotic process; signal transduction; blood coagulation; determination of adult lifespan; negative regulation of signal transduction; immunoglobulin mediated immune response; negative regulation of B cell proliferation; intracellular signal trans…	cytosol; membrane; cytoplasm	inositol-polyphosphate 5-phosphatase activity; protein binding; SH3 domain binding; phosphatidylinositol trisphosphate phosphatase activity; PTB domain binding; hydrolase activity
TC1700011752.hg.1	5.61	5.83	6.64	8.51	8.37	8.16	8.45	8.08	5.72	8.44	T	T	-6.59	0.001	0.673	8.17	5.72	T	T	5.45	0.0003	0.1114	8.17	8.44	T	T	-1.21	0.377	0.8989	TC1700011752.hg.1	ENST00000578539.1; OTTHUMT00000447300; uc060jxc.1	RP11-16C1.2	novel transcript, sense intronic to GRB2	chr17	-	NonCoding	75370947	75373736
TC0300013698.hg.1	9.99	9.02	6.17	10.33	11.12	11.86	10.69	12.14	9.51	10.71	T	T	-2.3	0.7942	0.9819	11.95	9.51	T	T	5.44	0.0975	0.5474	11.95	10.71	T	T	2.37	0.0405	0.698	TC0300013698.hg.1	rorverbo.aAug10-unspliced	rorverbo	Transcript Identified by AceView	chr3	-	Coding	196250002	196251362
TC0600014204.hg.1	6.32	6.81	6.3	6.03	6.24	8.87	8.07	11.04	6.56	6.23	T	T	1.26	0.5816	0.9533	9	6.56	T	T	5.43	0.0015	0.1796	9	6.23	T	T	6.82	0.0003	0.1734	TC0600014204.hg.1	NM_004367; NM_031409; ENST00000341935; ENST00000349984; ENST00000400926; BC037960; OTTHUMT00000043117; OTTHUMT00000043118; uc010kkm.3	CCR6	chemokine (C-C motif) receptor 6	chr6	+	Coding	167111807	167139696	1235	dendritic cell chemotaxis; movement of cell or subcellular component; chemotaxis; immune response; humoral immune response; cellular defense response; signal transduction; G-protein coupled receptor signaling pathway; positive regulation of cytosolic calcium ion concentration; positive regulation of epithelial cell migration; innate immune response; chemokine-mediated signaling pathway; positive …	cytosol; plasma membrane; integral component of plasma membrane; cell surface; membrane; integral component of membrane	receptor activity; chemokine receptor activity; C-C chemokine receptor activity; signal transducer activity; G-protein coupled receptor activity; protein binding	Peptide_GPCRs; GPCRDB_Class_A_Rhodopsin-like
TC0700013491.hg.1	7.06	7.64	7.53	8.59	6.97	9.63	8.08	9.94	7.35	7.63	T	T	-1.21	0.5546	0.9492	9.78	7.35	T	T	5.38	0.0073	0.2713	9.78	7.63	T	T	4.44	0.0121	0.5697	TC0700013491.hg.1	NM_001199577; NM_001303630; NM_018384; NM_130759; ENST00000307194; ENST00000358647; ENST00000464461; ENST00000469272; ENST00000476324; ENST00000479556; ENST00000493304; ENST00000498181; ENST00000611999; ENST00000630312; BC011732; BC040736; OTTHUMT00000348951; OTTHUMT00000348952; OTTHUMT00000349108; OTTHUMT00000349109; OTTHUMT00000349110; OTTHUMT00000349200; OTTHUMT00000349201; OTTHUMT00000349203;…	GIMAP1-GIMAP5; GIMAP5; GIMAP1	GIMAP1-GIMAP5 readthrough; GTPase, IMAP family member 5; GTPase, IMAP family member 1	chr7	+	Multiple_Complex	150716557	150744063	100527949; 55340; 170575	B cell differentiation; T cell differentiation; temperature homeostasis; positive regulation of natural killer cell cytokine production; positive regulation of humoral immune response mediated by circulating immunoglobulin; negative regulation of apoptotic process; positive regulation of calcium ion transport into cytosol; negative regulation of interferon-gamma production; positive regulation of…	Golgi membrane; endoplasmic reticulum; endoplasmic reticulum membrane; Golgi apparatus; membrane; integral component of membrane; mitochondrion; mitochondrial outer membrane; lysosome	nucleotide binding; GTP binding; protein binding
TC0400007476.hg.1	8.68	8.48	7.97	9.49	9.43	11.4	7.21	10.68	8.58	9.46	T	T	-1.84	0.7015	0.9703	11.01	8.58	T	T	5.38	0.2503	0.7072	11.01	9.46	T	T	2.93	0.3785	0.8992	TC0400007476.hg.1	uc062wnb.1	AC118282.1		chr4	+	Precursor_microRNA	49198207	49198289
TC1200006771.hg.1	9.34	11.26	9.72	10.93	9.84	11.18	13.2	12.74	10.3	9.78	T	T	1.43	0.8409	0.9862	12.72	10.3	T	T	5.37	0.0095	0.2898	12.72	9.78	T	T	7.69	0.0034	0.415	TC1200006771.hg.1	NM_001004419; NM_001197317; NM_001197318; NM_001197319; NM_013269; NR_036693; ENST00000261339; ENST00000261340; ENST00000290855; ENST00000325960; ENST00000430909; ENST00000444971; ENST00000460309; ENST00000466035; ENST00000476198; ENST00000479877; ENST00000487752; ENST00000492359; ENST00000536355; ENST00000543300; ENST00000544322; ENST00000545918; BC019883; OTTHUMT00000335424; OTTHUMT00000335425;…	CLEC2D	C-type lectin domain family 2, member D	chr12	+	Multiple_Complex	9664969	9699555	29121	cell surface receptor signaling pathway; regulation of immune response		transmembrane signaling receptor activity; carbohydrate binding; nucleic acid binding
TC0100014228.hg.1	6.88	5.67	6.59	7.5	6.3	8.65	8.75	7.85	6.27	6.61	T	T	-1.27	0.2687	0.8828	8.7	6.27	T	T	5.37	0.0006	0.1385	8.7	6.61	T	T	4.24	0.0021	0.3587	TC0100014228.hg.1	NM_001018054; NM_004631; NM_017522; NM_033300; ENST00000306052; ENST00000347547; ENST00000354412; ENST00000371454; ENST00000459674; ENST00000460214; ENST00000465675; ENST00000475501; ENST00000480045; ENST00000481431; ENST00000496580; ENST00000529670; ENST00000613948; BC051836; OTTHUMT00000024699; OTTHUMT00000024700; OTTHUMT00000024701; OTTHUMT00000024702; OTTHUMT00000024703; OTTHUMT00000024704; O…	LRP8	LDL receptor related protein 8	chr1	-	Multiple_Complex	53242364	53328149	7804			transmembrane signaling receptor activity; calcium ion binding; protein binding; high-density lipoprotein particle binding; kinesin binding; very-low-density lipoprotein particle receptor activity; apolipoprotein binding; reelin receptor activity
TC0700012620.hg.1	6.2	8.28	7.54	8.44	7.23	9.57	9.77	8.16	7.24	7.59	T	T	-1.28	0.4481	0.932	9.67	7.24	T	T	5.37	0.0113	0.3043	9.67	7.59	T	T	4.2	0.0284	0.6611	TC0700012620.hg.1	flobler.aAug10-unspliced	flobler	Transcript Identified by AceView	chr7	-	Unassigned	130904774	130905335
TC0200007296.hg.1	5.27	6.71	6.26	7.7	6.75	9.69	8.37	8.44	5.99	6.84	T	T	-1.81	0.1212	0.8223	8.41	5.99	T	T	5.36	0.0003	0.1153	8.41	6.84	T	T	2.96	0.0024	0.3711	TC0200007296.hg.1	NM_138801; ENST00000272252; ENST00000410063; ENST00000427858; ENST00000434934; ENST00000444351; BC014916; BC019263; OTTHUMT00000219891; OTTHUMT00000331171; OTTHUMT00000331172; OTTHUMT00000331250; OTTHUMT00000331251	GALM	galactose mutarotase (aldose 1-epimerase)	chr2	+	Multiple_Complex	38665910	38741237	130589	glucose metabolic process; galactose metabolic process; carbohydrate metabolic process; hexose metabolic process	cytoplasm; extracellular exosome	aldose 1-epimerase activity; carbohydrate binding; catalytic activity; isomerase activity	NPGLUCAT-PWY; PWY-2723
TC0300012007.hg.1	5.63	4.62	5.03	9.13	4.92	7.6	6.48	8.5	5.13	4.98	T	T	1.11	0.2739	0.8846	7.55	5.13	T	T	5.35	0.0472	0.4484	7.55	4.98	T	T	5.93	0.2494	0.8635	TC0300012007.hg.1	NM_138806; NM_138939; NM_138940; NM_170780; ENST00000295863; ENST00000308611; ENST00000440122; ENST00000471858; ENST00000490004; BC069661; BC069721; BC069743; BC093890; BC143393; OTTHUMT00000354466; OTTHUMT00000354467; OTTHUMT00000354468; OTTHUMT00000354469; OTTHUMT00000354470	CD200R1	CD200 receptor 1	chr3	-	Coding	112921209	112975122	131450	viral process; regulation of immune response	extracellular region; plasma membrane; integral component of membrane; receptor complex; membrane	protein binding
TC0800011335.hg.1	5.91	5.7	6.98	7.09	6.66	8.26	6.76	8.18	5.81	6.96	T	T	-2.23	0.0207	0.7189	8.22	5.81	T	T	5.33	0.0007	0.1408	8.22	6.96	T	T	2.39	0.0463	0.7127	TC0800011335.hg.1	feyveeby.aAug10-unspliced	feyveeby	Transcript Identified by AceView	chr8	-	Unassigned	102652474	102653276
TC1100012425.hg.1	5.23	3.96	6.13	6.64	5.46	7.05	7.25	6.64	4.6	6.09	F	T	-2.82	0.0052	0.7019	7.01	4.6	T	F	5.33	0.0002	0.0941	7.01	6.09	T	T	1.89	0.0367	0.6876	TC1100012425.hg.1	teyjeeby.aAug10-unspliced	teyjeeby	Transcript Identified by AceView	chr11	-	Unassigned	116881551	116883277
TC0200014693.hg.1	7.27	6.68	7.68	7.68	7.32	8.05	9.39	10.73	6.98	7.68	T	T	-1.63	0.3439	0.9061	9.39	6.98	T	T	5.32	0.0019	0.1895	9.39	7.68	T	T	3.27	0.0054	0.4782	TC0200014693.hg.1	NM_004288; ENST00000264192; ENST00000418920; ENST00000435117; ENST00000439355; ENST00000457793; ENST00000462109; ENST00000483929; ENST00000497432; BC036449; OTTHUMT00000254926; OTTHUMT00000333155; OTTHUMT00000333156; OTTHUMT00000333157; OTTHUMT00000333158; OTTHUMT00000333159; OTTHUMT00000333160; OTTHUMT00000333161	CYTIP	cytohesin 1 interacting protein	chr2	-	Multiple_Complex	157414619	157488961	9595	regulation of cell adhesion	nucleoplasm; cytoplasm; early endosome; cell cortex; endosome	protein binding
TC1200008474.hg.1	7.18	6.18	7.26	8.5	6.59	9	7.73	9.19	6.68	7.38	T	T	-1.62	0.2082	0.8627	9.09	6.68	T	T	5.31	0.0061	0.2594	9.09	7.38	T	T	3.28	0.0416	0.6996	TC1200008474.hg.1	NM_001270467; NM_001270468; NM_001270469; NM_001270470; NM_001270471; NM_003877; ENST00000340600; ENST00000536696; ENST00000547229; ENST00000548091; ENST00000548537; ENST00000549122; ENST00000549206; ENST00000549510; ENST00000549887; ENST00000551556; ENST00000551883; ENST00000622746; BC010399; OTTHUMT00000407731; OTTHUMT00000407732; OTTHUMT00000407733; OTTHUMT00000407736; OTTHUMT00000407737; OTTH…	SOCS2	suppressor of cytokine signaling 2	chr12	+	Coding	93569814	93583487	8835		cytoplasm; cytosol	SH3/SH2 adaptor activity; growth hormone receptor binding; insulin-like growth factor receptor binding; protein binding; JAK pathway signal transduction adaptor activity; protein kinase inhibitor activity
TC0900011477.hg.1	4.63	3.92	5.6	5.98	4.95	6.62	6.76	5.27	4.28	5.54	F	T	-2.41	0.022	0.7202	6.68	4.28	T	F	5.3	0.0016	0.1811	6.68	5.54	T	T	2.2	0.1166	0.7939	TC0900011477.hg.1	torlaw.aAug10-unspliced	torlaw	Transcript Identified by AceView	chr9	-	Coding	123484080	123484928
TC1900012036.hg.1	6.85	6.93	6.83	8.01	7.32	9.33	9.01	9.49	6.89	7.37	T	T	-1.39	0.1662	0.8438	9.3	6.89	T	T	5.29	2.18e-05	0.0369	9.3	7.37	T	T	3.8	6.35e-05	0.0837	TC1900012036.hg.1	NM_001081450; OTTHUMT00000142844; OTTHUMT00000313717; OTTHUMT00000313718; OTTHUMT00000313719; OTTHUMT00000313720; OTTHUMT00000318711; OTTHUMT00000318712; OTTHUMT00000318713; OTTHUMT00000396513	LILRB3	leukocyte immunoglobulin-like receptor, subfamily B (with TM and ITIM domains), member 3	chr19	-	Multiple_Complex	54216278	54223506	11025	adaptive immune response; defense response; cell surface receptor signaling pathway; negative regulation of osteoclast differentiation; immune system process; negative regulation of antigen processing and presentation; positive regulation of tolerance induction; positive regulation of T cell tolerance induction; immune response-inhibiting cell surface receptor signaling pathway; Fc receptor media…	integral component of plasma membrane; plasma membrane; membrane; integral component of membrane; extracellular space; cytoplasm; cell surface	receptor activity; transmembrane signaling receptor activity; protein binding; protein phosphatase 1 binding; MHC class Ib protein binding; inhibitory MHC class I receptor activity; MHC class I protein binding; cell adhesion molecule binding
TC0700011788.hg.1	3.61	3.83	2.88	4.87	4.32	6.25	5.96	6.14	3.72	4.21	F	F	-1.41	0.5295	0.9457	6.12	3.72	F	F	5.29	0.0003	0.1175	6.12	4.21	F	F	3.76	0.0004	0.2154	TC0700011788.hg.1	chajy.aAug10	chajy	Transcript Identified by AceView	chr7	-	Unassigned	92643801	92644582
TC1000006617.hg.1	7.6	7.64	7.82	8.27	8.38	9.87	7.57	10.17	7.62	8.3	T	T	-1.6	0.4039	0.9212	10.02	7.62	T	T	5.26	0.0262	0.3833	10.02	8.3	T	T	3.29	0.0831	0.7662	TC1000006617.hg.1	NM_001047160; NM_005863; NR_073040; ENST00000355029; ENST00000380359; ENST00000449083; ENST00000465087; ENST00000484741; ENST00000486354; BC010285; BC053553; OTTHUMT00000046549; OTTHUMT00000046550; OTTHUMT00000046551; OTTHUMT00000046552; OTTHUMT00000046553; OTTHUMT00000046554	NET1	neuroepithelial cell transforming 1	chr10	+	Multiple_Complex	5412551	5459056	10276	regulation of cell growth; signal transduction; small GTPase mediated signal transduction; regulation of Rho protein signal transduction; positive regulation of apoptotic process; positive regulation of GTPase activity; neurotrophin TRK receptor signaling pathway; regulation of small GTPase mediated signal transduction; myoblast migration; cellular response to hydrogen peroxide; cellular response…	nucleus; cytosol; plasma membrane; cytoplasm; intracellular	guanyl-nucleotide exchange factor activity; Rho guanyl-nucleotide exchange factor activity; GTP-Rho binding; protein binding
TC1900007839.hg.1	8.84	9.3	10.79	10.58	11.15	11.23	12.4	11.48	9.07	10.82	T	T	-3.38	0.0005	0.673	11.46	9.07	T	T	5.26	1.61e-05	0.0313	11.46	10.82	T	T	1.56	0.0208	0.6313	TC1900007839.hg.1	NM_001164605; NM_014164; NM_144779; NR_028406; ENST00000342879; ENST00000392217; ENST00000392218; ENST00000392219; ENST00000423817; ENST00000496493; ENST00000541435; ENST00000543307; ENST00000586925; ENST00000588699; ENST00000590686; ENST00000591716; ENST00000592290; BC009642; OTTHUMT00000109443; OTTHUMT00000109444; OTTHUMT00000109445; OTTHUMT00000109446; OTTHUMT00000109447; OTTHUMT00000460660; O…	FXYD5	FXYD domain containing ion transport regulator 5	chr19	+	Multiple_Complex	35154722	35169885	53827	microvillus assembly; ion transmembrane transport; negative regulation of calcium-dependent cell-cell adhesion; regulation of sodium ion transmembrane transporter activity; transport; ion transport	integral component of plasma membrane; integral component of membrane; membrane	actin binding; ion channel activity; sodium channel regulator activity; cadherin binding
TC2200009222.hg.1	6.24	5.77	5.87	5.76	5.54	8.85	7.91	13.89	6.01	5.74	T	T	1.2	0.8316	0.9849	8.4	6.01	T	T	5.25	0.008	0.2755	8.4	5.74	T	T	6.29	0.0027	0.3887	TC2200009222.hg.1	OTTHUMT00000321821	IGLC3	immunoglobulin lambda constant 3 (Kern-Oz+ marker)	chr22	+	Coding	22906342	22906803	3539	receptor-mediated endocytosis; phagocytosis, recognition; phagocytosis, engulfment; complement activation; complement activation, classical pathway; Fc-epsilon receptor signaling pathway; Fc-gamma receptor signaling pathway involved in phagocytosis; defense response to bacterium; innate immune response; regulation of immune response; B cell receptor signaling pathway; positive regulation of B cel…	extracellular region; extracellular space; plasma membrane; external side of plasma membrane; immunoglobulin complex, circulating; blood microparticle	antigen binding; immunoglobulin receptor binding
TC0700012626.hg.1	7.57	5.21	6.56	7.81	6.43	8.03	9.61	8.73	6.39	6.5	T	T	-1.08	0.4317	0.9274	8.77	6.39	T	T	5.23	0.0046	0.2407	8.77	6.5	T	T	4.83	0.0108	0.5565	TC0700012626.hg.1	wawbleeby.aAug10-unspliced	wawbleeby	Transcript Identified by AceView	chr7	-	Coding	130982434	130982789
TC1600007200.hg.1	6.97	6.59	6.49	7.14	7.18	9.42	8.79	9.21	6.78	7.16	T	T	-1.3	0.6187	0.9587	9.17	6.78	T	T	5.23	9.91e-06	0.0256	9.17	7.16	T	T	4.02	6.62e-06	0.0248	TC1600007200.hg.1	slablee.aAug10-unspliced	slablee	Transcript Identified by AceView	chr16	+	Unassigned	22472643	22473972
TC0300008740.hg.1	5.94	8.39	7.6	8.85	8.68	9.28	9.58	9.79	7.17	8.76	T	T	-3.02	0.0704	0.7872	9.56	7.17	T	T	5.23	0.0024	0.2013	9.56	8.76	T	T	1.73	0.0531	0.7266	TC0300008740.hg.1	zerborbu.aAug10-unspliced	zerborbu	Transcript Identified by AceView	chr3	+	Coding	128753438	128755283
TC0100008628.hg.1	4.54	5.98	4.9	5.65	5.98	8.11	7.61	7.65	5.26	5.59	F	F	-1.26	0.569	0.951	7.63	5.26	T	F	5.19	0.0001	0.0809	7.63	5.59	T	F	4.12	0.0001	0.1163	TC0100008628.hg.1	pluloy.aAug10-unspliced	pluloy	Transcript Identified by AceView	chr1	+	Unassigned	66340980	66343071
TC1700007620.hg.1	5.75	6.89	7	8.22	7.24	6.67	8.65	8.73	6.32	7.19	T	T	-1.83	0.0831	0.7979	8.69	6.32	T	T	5.17	0.0188	0.3523	8.69	7.19	T	T	2.83	0.3598	0.8954	TC1700007620.hg.1	NM_001291468; NM_001291470; NM_001291472; NM_001291474; NM_001291475; NM_002984; ENST00000613947; ENST00000615863; ENST00000621626; BC070310; BC092445; BC104226; BC104227; BC107433; BC130456; BC130458; BC144393; BC144394; BC146944; BC146958; BC171857; BC171864; OTTHUMT00000477145; OTTHUMT00000477146; OTTHUMT00000477147	CCL4L2; CCL4; CCL4L1	chemokine (C-C motif) ligand 4-like 2; chemokine (C-C motif) ligand 4; chemokine (C-C motif) ligand 4-like 1	chr17	+	Multiple_Complex	36103590	36105621	9560; 6351; 388372		extracellular region; extracellular space	cytokine activity; protein binding; chemokine activity; CCR chemokine receptor binding; CCR1 chemokine receptor binding; CCR5 chemokine receptor binding; identical protein binding
TC0100007295.hg.1	4.92	5.05	5.08	6.37	7.42	8.86	7	7.39	4.98	6.31	T	T	-2.51	0.0668	0.7831	7.35	4.98	T	T	5.17	0.0013	0.1719	7.35	6.31	T	T	2.06	0.0276	0.6607	TC0100007295.hg.1	NM_001309192; NM_001309193; NM_004442; NM_017449; ENST00000374627; ENST00000374630; ENST00000374632; ENST00000400191; ENST00000465676; ENST00000490436; ENST00000544305; OTTHUMT00000008059; OTTHUMT00000008060; OTTHUMT00000008061; OTTHUMT00000008062; OTTHUMT00000008063; OTTHUMT00000008064	EPHB2	EPH receptor B2	chr1	+	Multiple_Complex	22710838	22921500	2048		extracellular region; cytosol; plasma membrane; integral component of plasma membrane; axon; dendrite; membrane; integral component of membrane; cell projection; neuronal cell body	protein tyrosine kinase activity; transmembrane-ephrin receptor activity; protein binding; ATP binding; nucleotide binding; protein kinase activity; transmembrane receptor protein tyrosine kinase activity; ephrin receptor activity; kinase activity; transferase activity; receptor binding; receptor activity; axon guidance receptor activity; transferase activity, transferring phosphorus-containing g…
TC1_KI270708v1_random00006438.hg.1	10.42	8.97	8.84	10.98	10.69	12.33	8.87	11.82	9.7	10.83	T	T	-2.19	0.6251	0.96	12.06	9.7	T	T	5.16	0.1923	0.6573	12.06	10.83	T	T	2.36	0.3425	0.8906	TC1_KI270708v1_random00006438.hg.1	uc061fsy.1	AL137861.9		chr1_KI270708v1_random	+	Precursor_microRNA	82519	82601
TC0100011270.hg.1	3.57	3.64	4.07	3.57	3.08	3.64	5.88	6.07	3.61	3.57	F	F	1.03	0.9538	0.9962	5.97	3.61	T	F	5.15	0.0244	0.3756	5.97	3.57	T	F	5.29	0.0126	0.5733	TC0100011270.hg.1	NM_001136190; NM_001282878; NM_017773; ENST00000367215; ENST00000367217; ENST00000442561; BC069650; BC089408; OTTHUMT00000087467; OTTHUMT00000087468; OTTHUMT00000087469	LAX1	lymphocyte transmembrane adaptor 1	chr1	+	Multiple_Complex	203765156	203776352	54900	inactivation of MAPK activity; adaptive immune response; immune response; intracellular signal transduction; B cell activation; immunoglobulin secretion; antigen receptor-mediated signaling pathway; negative regulation of T cell activation; immune system process; lymphocyte activation; regulation of lymphocyte activation	cytoplasm; Golgi apparatus; plasma membrane; membrane; integral component of membrane; membrane raft	protein binding; protein kinase binding; SH2 domain binding
TC0200014672.hg.1	9.03	9.97	8.65	11.22	9.54	11.41	11.84	12.38	9.5	9.69	T	T	-1.14	0.6333	0.9603	11.87	9.5	T	T	5.15	0.0029	0.2156	11.87	9.69	T	T	4.51	0.0035	0.4201	TC0200014672.hg.1	NM_006186; ENST00000339562; ENST00000406048; ENST00000409108; ENST00000409572; ENST00000417764; ENST00000417972; ENST00000421709; ENST00000424077; ENST00000426264; ENST00000429376; BC009288; BC066890	NR4A2	nuclear receptor subfamily 4, group A, member 2	chr2	-	Multiple_Complex	156324432	156342348	4929		nucleus; nucleoplasm; cytoplasm		Nuclear_Receptors
TC2100007539.hg.1	10.96	9.62	9.81	11.41	10.97	12.79	9.81	12.53	10.29	10.89	T	T	-1.51	0.5932	0.9543	12.65	10.29	T	T	5.15	0.1058	0.5608	12.65	10.89	T	T	3.4	0.2021	0.8442	TC2100007539.hg.1	uc061yzu.1	CR392039.1		chr21	-	Precursor_microRNA	9099103	9099185
TC0500013319.hg.1	7.51	7.47	8.52	8.62	8.2	8.68	9.79	9.93	7.49	8.51	T	T	-2.02	0.022	0.7202	9.86	7.49	T	T	5.15	0.0002	0.1008	9.86	8.51	T	T	2.54	0.0089	0.5281	TC0500013319.hg.1	NR_033968	GUSBP9	glucuronidase, beta pseudogene 9	chr5	-	Multiple_Complex	70480870	70585802	100049076
TC1100007795.hg.1	7.33	6.68	5.99	11.17	6	9.15	6.27	9.6	7.01	5.99	T	T	2.02	0.6206	0.9592	9.36	7.01	T	T	5.12	0.364	0.7836	9.36	5.99	T	T	10.32	0.6339	0.9549	TC1100007795.hg.1	NM_001079807; ENST00000325558; ENST00000535551; ENST00000537954; ENST00000538258; ENST00000539649; ENST00000541699; ENST00000543125; ENST00000543349; ENST00000543505; BC150659; BC171808; BC171814; BC171815; BC171910; BC171920; OTTHUMT00000397955; OTTHUMT00000397956; OTTHUMT00000397957; OTTHUMT00000397958; OTTHUMT00000397959; OTTHUMT00000397960; OTTHUMT00000399006; OTTHUMT00000399007; OTTHUMT00000…	PGA3; PGA4	pepsinogen 3, group I (pepsinogen A); pepsinogen 4, group I (pepsinogen A)	chr11	+	Multiple_Complex	61203307	61213098	643834; 643847	proteolysis; digestion; protein catabolic process; cellular protein metabolic process	extracellular exosome; multivesicular body lumen; extracellular region	aspartic-type endopeptidase activity; peptidase activity; hydrolase activity
TC0200015058.hg.1	8.53	7.33	9.31	8.99	8.17	10.37	9.85	10.26	7.93	8.92	T	T	-1.99	0.053	0.7727	10.28	7.93	T	T	5.12	0.0002	0.105	10.28	8.92	T	T	2.57	0.0039	0.4304	TC0200015058.hg.1	ENST00000443295	DNAJC19P5	DnaJ heat shock protein family (Hsp40) member C19 pseudogene 5 [Source:HGNC Symbol;Acc:HGNC:45068]	chr2	-	Multiple_Complex	177229191	177229506
TC1600008407.hg.1	7.53	7.83	8.23	9.37	8.99	9.8	10.03	10.05	7.68	8.92	T	T	-2.36	0.0041	0.7019	10.04	7.68	T	T	5.12	2.63e-05	0.0405	10.04	8.92	T	T	2.17	0.0033	0.4101	TC1600008407.hg.1	NM_001306094; ENST00000429990; ENST00000613038; OTTHUMT00000346597; OTTHUMT00000474178	NPIPB15	nuclear pore complex interacting protein family, member B15	chr16	+	Multiple_Complex	74377878	74392114	440348		extracellular region
TC0X00007160.hg.1	4.99	5.08	5.36	6.82	6.7	8.33	5.84	7.55	5.04	6.76	F	T	-3.3	0.0736	0.7912	7.39	5.04	T	F	5.12	0.0054	0.2518	7.39	6.76	T	T	1.55	0.1247	0.7979	TC0X00007160.hg.1				chrX	+	NonCoding	47923719	47925624
TC1800007852.hg.1	3.9	3.32	4.75	5.63	5.54	6.13	3.57	5.79	3.61	5.58	F	T	-3.93	0.0216	0.7196	5.96	3.61	T	F	5.09	0.032	0.4021	5.96	5.58	T	T	1.3	0.8085	0.9788	TC1800007852.hg.1	memuri.aAug10-unspliced	memuri	Transcript Identified by AceView	chr18	-	Coding	491464	492050
TC0500010553.hg.1	12.45	13.36	12.01	13.94	12.94	14.28	15.21	16.3	12.91	12.96	T	T	-1.04	0.9276	0.9935	15.25	12.91	T	T	5.08	0.0031	0.2181	15.25	12.96	T	T	4.9	0.0017	0.3344	TC0500010553.hg.1	NM_001243093; NM_001465; NM_199335; ENST00000351578; ENST00000503065; ENST00000504542; ENST00000505428; ENST00000506557; ENST00000509072; ENST00000510188; ENST00000512138; ENST00000512982; ENST00000515010; BC117449; BC143645; OTTHUMT00000367098; OTTHUMT00000367099; OTTHUMT00000367100; OTTHUMT00000367101; OTTHUMT00000367102; OTTHUMT00000367103; OTTHUMT00000367104; OTTHUMT00000367824; OTTHUMT000003…	FYB	FYN binding protein	chr5	-	Multiple_Complex	39105224	39274528	2533	protein phosphorylation; NLS-bearing protein import into nucleus; immune response; signal transduction; intracellular signal transduction; T cell receptor signaling pathway; protein localization to plasma membrane; biological_process	nucleus; cytosol; plasma membrane; actin cytoskeleton; cytoplasm	receptor binding; protein binding; protein complex binding
TC1400008752.hg.1	6.97	6.36	7.24	9.76	7.57	9.48	8.39	9.07	6.66	7.41	T	T	-1.68	0.0353	0.7477	9.01	6.66	T	T	5.08	0.004	0.2332	9.01	7.41	T	T	3.03	0.1919	0.8394	TC1400008752.hg.1	NM_014430; ENST00000258807; ENST00000336557; ENST00000554411; ENST00000555471; ENST00000555817; ENST00000556756; BC035970; OTTHUMT00000414119; OTTHUMT00000414120; OTTHUMT00000414121; OTTHUMT00000414122; OTTHUMT00000414123; OTTHUMT00000414124	CIDEB	cell death-inducing DFFA-like effector b	chr14	-	Multiple_Complex	24305096	24311430	27141	apoptotic process; intrinsic apoptotic signaling pathway in response to DNA damage; positive regulation of cell death; positive regulation of release of cytochrome c from mitochondria; execution phase of apoptosis; activation of cysteine-type endopeptidase activity; chemotaxis; inflammatory response; signal transduction; G-protein coupled receptor signaling pathway; negative regulation of adenyla…	lipid particle; cytosol; perinuclear region of cytoplasm; intracellular; plasma membrane; integral component of plasma membrane; membrane; integral component of membrane; cellular_component	protein binding; identical protein binding; leukotriene B4 receptor activity; signal transducer activity; G-protein coupled receptor activity; leukotriene receptor activity; G-protein coupled peptide receptor activity; RNA binding; poly(A) RNA binding	GPCRDB_Other
TC1600011365.hg.1	7.56	8.18	8.32	9.75	8.88	10.22	10.5	10.2	7.87	8.95	T	T	-2.11	0.0147	0.7038	10.21	7.87	T	T	5.08	6.05e-05	0.0635	10.21	8.95	T	T	2.4	0.0027	0.3887	TC1600011365.hg.1	NM_001287250; NM_001287251; OTTHUMT00000409226; OTTHUMT00000409227	NPIPB9	nuclear pore complex interacting protein family, member B9	chr16	+	Coding	28751787	28772823	100507607
TC1000010501.hg.1	7.73	8.66	9.35	10.1	8.93	10.5	9.75	10.68	8.2	9.42	T	T	-2.34	0.0114	0.7037	10.54	8.2	T	T	5.08	0.0004	0.1197	10.54	9.42	T	T	2.18	0.0436	0.7063	TC1000010501.hg.1	ENST00000426241; ENST00000608163; ENST00000608251; ENST00000608637	FAM21FP	family with sequence similarity 21 member F, pseudogene [Source:HGNC Symbol;Acc:HGNC:45011]	chr10	-	Multiple_Complex	45698448	45727231
TC0200015061.hg.1	4.42	4.08	4.91	5.15	4.9	6.66	6.53	5.81	4.25	4.9	T	T	-1.57	0.03	0.7415	6.59	4.25	T	T	5.07	2.32e-05	0.0375	6.59	4.9	T	T	3.22	0.0004	0.2058	TC0200015061.hg.1	laklaw.aAug10-unspliced	laklaw	Transcript Identified by AceView	chr2	-	Unassigned	177249634	177250791
TC0700006890.hg.1	9.57	10.91	11.03	10.93	12.04	11.55	12.41	14.23	10.24	10.98	T	T	-1.67	0.1391	0.833	12.58	10.24	T	T	5.07	0.004	0.2332	12.58	10.98	T	T	3.03	0.0436	0.7063	TC0700006890.hg.1	NM_000600; ENST00000258743; ENST00000401630; ENST00000401651; ENST00000404625; ENST00000406575; ENST00000407492; ENST00000426291; ENST00000464710; ENST00000485300; BC015511; OTTHUMT00000250225; OTTHUMT00000320073; OTTHUMT00000320074; OTTHUMT00000320075; OTTHUMT00000320076; OTTHUMT00000320077; OTTHUMT00000320078; OTTHUMT00000320079	IL6	interleukin 6	chr7	+	Multiple_Complex	22725884	22732002	3569		extracellular region; extracellular space; cytoplasm; interleukin-6 receptor complex; external side of plasma membrane	cytokine activity; interleukin-6 receptor binding; protein binding; growth factor activity; receptor binding	Smooth_muscle_contraction
TC1200012052.hg.1	3.98	2.73	2.79	5.56	4.78	5.78	5.63	4.54	3.36	4.63	F	F	-2.42	0.1759	0.8475	5.7	3.36	F	F	5.07	0.0183	0.3497	5.7	4.63	F	F	2.1	0.1654	0.8259	TC1200012052.hg.1	neygoyby.aAug10-unspliced	neygoyby	Transcript Identified by AceView	chr12	-	Unassigned	116176556	116177178
TC0900011302.hg.1	7.22	8.62	9.01	9.57	9.47	10.27	11.52	10.26	7.92	9.5	T	T	-2.99	0.0114	0.7037	10.27	7.92	T	T	5.07	0.0001	0.0801	10.27	9.5	T	T	1.7	0.0088	0.5274	TC0900011302.hg.1	NM_001244; NM_001252290; ENST00000223795; ENST00000474301; ENST00000618336; BC093630; BC111939; OTTHUMT00000055464; OTTHUMT00000055465; uc022bmi.1	TNFSF8	tumor necrosis factor (ligand) superfamily, member 8	chr9	-	Multiple_Complex	114893343	114930595	944	apoptotic process; immune response; signal transduction; cell-cell signaling; cell proliferation; CD8-positive, alpha-beta T cell differentiation; positive regulation of transcription from RNA polymerase II promoter; defense response to Gram-positive bacterium	extracellular space; integral component of plasma membrane; membrane; integral component of membrane	receptor binding; cytokine activity; tumor necrosis factor receptor binding; protein binding
TC1000008389.hg.1	6.35	6.11	5.7	7.52	6.14	8.45	8.55	8.85	6.23	6.18	T	T	1.03	0.6213	0.9594	8.57	6.23	T	T	5.06	0.0002	0.1063	8.57	6.18	T	T	5.23	0.0002	0.1638	TC1000008389.hg.1	ENST00000620386; uc057utx.1	FAS-AS1	FAS antisense RNA 1 conserved region [Source:RFAM;Acc:RF02116]	chr10	+	NonCoding	88992370	88992539
TC1900009071.hg.1	11.67	10.92	10.19	13.23	11.95	14	13.6	13.46	11.3	11.84	T	T	-1.45	0.4724	0.9365	13.62	11.3	T	T	5.02	0.0045	0.24	13.62	11.84	T	T	3.45	0.0091	0.535	TC1900009071.hg.1	NR_028324	LINC01002	long intergenic non-protein coding RNA 1002	chr19	-	Multiple_Complex	197016	246515	399844
TC2100007538.hg.1	7.5	7.31	6.29	8.15	8.32	10.04	5.97	9.45	7.4	8.23	T	T	-1.78	0.8577	0.9881	9.73	7.4	T	T	5.02	0.3023	0.7475	9.73	8.23	T	T	2.83	0.3364	0.889	TC2100007538.hg.1	uc061yzt.1	CR392039.2		chr21	-	Precursor_microRNA	9098863	9098944
TC0X00010060.hg.1	4.18	5.72	5.06	4.56	6.12	6.87	12.14	4.79	4.95	5.16	T	F	-1.15	0.8547	0.9875	7.28	4.95	T	T	5.01	0.0852	0.5267	7.28	5.16	T	F	4.35	0.0832	0.7662	TC0X00010060.hg.1	NR_001564; ENST00000416330; ENST00000417942; ENST00000421322; ENST00000429829; ENST00000433732; ENST00000434839; ENST00000445814; ENST00000602495; ENST00000602587; ENST00000602863	XIST	X inactive specific transcript (non-protein coding)	chrX	-	NonCoding	73820615	73852753	7503		membrane; integral component of membrane
TC0300012169.hg.1	6.39	7.33	8.24	8.19	8.65	9.49	8.69	9.24	6.86	8.21	T	T	-2.55	0.0012	0.673	9.19	6.86	T	T	5.01	4.11e-05	0.0517	9.19	8.21	T	T	1.97	0.0276	0.6607	TC0300012169.hg.1	uc062myl.1	RNU4-62P	RNA, U4 small nuclear 62, pseudogene [Source:HGNC Symbol;Acc:HGNC:46998]	chr3	-	Small_RNA	121655475	121655604
TC14_GL000194v1_random00006433.hg.1	8.67	8.2	6.93	9.2	9.3	11.18	6.94	10.43	8.44	9.25	T	T	-1.75	0.9701	0.9976	10.76	8.44	T	T	5	0.3325	0.7664	10.76	9.25	T	T	2.85	0.2989	0.878	TC14_GL000194v1_random00006433.hg.1	uc059ghs.1	AC145212.3		chr14_GL000194v1_random	-	Precursor_microRNA	84477	84559
TC0400008861.hg.1	8.34	8.3	8.97	9.57	9.28	10.51	11.29	10.66	8.32	9.27	T	T	-1.94	0.0081	0.7037	10.64	8.32	T	T	5	4.46e-06	0.0178	10.64	9.27	T	T	2.57	0.0001	0.1195	TC0400008861.hg.1	NM_000585; NM_172175; NR_037840; ENST00000296545; ENST00000320650; ENST00000394159; ENST00000477265; ENST00000505351; ENST00000509249; ENST00000514653; ENST00000529613; BC018149; BC100961; BC100962; BC100963; OTTHUMT00000257278; OTTHUMT00000257279; OTTHUMT00000257280; OTTHUMT00000360354; OTTHUMT00000360355; OTTHUMT00000360356; OTTHUMT00000382514	IL15	interleukin 15	chr4	+	Multiple_Complex	141636596	141733987	3600		extracellular region; extracellular space; nucleoplasm; cytoplasm; endosome; Golgi apparatus; integral component of plasma membrane; cell surface; membrane; nucleus	cytokine activity; cytokine receptor binding; protein binding
TC1200008108.hg.1	4.96	6.04	5.98	6.44	6.51	7.09	7.81	7.84	5.5	6.47	T	T	-1.96	0.0495	0.7676	7.83	5.5	T	T	5	0.0002	0.0898	7.83	6.47	T	T	2.55	0.0026	0.386	TC1200008108.hg.1	skornee.aAug10-unspliced	skornee	Transcript Identified by AceView	chr12	+	Unassigned	68611797	68612628
TC0500013225.hg.1	5.2	5.14	5.69	6.96	4.97	5.29	7.66	7.33	5.17	5.81	F	F	-1.55	0.3255	0.9006	7.49	5.17	T	F	4.99	0.0401	0.428	7.49	5.81	T	F	3.21	0.1734	0.8302	TC0500013225.hg.1	ENST00000515533; OTTHUMT00000370107	CDC42SE2	CDC42 small effector 2	chr5	+	NonCoding	131253040	131257445	56990	phagocytosis; signal transduction; regulation of cell shape; regulation of signal transduction	phagocytic cup; cytoplasm; cytoskeleton; plasma membrane; cell projection; extracellular exosome; membrane	structural molecule activity; protein binding
TC1100011429.hg.1	5.64	6.59	6.68	7.69	6.46	9.71	7.21	8.4	6.12	6.59	T	T	-1.38	0.2137	0.8652	8.43	6.12	T	T	4.98	0.0036	0.2291	8.43	6.59	T	T	3.59	0.0222	0.6366	TC1100011429.hg.1	ENST00000535743	IFITM9P	interferon induced transmembrane protein 9 pseudogene [Source:HGNC Symbol;Acc:HGNC:33972]	chr11	-	Multiple_Complex	69303412	69303807
TC1300007148.hg.1	7.69	7.94	8.03	9.56	7.56	10.91	10.2	10.05	7.82	8.06	T	T	-1.18	0.2826	0.887	10.13	7.82	T	T	4.97	0.0004	0.118	10.13	8.06	T	T	4.21	0.001	0.2779	TC1300007148.hg.1	NM_001308465; NM_001308467; NM_001308468; NM_001308469; NM_001308470; NM_001308471; NM_001308476; NM_020377; ENST00000282018; ENST00000614739; ENST00000617562; ENST00000621321; ENST00000622559; BC069160; BC096832; OTTHUMT00000044894; OTTHUMT00000474853; OTTHUMT00000474854; OTTHUMT00000474855; OTTHUMT00000474856	CYSLTR2	cysteinyl leukotriene receptor 2	chr13	+	Coding	48653711	48711226	57105	immune response; phospholipase C-activating G-protein coupled receptor signaling pathway; neuropeptide signaling pathway; positive regulation of cell death; positive regulation of angiogenesis; leukotriene signaling pathway; positive regulation of ERK1 and ERK2 cascade; signal transduction; G-protein coupled receptor signaling pathway	plasma membrane; integral component of plasma membrane; cellular_component; membrane; integral component of membrane	cysteinyl leukotriene receptor activity; leukotriene receptor activity; protein binding; G-protein coupled peptide receptor activity; signal transducer activity; G-protein coupled receptor activity	GPCRDB_Class_A_Rhodopsin-like2
TC0900009771.hg.1	4.6	3.86	5.66	5.33	5.01	5.38	7.75	6.52	4.23	5.34	F	F	-2.15	0.0703	0.7872	6.54	4.23	T	F	4.97	0.0015	0.1797	6.54	5.34	T	F	2.31	0.0317	0.671	TC0900009771.hg.1	nersuby.aAug10-unspliced	nersuby	Transcript Identified by AceView	chr9	-	Coding	26911901	26912630
TC1200008109.hg.1	8.39	9.92	10.02	10.98	11.4	11.47	11.37	11.47	9.15	10.9	T	T	-3.35	0.0048	0.7019	11.47	9.15	T	T	4.97	0.0005	0.1297	11.47	10.9	T	T	1.48	0.1547	0.8191	TC1200008109.hg.1				chr12	+	NonCoding	68625270	68625651
TC0600007847.hg.1	7.45	7.29	7.37	8.79	7.59	9.45	9.64	10.08	7.37	7.48	T	T	-1.08	0.1929	0.8566	9.68	7.37	T	T	4.96	0.0001	0.0774	9.68	7.48	T	T	4.59	0.0004	0.2058	TC0600007847.hg.1	NM_000389; NM_001220777; NM_001220778; NM_001291549; NM_078467; ENST00000244741; ENST00000373711; ENST00000405375; ENST00000448526; ENST00000459970; ENST00000462537; ENST00000478800; ENST00000615513; BC000275; BC000312; BC001935; BC013967; OTTHUMT00000040354; OTTHUMT00000040355; OTTHUMT00000040356; OTTHUMT00000040357; OTTHUMT00000040358	CDKN1A	cyclin-dependent kinase inhibitor 1A (p21, Cip1)	chr6	+	Multiple_Complex	36676460	36687339	1026		cyclin-dependent protein kinase holoenzyme complex; nucleus; nucleoplasm; cytosol; perinuclear region of cytoplasm; PCNA-p21 complex; cytoplasm; intracellular membrane-bounded organelle	cyclin-dependent protein serine/threonine kinase inhibitor activity; protein binding; cyclin-dependent protein kinase activating kinase activity; cyclin binding; ubiquitin protein ligase binding; protein complex binding; metal ion binding; protein kinase inhibitor activity; kinase activity	Cell_cycle_KEGG; G1_to_S_cell_cycle_Reactome
TC0200010624.hg.1	6.97	5.76	7.71	8.69	7.39	9	8.71	8.25	6.36	7.76	T	T	-2.63	0.0049	0.7019	8.67	6.36	T	T	4.96	0.0003	0.1167	8.67	7.76	T	T	1.89	0.095	0.7801	TC0200010624.hg.1	NM_001178000; NM_015040; NM_152671; ENST00000264380; ENST00000308862; ENST00000392202; ENST00000407449; ENST00000422495; ENST00000443896; ENST00000452564; ENST00000474721; ENST00000477200; OTTHUMT00000256477; OTTHUMT00000319310; OTTHUMT00000319311; OTTHUMT00000319312; OTTHUMT00000319313; OTTHUMT00000319314; OTTHUMT00000319315; OTTHUMT00000336511; OTTHUMT00000340404; uc002vcz.3	PIKFYVE	phosphoinositide kinase, FYVE finger containing	chr2	+	Multiple_Complex	208266267	208358751	200576		Golgi membrane; cytosol; cell-cell junction; endosome membrane; cytoplasmic vesicle; early endosome membrane; late endosome membrane; membrane raft; perinuclear region of cytoplasm; endosome; membrane; intracellular	1-phosphatidylinositol-3-phosphate 5-kinase activity; protein binding; ATP binding; 1-phosphatidylinositol-4-phosphate 5-kinase activity; phosphatidylinositol-3,5-bisphosphate 5-phosphatase activity; metal ion binding; nucleotide binding; kinase activity; phosphatidylinositol phosphate kinase activity; transferase activity
TC0100009702.hg.1	6.84	8.03	8.4	8.72	7.84	9.97	9.05	9.76	7.44	8.35	T	T	-1.88	0.0559	0.7765	9.74	7.44	T	T	4.94	0.0003	0.115	9.74	8.35	T	T	2.62	0.0056	0.485	TC0100009702.hg.1	snuzeybo.aAug10-unspliced	snuzeybo	Transcript Identified by AceView	chr1	+	Unassigned	143996392	143997939
TC1600011455.hg.1	6.55	6.26	5.97	7.51	6.4	8.71	8.7	8.27	6.41	6.48	T	T	-1.06	0.5864	0.954	8.71	6.41	T	T	4.93	0.0002	0.105	8.71	6.48	T	T	4.67	0.0002	0.1638	TC1600011455.hg.1	ENST00000566898.1; ENST00000570230.1; OTTHUMT00000420872; OTTHUMT00000420873; uc032ehu.2; uc059ywx.1; uc059ywy.1	FAM157C; RP11-356C4.4	family with sequence similarity 157, member C [Source:HGNC Symbol;Acc:HGNC:34081]; novel transcript	chr16	+	NonCoding	90143853	90186204
TC0100010078.hg.1	5.71	4.65	4.59	7.43	5.51	7.42	7.08	8.06	5.18	5.69	T	T	-1.42	0.3457	0.9062	7.48	5.18	T	T	4.93	0.0054	0.2518	7.48	5.69	T	T	3.47	0.0184	0.6175	TC0100010078.hg.1	NM_000565; NM_001206866; NM_181359; ENST00000344086; ENST00000368485; ENST00000476006; ENST00000502679; ENST00000507256; ENST00000512471; ENST00000515190; ENST00000622330; BC089410; BC132684; BC132686; OTTHUMT00000087911; OTTHUMT00000087912; OTTHUMT00000359899; OTTHUMT00000359900; OTTHUMT00000359901; OTTHUMT00000359902; OTTHUMT00000359903; uc001fez.2	IL6R	interleukin 6 receptor	chr1	+	Multiple_Complex	154405193	154469450	3570		extracellular region; extracellular space; plasma membrane; interleukin-6 receptor complex; cell surface; basolateral plasma membrane; apical plasma membrane; neuronal cell body membrane; ciliary neurotrophic factor receptor complex; membrane; integral component of membrane	ciliary neurotrophic factor receptor activity; interleukin-6 receptor activity; interleukin-6 receptor binding; protein binding; enzyme binding; interleukin-6 binding; protein homodimerization activity; ciliary neurotrophic factor binding; cytokine receptor activity
TC1600006888.hg.1	10.52	9.89	10.79	10.95	10.17	13.1	12.45	12.13	10.21	10.8	T	T	-1.51	0.2538	0.8792	12.51	10.21	T	T	4.92	4.33e-05	0.053	12.51	10.8	T	T	3.25	9.37e-05	0.1042	TC1600006888.hg.1	NM_000246; NM_001286402; NM_001286403; NR_104444; ENST00000324288; ENST00000381835; ENST00000537380; ENST00000570546; ENST00000571186; ENST00000571190; ENST00000571545; ENST00000572665; ENST00000573309; ENST00000575513; ENST00000576601; ENST00000611587; ENST00000618207; ENST00000618327; OTTHUMT00000251966; OTTHUMT00000436686; OTTHUMT00000436687; OTTHUMT00000436689; OTTHUMT00000436690; OTTHUMT0000…	CIITA	class II, major histocompatibility complex, transactivator	chr16	+	Multiple_Complex	10877198	10932281	4261		nucleoplasm; PML body; nucleus; cell surface
TC0700013462.hg.1	7.06	7.02	7.69	9.05	8.28	9.9	9.41	8.54	7.04	8.32	T	T	-2.44	0.0132	0.7037	9.33	7.04	T	T	4.92	0.0004	0.1188	9.33	8.32	T	T	2.02	0.0348	0.6831	TC0700013462.hg.1	NR_024368	LINC01000	long intergenic non-protein coding RNA 1000	chr7	+	Multiple_Complex	128640722	128660998	402483
TC0300009190.hg.1	3.9	3.71	5.24	7	4.33	6.22	4.14	5.99	3.8	5.41	F	F	-3.04	0.0394	0.7537	6.1	3.8	T	F	4.92	0.0469	0.4482	6.1	5.41	T	F	1.62	0.9133	0.9905	TC0300009190.hg.1	NR_026915; ENST00000462937; ENST00000463420; ENST00000471766; ENST00000483636; ENST00000496128; ENST00000561502	AADACP1	arylacetamide deacetylase pseudogene 1	chr3	+	Multiple_Complex	151770428	151784894	201651
TC0900011178.hg.1	6.2	6.86	6.61	7.99	6.99	8.86	8.23	9.09	6.53	7.07	T	T	-1.45	0.1396	0.8335	8.83	6.53	T	T	4.91	0.0003	0.1132	8.83	7.07	T	T	3.39	0.0019	0.3462	TC0900011178.hg.1	smalar.bAug10-unspliced	smalar	Transcript Identified by AceView	chr9	-	Unassigned	110245674	110246209
TC1600007037.hg.1	8.34	8.05	8.91	10.36	9.21	10.48	10.31	10.51	8.2	9.19	T	T	-1.99	0.0058	0.7037	10.49	8.2	T	T	4.91	0.0001	0.0801	10.49	9.19	T	T	2.47	0.0183	0.6166	TC1600007037.hg.1	OTTHUMT00000399247; OTTHUMT00000399248	NPIPA7	nuclear pore complex interacting protein family, member A7	chr16	+	Coding	16379055	16393972	101059938			protein binding
TC0100014312.hg.1	4.63	4.8	4.97	5.33	5.19	4.61	7.05	6.96	4.72	5.17	F	T	-1.37	0.4676	0.9358	7	4.72	T	F	4.89	0.0292	0.394	7	5.17	T	T	3.56	0.0751	0.7568	TC0100014312.hg.1	darperbu.aAug10-unspliced	darperbu	Transcript Identified by AceView	chr1	-	Unassigned	56519897	56520617
TC1300008692.hg.1	5.53	5.39	5.04	5.73	4.78	6.99	8.79	7.64	5.46	5.09	T	F	1.3	0.5592	0.9499	7.75	5.46	T	T	4.88	0.0004	0.1197	7.75	5.09	T	F	6.33	6.23e-05	0.0829	TC1300008692.hg.1	slanoy.aAug10-unspliced	slanoy	Transcript Identified by AceView	chr13	-	Unassigned	40649663	40650792
TC0800011276.hg.1	5.21	4.69	5.34	5.67	4.86	6.59	7.28	7.52	4.95	5.3	F	F	-1.28	0.35	0.9079	7.24	4.95	T	F	4.88	6.59e-05	0.0658	7.24	5.3	T	F	3.82	0.0001	0.1101	TC0800011276.hg.1	swarshor.aAug10-unspliced	swarshor	Transcript Identified by AceView	chr8	-	Coding	100942638	100944877
TC0100011408.hg.1	4.18	4.15	4.24	5.1	4.36	6.42	6.48	5.56	4.17	4.3	F	F	-1.1	0.28	0.8866	6.45	4.17	T	F	4.86	0.0002	0.0898	6.45	4.3	T	F	4.43	0.0004	0.213	TC0100011408.hg.1	OTTHUMT00000473282; uc057ozj.1	RP11-357P18.2	novel transcript	chr1	+	NonCoding	207372559	207373252
TC0700009245.hg.1	8.66	8.72	9.15	9.94	9.4	10.38	11.47	11.02	8.69	9.45	T	T	-1.69	0.0393	0.7537	10.97	8.69	T	T	4.86	4.59e-05	0.0542	10.97	9.45	T	T	2.87	0.0007	0.2472	TC0700009245.hg.1				chr7	+	NonCoding	135166777	135167829
TC1400009839.hg.1	9.52	9.25	7.28	12.58	7.8	12.76	9.68	11.85	9.39	7.55	T	T	3.57	0.9013	0.9919	11.66	9.39	T	T	4.85	0.1532	0.6185	11.66	7.55	T	T	17.33	0.0905	0.7767	TC1400009839.hg.1	NM_001256430; NM_033104; ENST00000267540; ENST00000553821; ENST00000554710; ENST00000555226; ENST00000555284; ENST00000555447; ENST00000556280; ENST00000557055; ENST00000614646; BC069359; BC069389; BC069502; BC117493; BC117495; OTTHUMT00000413314; OTTHUMT00000413315; OTTHUMT00000413316; OTTHUMT00000413317; OTTHUMT00000413318; OTTHUMT00000413319; OTTHUMT00000413320; OTTHUMT00000413321	STON2	stonin 2	chr14	-	Multiple_Complex	81260650	81436465	85439	hematopoietic progenitor cell differentiation; regulation of endocytosis; synaptic vesicle endocytosis; endocytosis; synaptic vesicle recycling; intracellular protein transport; vesicle-mediated transport	nucleolus; cytoplasm; synaptic vesicle; membrane; cell junction; clathrin-coated vesicle; neuron projection; synapse; cell; clathrin adaptor complex	protein binding
TC1300008776.hg.1	12.03	11.99	12.95	14.26	12.76	14.87	14.31	13.65	12.01	12.86	T	T	-1.8	0.0155	0.7048	14.28	12.01	T	T	4.84	0.0005	0.1281	14.28	12.86	T	T	2.69	0.0405	0.6977	TC1300008776.hg.1	ENST00000624472; OTTHUMT00000474897; uc058wry.1	RP11-5G9.6	TEC	chr13	-	Unassigned	43894725	43895182
TC1200008883.hg.1	5.26	5.56	4.35	6.26	6.12	8.49	6.38	7.82	5.41	6.18	T	T	-1.71	0.8055	0.9829	7.69	5.41	T	T	4.83	0.0065	0.2635	7.69	6.18	T	T	2.83	0.0053	0.4738	TC1200008883.hg.1	LOC100101246.aAug10-unspliced	LOC100101246	Transcript Identified by AceView, Entrez Gene ID(s) 100101246	chr12	+	Unassigned	111581828	111581957
TC2000007381.hg.1	5.07	4.17	4.85	5.35	5.73	6.9	6.88	6.09	4.62	5.32	F	T	-1.63	0.0934	0.8038	6.89	4.62	T	F	4.82	0.0003	0.1092	6.89	5.32	T	T	2.96	0.0025	0.3804	TC2000007381.hg.1				chr20	+	NonCoding	41037833	41038992
TC0600013743.hg.1	9.08	9.51	9.24	10.24	9.79	10.95	11.71	11.55	9.3	9.77	T	T	-1.39	0.2061	0.8623	11.56	9.3	T	T	4.8	8.1e-05	0.07	11.56	9.77	T	T	3.46	0.0002	0.1719	TC0600013743.hg.1	NM_001278733; NM_054114; NM_138810; NM_152133; ENST00000326965; ENST00000338313; ENST00000367066; BC111731; OTTHUMT00000042890; OTTHUMT00000042891; OTTHUMT00000042892	TAGAP	T-cell activation RhoGTPase activating protein	chr6	-	Coding	159034468	159045152	117289	small GTPase mediated signal transduction; positive regulation of GTPase activity; regulation of small GTPase mediated signal transduction; signal transduction	cytosol	guanyl-nucleotide exchange factor activity
TC0100011267.hg.1	13.02	10.97	13.1	15.32	13.05	14.38	15.02	13.06	12	13.08	T	T	-2.11	0.0425	0.7606	14.26	12	T	T	4.8	0.0205	0.3601	14.26	13.08	T	T	2.27	0.6519	0.957	TC0100011267.hg.1	NM_001001396; NM_001684; ENST00000341360; ENST00000356729; ENST00000357681; ENST00000367218; ENST00000458092; ENST00000466407; ENST00000484746; BC140774; BC150293; OTTHUMT00000087462; OTTHUMT00000087463; OTTHUMT00000087464; OTTHUMT00000087465; OTTHUMT00000098774; OTTHUMT00000098775	ATP2B4	ATPase, Ca++ transporting, plasma membrane 4	chr1	+	Multiple_Complex	203626561	203744081	493		plasma membrane; integral component of plasma membrane; caveola; membrane; Z disc; T-tubule; sperm flagellum; intracellular membrane-bounded organelle; protein complex; integral component of membrane; basolateral plasma membrane; sarcolemma; neuron projection; sperm principal piece	calcium-transporting ATPase activity; protein binding; calmodulin binding; ATP binding; sodium channel regulator activity; PDZ domain binding; protein phosphatase 2B binding; nitric-oxide synthase inhibitor activity; metal ion binding; nitric-oxide synthase binding; scaffold protein binding; nucleotide binding; hydrolase activity
TC0400009258.hg.1	8.38	9.89	9.34	11.15	10.36	9.83	13.18	11.29	9.14	10.3	T	T	-2.24	0.1991	0.8587	11.4	9.14	T	T	4.79	0.0197	0.3562	11.4	10.3	T	T	2.13	0.1544	0.819	TC0400009258.hg.1	NM_001166108; NM_001166109; NM_001166110; NM_016081; ENST00000261509; ENST00000393726; ENST00000503290; ENST00000503457; ENST00000504519; ENST00000505667; ENST00000507325; ENST00000507699; ENST00000507735; ENST00000508898; ENST00000510998; ENST00000511611; ENST00000511682; ENST00000511948; ENST00000512127; ENST00000513187; ENST00000513245; BC140850; BC144666; OTTHUMT00000363761; OTTHUMT0000036376…	PALLD	palladin, cytoskeletal associated protein	chr4	+	Multiple_Complex	168497066	168928457	23022	keratinocyte development; epithelial cell morphogenesis; cytoskeleton organization; actin cytoskeleton organization		actin binding; protein binding; muscle alpha-actinin binding
TC1100011089.hg.1	9.87	9.85	10.89	12.16	11.2	12.14	11.86	12.26	9.86	11.24	T	T	-2.61	0.001	0.673	12.12	9.86	T	T	4.79	5.67e-05	0.0611	12.12	11.24	T	T	1.83	0.0546	0.7304	TC1100011089.hg.1	NM_004739; ENST00000278823; ENST00000524902; ENST00000526844; ENST00000527204; ENST00000531179; ENST00000531261; ENST00000532239; BC053650; OTTHUMT00000395578; OTTHUMT00000395579; OTTHUMT00000395580; OTTHUMT00000395581; OTTHUMT00000395582; OTTHUMT00000395583; OTTHUMT00000395584	MTA2	metastasis associated 1 family member 2	chr11	-	Multiple_Complex	62593203	62601840	9219	negative regulation of transcription from RNA polymerase II promoter; DNA methylation; chromatin organization; chromatin assembly or disassembly; regulation of fibroblast migration; histone deacetylation; ATP-dependent chromatin remodeling; positive regulation of transcription from RNA polymerase II promoter; regulation of transcription, DNA-templated; negative regulation of transcription, DNA-te…	histone deacetylase complex; nuclear chromatin; nucleoplasm; transcription factor complex; membrane; NuRD complex; protein complex; nucleus	RNA polymerase II core promoter proximal region sequence-specific DNA binding; RNA polymerase II distal enhancer sequence-specific DNA binding; transcription factor activity, transcription factor binding; RNA polymerase II transcription factor binding; RNA polymerase II repressing transcription factor binding; transcription factor activity, sequence-specific DNA binding; histone deacetylase activ…
TC1900009493.hg.1	5.38	5.88	6.66	10.14	5.28	10.19	8.03	7.73	5.63	6.93	T	T	-2.45	0.1608	0.8417	7.89	5.63	T	T	4.77	0.0238	0.373	7.89	6.93	T	T	1.95	0.2348	0.8593	TC1900009493.hg.1	NM_001144893; NM_001144894; NM_001144895; NM_001144896; NM_001144897; NM_001144899; NM_021155; NR_026692; ENST00000204801; ENST00000315591; ENST00000315599; ENST00000354397; ENST00000394161; ENST00000394173; ENST00000593660; ENST00000593821; ENST00000601256; ENST00000601951; ENST00000602261; BC110615; OTTHUMT00000462241; OTTHUMT00000462242; OTTHUMT00000462243; OTTHUMT00000462244; OTTHUMT000004622…	CD209	CD209 molecule	chr19	-	Multiple_Complex	7739994	7747578	30835		cytoplasm; plasma membrane; cell surface; membrane; integral component of membrane; extracellular exosome; extracellular region	virus receptor activity; protein binding; mannose binding; carbohydrate binding; peptide antigen binding; virion binding; metal ion binding
TC0700006567.hg.1	10.61	9.47	9.78	13.79	10.15	12.98	11.79	12.22	10.04	9.97	T	T	1.05	0.2389	0.8745	12.29	10.04	T	T	4.76	0.0364	0.4174	12.29	9.97	T	T	5	0.2279	0.8563	TC0700006567.hg.1	NM_025250; ENST00000258796; ENST00000400376; ENST00000403167; ENST00000407643; ENST00000429448; ENST00000477439; ENST00000498454; BC131824; BC152447; OTTHUMT00000325082; OTTHUMT00000325083; OTTHUMT00000325084; OTTHUMT00000325249; OTTHUMT00000325250; OTTHUMT00000325251; OTTHUMT00000325252	TTYH3	tweety family member 3	chr7	+	Multiple_Complex	2631951	2664802	80727	chloride transport; ion transmembrane transport; transmembrane transport; chloride transmembrane transport; transport; ion transport	plasma membrane; chloride channel complex; extracellular exosome; membrane; integral component of membrane	intracellular calcium activated chloride channel activity; chloride channel activity
TC0200014947.hg.1	5.07	6.25	6.32	7.68	7.77	8.15	7.61	7.94	5.66	7.72	T	T	-4.17	0.0058	0.7037	7.91	5.66	T	T	4.76	0.0006	0.1358	7.91	7.72	T	T	1.14	0.1483	0.8142	TC0200014947.hg.1				chr2	-	NonCoding	173532134	173532748
TC0700007277.hg.1	7.36	7.5	7.71	9.07	7.81	10.6	9.65	9.36	7.43	7.76	T	T	-1.26	0.1169	0.8197	9.67	7.43	T	T	4.74	0.0002	0.1058	9.67	7.76	T	T	3.76	0.0017	0.3308	TC0700007277.hg.1	NR_026999	LINC00265	long intergenic non-protein coding RNA 265	chr7	+	NonCoding	39733423	39795063	349114
TC2100008477.hg.1	6.91	7.29	6.61	10.01	7.57	9.04	9.65	9.35	7.1	7.76	T	T	-1.58	0.221	0.8669	9.35	7.1	T	T	4.74	0.0116	0.3063	9.35	7.76	T	T	3	0.0788	0.7623	TC2100008477.hg.1	NM_006272; ENST00000291700; ENST00000367071; ENST00000397648; BC001766; OTTHUMT00000207427; OTTHUMT00000207428; OTTHUMT00000207429	S100B	S100 calcium binding protein B	chr21	-	Coding	46598618	46605208	6285	axonogenesis; central nervous system development; learning or memory; memory; cell proliferation; positive regulation of cell proliferation; regulation of cell shape; positive regulation of apoptotic process; positive regulation of I-kappaB kinase/NF-kappaB signaling; innate immune response; regulation of neuronal synaptic plasticity; astrocyte differentiation; response to glucocorticoid; respons…	ruffle; extracellular region; extracellular space; nucleus; cytoplasm; neuronal cell body; intracellular membrane-bounded organelle; perinuclear region of cytoplasm	calcium ion binding; protein binding; zinc ion binding; identical protein binding; protein homodimerization activity; S100 protein binding; tau protein binding; calcium-dependent protein binding; RAGE receptor binding; receptor binding; metal ion binding
TC1000006768.hg.1	7.08	6.35	6	8.19	6.95	9.45	8.97	8.94	6.71	7.02	T	T	-1.24	0.5334	0.9459	8.96	6.71	T	T	4.73	0.0008	0.1447	8.96	7.02	T	T	3.82	0.001	0.2781	TC1000006768.hg.1	CELF2.vlAug10-unspliced	CELF2	Transcript Identified by AceView, Entrez Gene ID(s) 10659	chr10	+	Unassigned	11316329	11317278
TC0100016137.hg.1	11.77	12.6	11.71	14.07	13.3	12.81	14.35	14.51	12.18	13.15	T	T	-1.96	0.2305	0.8705	14.43	12.18	T	T	4.73	0.026	0.3828	14.43	13.15	T	T	2.42	0.1716	0.8292	TC0100016137.hg.1	NM_001184879; NM_001184881; NM_001184882; NM_003874; ENST00000311224; ENST00000360056; ENST00000368047; ENST00000368048; ENST00000368051; ENST00000368054; ENST00000466767; ENST00000534968; BC020063; OTTHUMT00000059090; OTTHUMT00000059091; OTTHUMT00000059092; OTTHUMT00000059093; OTTHUMT00000059094; OTTHUMT00000059095; OTTHUMT00000059096	CD84	CD84 molecule	chr1	-	Multiple_Complex	160541094	160579516	8832	defense response; homophilic cell adhesion via plasma membrane adhesion molecules; blood coagulation; leukocyte migration; cell adhesion	plasma membrane; integral component of plasma membrane; extracellular exosome; membrane; integral component of membrane	protein binding; receptor activity
TC0800010783.hg.1	6.2	5.67	6.33	6.77	5.38	6.75	9.53	8.21	5.94	6.24	T	T	-1.24	0.7412	0.9754	8.17	5.94	T	T	4.71	0.0066	0.2644	8.17	6.24	T	T	3.81	0.0064	0.4914	TC0800010783.hg.1	NM_005098; ENST00000325509; ENST00000518440; ENST00000521739; BC006313; BC067827; OTTHUMT00000378974; OTTHUMT00000378975; OTTHUMT00000378976	MSC	musculin	chr8	-	Multiple_Complex	71841542	71844496	9242	negative regulation of transcription from RNA polymerase II promoter; transcription from RNA polymerase II promoter; branchiomeric skeletal muscle development; palate development; diaphragm development; transcription, DNA-templated; regulation of transcription, DNA-templated	nucleus; nucleoplasm	RNA polymerase II distal enhancer sequence-specific DNA binding; transcriptional repressor activity, RNA polymerase II distal enhancer sequence-specific binding; transcription factor activity, sequence-specific DNA binding; transcription corepressor activity; protein dimerization activity; DNA binding
TC0100018285.hg.1	9.3	7.9	9.48	10.66	8.8	10.19	10.84	11.05	8.6	9.58	T	T	-1.98	0.0791	0.7962	10.83	8.6	T	T	4.69	0.0027	0.2084	10.83	9.58	T	T	2.37	0.0538	0.7283	TC0100018285.hg.1	ENST00000578189	NBPF19	neuroblastoma breakpoint family, member 19	chr1	+	Coding	149406376	149468030	101060226			protein binding; calcium ion binding
TC1600009862.hg.1	5.23	6.4	5.62	6.53	5.31	8.02	8.51	7.63	5.82	5.66	T	T	1.12	0.9955	0.9999	8.04	5.82	T	T	4.68	0.0004	0.1197	8.04	5.66	T	T	5.23	0.0002	0.1373	TC1600009862.hg.1	mitema.aAug10	mitema	Transcript Identified by AceView	chr16	-	Unassigned	28458638	28485251
TC1400006632.hg.1	4.9	4.81	5.12	4.88	4.55	5.59	8.7	7.02	4.86	4.86	T	T	-1	0.9915	0.9994	7.08	4.86	T	T	4.68	0.0061	0.2598	7.08	4.86	T	T	4.68	0.003	0.4016	TC1400006632.hg.1	OTTHUMT00000410963	TRAJ35	T cell receptor alpha joining 35 (non-functional)	chr14	+	Coding	22506644	22506702	28720
TC1600007632.hg.1	5.76	5.39	5.62	5.4	6.46	7.67	6.1	7.95	5.57	5.6	T	T	-1.02	0.6251	0.96	7.8	5.57	T	T	4.68	0.0073	0.2713	7.8	5.6	T	T	4.6	0.0099	0.5426	TC1600007632.hg.1	OTTHUMT00000431815	IGHV3OR16-13	immunoglobulin heavy variable 3/OR16-13 (non-functional)	chr16	+	Multiple_Complex	33827214	33827661	100287372
TC0X00008945.hg.1	6.93	6.39	6.92	8.12	7.12	7.37	8.86	8.91	6.66	7.02	T	T	-1.28	0.1689	0.8455	8.88	6.66	T	T	4.67	0.0052	0.2481	8.88	7.02	T	T	3.64	0.0456	0.7105	TC0X00008945.hg.1	NM_005044; ENST00000262848; ENST00000425240; ENST00000462736; ENST00000496648; BC041073; OTTHUMT00000055659; OTTHUMT00000055660; OTTHUMT00000055661; OTTHUMT00000055662	PRKX	protein kinase, X-linked	chrX	-	Multiple_Complex	3604343	3713634	5613	angiogenesis; endothelial cell proliferation; cell adhesion; peptidyl-serine phosphorylation; myeloid cell differentiation; regulation of cell adhesion; regulation of cell migration; cell-substrate adhesion; endothelial cell migration; protein autophosphorylation; epithelial tube morphogenesis; kidney morphogenesis; regulation of epithelial cell differentiation involved in kidney development; pro…	nucleus; cytoplasm	cAMP-dependent protein kinase activity; protein binding; ATP binding; nucleotide binding; protein kinase activity; protein serine/threonine kinase activity; kinase activity; transferase activity; transferase activity, transferring phosphorus-containing groups
TC0800007351.hg.1	8.98	8.48	9.57	10.75	8.41	10.6	10.96	11.28	8.73	9.58	T	T	-1.8	0.1428	0.8345	10.95	8.73	T	T	4.67	0.0018	0.1864	10.95	9.58	T	T	2.59	0.0161	0.6021	TC0800007351.hg.1	NM_001122824; NM_001146216; NM_006283; ENST00000276520; ENST00000317827; ENST00000517336; ENST00000518415; ENST00000518809; ENST00000519093; ENST00000519416; ENST00000520340; ENST00000520611; ENST00000520615; ENST00000520973; ENST00000521050; ENST00000521154; ENST00000521528; ENST00000521568; ENST00000521642; ENST00000521866; ENST00000521935; ENST00000522474; ENST00000522544; ENST00000522548; ENS…	TACC1	transforming, acidic coiled-coil containing protein 1	chr8	+	Multiple_Complex	38728186	38853028	6867			protein binding; protein domain specific binding
TC0X00011194.hg.1	13.59	13.79	13.99	15.1	14.25	15.83	16	14.62	13.69	14.27	T	T	-1.5	0.1111	0.8163	15.91	13.69	T	T	4.66	0.0018	0.1865	15.91	14.27	T	T	3.12	0.0223	0.6376	TC0X00011194.hg.1	NM_001110556; NM_001456; ENST00000344736; ENST00000360319; ENST00000369850; ENST00000369856; ENST00000415241; ENST00000420627; ENST00000422373; ENST00000438732; ENST00000444578; ENST00000462590; ENST00000465144; ENST00000466319; ENST00000466325; ENST00000474072; ENST00000474358; ENST00000490936; ENST00000498411; ENST00000498491; ENST00000610817; uc010nuu.1	FLNA	filamin A, alpha	chrX	-	Multiple_Complex	154348524	154374638	2316
TC1100006547.hg.1	5.44	5.65	8.01	8.54	7.3	7.78	8.23	7.29	5.55	7.97	T	T	-5.35	6.24e-05	0.673	7.77	5.55	T	T	4.66	0.0001	0.0809	7.77	7.97	T	T	-1.15	0.5971	0.9481	TC1100006547.hg.1	NM_021134; ENST00000381514; ENST00000381519; ENST00000397294; ENST00000397297; ENST00000397298; ENST00000429295; ENST00000462288; ENST00000466346; ENST00000484918; ENST00000486931; BC027710; OTTHUMT00000034765; OTTHUMT00000034766; OTTHUMT00000034767; OTTHUMT00000034768; OTTHUMT00000034769; OTTHUMT00000142892; OTTHUMT00000142894; OTTHUMT00000313501; OTTHUMT00000314380; OTTHUMT00000314381	MRPL23	mitochondrial ribosomal protein L23	chr11	+	Multiple_Complex	1947272	1984522	6150	translation; organelle organization; mitochondrial translation; mitochondrial translational initiation; mitochondrial translational elongation; mitochondrial translational termination	nucleolus; mitochondrion; mitochondrial inner membrane; mitochondrial large ribosomal subunit; intracellular; ribosome; ribonucleoprotein complex	nucleotide binding; RNA binding; structural constituent of ribosome; protein binding
TC1900011271.hg.1	7.06	6.85	6.24	8.66	6.87	9.06	8.02	10.57	6.95	6.96	T	T	-1.01	0.6911	0.9692	9.17	6.95	T	T	4.65	0.0114	0.3043	9.17	6.96	T	T	4.62	0.0135	0.5824	TC1900011271.hg.1	NM_001193306; NM_002029; ENST00000304748; ENST00000594900; ENST00000595042; ENST00000600815; BC005315; OTTHUMT00000466905; OTTHUMT00000466906; OTTHUMT00000466907; OTTHUMT00000466954	FPR1	formyl peptide receptor 1	chr19	-	Coding	51745172	51804110	2357	activation of MAPK activity; movement of cell or subcellular component; chemotaxis; signal transduction; G-protein coupled receptor signaling pathway; adenylate cyclase-modulating G-protein coupled receptor signaling pathway; phospholipase C-activating G-protein coupled receptor signaling pathway; nitric oxide mediated signal transduction	endosome; plasma membrane; integral component of membrane; membrane	receptor activity; N-formyl peptide receptor activity; protein binding; RAGE receptor binding; signal transducer activity; G-protein coupled receptor activity	GPCRDB_Class_A_Rhodopsin-like; Peptide_GPCRs
TC1600007240.hg.1	9.14	8.86	7.1	10.17	9.1	11.12	11.29	12.42	9	8.92	T	T	1.06	0.778	0.9806	11.21	9	T	T	4.63	0.0039	0.232	11.21	8.92	T	T	4.89	0.0011	0.2868	TC1600007240.hg.1	NM_002738; NM_212535; ENST00000303531; ENST00000321728; ENST00000463752; ENST00000466124; ENST00000472066; ENST00000482000; ENST00000486868; ENST00000487674; ENST00000498058; ENST00000498739; BC036472; OTTHUMT00000254504; OTTHUMT00000254505; OTTHUMT00000268350; OTTHUMT00000268351; OTTHUMT00000268352; OTTHUMT00000268353; OTTHUMT00000268354; OTTHUMT00000268355; OTTHUMT00000268356; OTTHUMT00000268357	PRKCB	protein kinase C, beta	chr16	+	Multiple_Complex	23835979	24220611	5579		nucleus; nucleoplasm; cytoplasm; cytosol; plasma membrane; extracellular exosome; membrane; intracellular		G_Protein_Signaling; Wnt_signaling; Calcium_regulation_in_cardiac_cells; Smooth_muscle_contraction
TC0100011407.hg.1	5.07	5.39	4.73	6.32	4.84	7.55	7.42	6.96	5.23	4.79	T	F	1.36	0.8787	0.9899	7.44	5.23	T	T	4.62	0.0006	0.1368	7.44	4.79	T	F	6.26	0.0003	0.1992	TC0100011407.hg.1	juply.aAug10-unspliced	juply	Transcript Identified by AceView	chr1	+	Unassigned	207329271	207330482
TC0100017823.hg.1	7.57	9.52	7.74	8.21	10	10.8	10.3	11.1	8.55	8.16	T	T	1.31	0.8754	0.9897	10.75	8.55	T	T	4.62	0.0074	0.2718	10.75	8.16	T	T	6.04	0.0051	0.4693	TC0100017823.hg.1				chr1	-	NonCoding	235309620	235309998
TC1700009850.hg.1	12.83	14	14.04	16.19	14.25	15.93	12.41	15.34	13.42	14.15	T	T	-1.66	0.1607	0.8417	15.62	13.42	T	T	4.62	0.2482	0.7057	15.62	14.15	T	T	2.78	0.7555	0.972	TC1700009850.hg.1	NM_000304; NM_001281455; NM_001281456; NM_153321; NM_153322; NR_104017; NR_104018; ENST00000312280; ENST00000395936; ENST00000395938; ENST00000426385; ENST00000471150; ENST00000494511; ENST00000580497; ENST00000580584; ENST00000612492; BC019040; BC091499; OTTHUMT00000130378; OTTHUMT00000130379; OTTHUMT00000130380; OTTHUMT00000130683; OTTHUMT00000130684; OTTHUMT00000442213; OTTHUMT00000442214; OTT…	PMP22	peripheral myelin protein 22	chr17	-	Multiple_Complex	15229777	15265357	5376	synaptic transmission; peripheral nervous system development; cell death; bleb assembly; myelin assembly; negative regulation of cell proliferation; negative regulation of neuron projection development; cell differentiation; myelination	plasma membrane; integral component of membrane; membrane; bicellular tight junction; compact myelin	protein binding
TC1700008769.hg.1	6.45	5.16	6.5	7.3	6.15	7.95	6.48	8.08	5.8	6.57	T	T	-1.7	0.144	0.8352	8.01	5.8	T	T	4.62	0.0094	0.2886	8.01	6.57	T	T	2.71	0.1052	0.7882	TC1700008769.hg.1	NM_000891; ENST00000243457; ENST00000535240; OTTHUMT00000450888; OTTHUMT00000450889	KCNJ2	potassium channel, inwardly rectifying subfamily J, member 2	chr17	+	Coding	70168673	70180048	3759	potassium ion transport; synaptic transmission; potassium ion import; regulation of skeletal muscle contraction via regulation of action potential; magnesium ion transport; cellular potassium ion homeostasis; protein homotetramerization; relaxation of cardiac muscle; regulation of resting membrane potential; regulation of membrane repolarization; cellular response to mechanical stimulus; potassiu…	smooth endoplasmic reticulum; rough endoplasmic reticulum; Golgi apparatus; plasma membrane; integral component of plasma membrane; voltage-gated potassium channel complex; intercalated disc; T-tubule; intrinsic component of membrane; neuronal cell body; dendritic spine; membrane; integral component of membrane; dendrite	inward rectifier potassium channel activity; phosphatidylinositol-4,5-bisphosphate binding; identical protein binding; voltage-gated potassium channel activity involved in cardiac muscle cell action potential repolarization; voltage-gated ion channel activity; protein binding
TC0100010156.hg.1	5.31	6.56	5.84	6.55	5.93	6.43	8.27	9.57	5.94	5.89	T	T	1.03	0.8152	0.9837	8.14	5.94	T	T	4.6	0.0126	0.3137	8.14	5.89	T	T	4.75	0.0109	0.5567	TC0100010156.hg.1				chr1	+	NonCoding	156159566	156159929
TC1600009680.hg.1	5.08	6.22	6.23	6.2	5.73	7.75	6.42	7.96	5.65	6.21	T	T	-1.48	0.4088	0.922	7.85	5.65	T	T	4.6	0.0037	0.2296	7.85	6.21	T	T	3.11	0.0091	0.5351	TC1600009680.hg.1				chr16	-	NonCoding	21457326	21457429
TC1500009806.hg.1	5.95	8.25	7.82	7.72	7.14	9.24	8.88	9.89	7.1	7.77	T	T	-1.59	0.4268	0.9261	9.3	7.1	T	T	4.6	0.0022	0.1996	9.3	7.77	T	T	2.89	0.0048	0.4646	TC1500009806.hg.1	uc059kld.1	snoU13	Small nucleolar RNA U13 [Source:RFAM;Acc:RF01210]	chr15	-	Small_RNA	65696833	65696936
TC0600014110.hg.1	12.31	11.78	13.57	12.72	12.31	14.28	14.21	14.72	12.04	12.8	T	T	-1.69	0.0457	0.7623	14.25	12.04	T	T	4.6	5.38e-05	0.061	14.25	12.8	T	T	2.72	0.0007	0.2505	TC0600014110.hg.1	NM_002800; ENST00000374859; ENST00000464863; ENST00000467593; BC065513; OTTHUMT00000076624; OTTHUMT00000276495; OTTHUMT00000276497	PSMB9	proteasome subunit beta 9	chr6	+	Multiple_Complex	32854148	32859851	5698		proteasome complex; nucleoplasm; cytoplasm; cytosol; proteasome core complex; extracellular exosome; spermatoproteasome complex; nucleus	endopeptidase activity; threonine-type endopeptidase activity; protein binding; peptidase activity; hydrolase activity	Proteasome_Degradation
TC0100009448.hg.1	6.13	6.78	7.31	7.21	7.68	8.8	8.68	8.43	6.45	7.3	T	T	-1.8	0.0062	0.7037	8.66	6.45	T	T	4.6	9.67e-06	0.0256	8.66	7.3	T	T	2.55	0.0005	0.2154	TC0100009448.hg.1	gawkoybu.aAug10-unspliced	gawkoybu	Transcript Identified by AceView	chr1	+	Unassigned	112656439	112656802
TC0300013555.hg.1	5.93	5.69	6.42	7.86	6	6.83	8.13	7.91	5.81	6.42	T	T	-1.53	0.097	0.8081	8.01	5.81	T	T	4.59	0.0054	0.2506	8.01	6.42	T	T	3.01	0.0911	0.7772	TC0300013555.hg.1	NM_178496; ENST00000392452; BC013123; BC036194; BC045582; OTTHUMT00000341543	MB21D2	Mab-21 domain containing 2	chr3	-	Coding	192796815	192918161	151963			protein complex binding
TC1200010928.hg.1	4.85	4.89	5.77	6.07	6.27	7.16	6.18	7.7	4.87	6.05	F	F	-2.26	0.0118	0.7037	7.07	4.87	T	F	4.59	0.0002	0.0999	7.07	6.05	T	F	2.03	0.0171	0.6074	TC1200010928.hg.1	NR_003046	SNORD59B	small nucleolar RNA, C/D box 59B	chr12	-	Multiple_Complex	56643680	56643754	692090
TC0200010527.hg.1	7.53	7.15	9.2	8.84	8.08	8.59	9.47	9.63	7.34	8.77	T	T	-2.69	0.0051	0.7019	9.54	7.34	T	T	4.59	0.0006	0.1337	9.54	8.77	T	T	1.7	0.163	0.8243	TC0200010527.hg.1	NM_012092; ENST00000316386; ENST00000435193; BC028006; BC028210; OTTHUMT00000256369; OTTHUMT00000340325	ICOS	inducible T-cell co-stimulator	chr2	+	Coding	203936748	203961577	29851	T cell tolerance induction; immune response; single organismal cell-cell adhesion; T cell costimulation	extracellular region; plasma membrane; integral component of plasma membrane; external side of plasma membrane; membrane; integral component of membrane	protein binding
TC0400010035.hg.1	3.2	3.08	3.41	3.9	4.4	5.66	5.35	4.92	3.14	3.91	F	F	-1.7	0.0391	0.7531	5.32	3.14	T	F	4.54	4.11e-05	0.0517	5.32	3.91	T	F	2.67	0.0006	0.2369	TC0400010035.hg.1	skerspeybu.aAug10-unspliced	skerspeybu	Transcript Identified by AceView	chr4	-	Coding	10113424	10114118
TC0Y00007044.hg.1	7.17	7.19	5.91	7.92	7.81	9.63	5.83	9.11	7.18	7.86	T	T	-1.61	0.9724	0.9977	9.36	7.18	T	T	4.53	0.3127	0.7538	9.36	7.86	T	T	2.82	0.2772	0.8726	TC0Y00007044.hg.1	uc065crh.1	AC134878.2		chrY	-	Precursor_microRNA	11184683	11184764
TC1_KI270708v1_random00006434.hg.1	7.19	6.6	7.26	7.92	7.81	9.8	6.68	9.09	6.89	7.87	T	T	-1.96	0.2977	0.8923	9.07	6.89	T	T	4.53	0.0419	0.4345	9.07	7.87	T	T	2.31	0.2022	0.8444	TC1_KI270708v1_random00006434.hg.1	uc061fsu.1	AL137861.4		chr1_KI270708v1_random	+	Precursor_microRNA	76499	76581
TC1900007173.hg.1	10.11	10.28	9.76	12.61	10.09	11.97	12.81	12.36	10.2	9.93	T	T	1.2	0.3754	0.9133	12.37	10.2	T	T	4.52	0.0082	0.2778	12.37	9.93	T	T	5.43	0.0259	0.6556	TC1900007173.hg.1	NM_001025160; NM_001784; NM_078481; ENST00000242786; ENST00000357355; ENST00000358600; ENST00000586517; ENST00000586849; ENST00000587319; ENST00000587535; ENST00000587606; ENST00000587728; ENST00000590567; ENST00000591080; ENST00000591565; ENST00000591737; ENST00000592261; ENST00000592341; ENST00000593028; BC026690	ADGRE5	adhesion G protein-coupled receptor E5	chr19	+	Multiple_Complex	14380501	14408725	976	movement of cell or subcellular component; inflammatory response; immune response; cell adhesion; cell surface receptor signaling pathway; G-protein coupled receptor signaling pathway; cell-cell signaling; signal transduction	extracellular space; plasma membrane; integral component of plasma membrane; focal adhesion; membrane; extracellular exosome; extracellular region; integral component of membrane	transmembrane signaling receptor activity; G-protein coupled receptor activity; calcium ion binding; protein binding; signal transducer activity	GPCRDB_Class_B_Secretin-like
TC0200010483.hg.1	5.39	5.55	5.82	5.18	5.72	7.64	6.49	7.65	5.47	5.77	F	F	-1.23	0.7912	0.9815	7.65	5.47	T	F	4.52	0.0005	0.1337	7.65	5.77	T	F	3.68	0.0004	0.2082	TC0200010483.hg.1	NR_003031; ENST00000459124; uc002uzd.1	SNORD11	small nucleolar RNA, C/D box 11	chr2	+	Multiple_Complex	202293049	202293136	692058
TC1400008014.hg.1	5.03	6.11	5.92	7.5	6.95	8.73	6.91	7.68	5.57	6.86	T	T	-2.44	0.0554	0.7761	7.75	5.57	T	T	4.52	0.0027	0.2084	7.75	6.86	T	T	1.85	0.0801	0.7638	TC1400008014.hg.1	NM_024832; ENST00000216487; ENST00000418924; ENST00000553959; ENST00000553992; ENST00000554888; ENST00000555589; ENST00000555891; ENST00000555908; ENST00000556385; ENST00000556418; ENST00000557762; ENST00000620541; BC070062; OTTHUMT00000412269; OTTHUMT00000412271; OTTHUMT00000412273; OTTHUMT00000412274; OTTHUMT00000412275; OTTHUMT00000412276; OTTHUMT00000412277; OTTHUMT00000412278; OTTHUMT0000041…	RIN3	Ras and Rab interactor 3	chr14	+	Multiple_Complex	92513774	92688994	79890	endocytosis; signal transduction; positive regulation of GTPase activity	early endosome; cytoplasmic membrane-bounded vesicle; cytoplasmic vesicle; cytoplasm; endosome	GTPase activator activity; protein binding; Rab guanyl-nucleotide exchange factor activity; Rab GTPase binding
TC0500013324.hg.1	6.22	6.27	7.24	7.53	7	7.47	8.39	8.64	6.24	7.25	T	T	-2.01	0.0132	0.7037	8.41	6.24	T	T	4.51	0.0002	0.094	8.41	7.25	T	T	2.24	0.0126	0.5733	TC0500013324.hg.1	NR_033968_7; hsa_circ_0072882	GUSBP9; TCONS_l2_00023779	Homo sapiens glucuronidase, beta pseudogene 9 (GUSBP9), non-coding RNA.; Salzman2013 ANNOTATED, INTERNAL, ncRNA, OVEXON best transcript TCONS_l2_00023779	chr5	-	Multiple_Complex	71220226	71289696
TC0200013665.hg.1	5.76	6.18	7.4	7.88	7.27	7.31	8.11	9.03	5.97	7.39	T	T	-2.68	0.0044	0.7019	8.14	5.97	T	T	4.51	0.0004	0.1197	8.14	7.39	T	T	1.68	0.1282	0.7995	TC0200013665.hg.1	shorneebo.aAug10-unspliced	shorneebo	Transcript Identified by AceView	chr2	-	Unassigned	101278158	101279769
TC0X00006689.hg.1	9.31	9.52	9.29	10.97	11.15	12.31	11.58	10.88	9.42	11.06	T	T	-3.12	0.0781	0.795	11.59	9.42	T	T	4.51	0.0021	0.1962	11.59	11.06	T	T	1.45	0.0415	0.6996	TC0X00006689.hg.1	uc064ydt.1	AC078993.1		chrX	+	Precursor_microRNA	16298390	16298474
TC0400008057.hg.1	3.57	4.07	4.5	5.21	4.95	6.01	5.91	6.42	3.82	4.91	T	T	-2.13	0.0042	0.7019	5.99	3.82	T	T	4.5	1.04e-05	0.0257	5.99	4.91	T	T	2.11	0.0008	0.2621	TC0400008057.hg.1	gagy.aAug10-unspliced	gagy	Transcript Identified by AceView	chr4	+	Unassigned	86958716	86961670
TC1900010013.hg.1	7.96	7.18	7.18	9.65	7.43	9.64	9.13	10.96	7.57	7.31	T	T	1.2	0.4791	0.9374	9.74	7.57	T	T	4.49	0.0072	0.2706	9.74	7.31	T	T	5.37	0.0153	0.5969	TC1900010013.hg.1	NM_145256; ENST00000339007; ENST00000595840; BC071640; BC093842; OTTHUMT00000466342; OTTHUMT00000466343	LRRC25	leucine rich repeat containing 25	chr19	-	Coding	18391144	18397617	126364		integral component of membrane; membrane	protein binding
TC0800010265.hg.1	6.64	6.05	7.61	7.46	6.83	8.53	8.5	8.17	6.35	7.51	F	T	-2.24	0.0101	0.7037	8.51	6.35	T	F	4.49	3.85e-05	0.0512	8.51	7.51	T	T	2	0.0021	0.3598	TC0800010265.hg.1	glerkor.aAug10-unspliced	glerkor	Transcript Identified by AceView	chr8	-	Unassigned	42037698	42038175
TC0600013731.hg.1	6.01	7.51	6.63	7.06	6.47	7.11	8.8	9.07	6.76	6.66	T	T	1.07	0.9429	0.995	8.93	6.76	T	T	4.48	0.0196	0.3558	8.93	6.66	T	T	4.81	0.0096	0.5398	TC0600013731.hg.1	beeflawby.aAug10-unspliced	beeflawby	Transcript Identified by AceView	chr6	-	Coding	158806481	158809588
TC0100013339.hg.1	7.52	7.04	7.1	8.52	7.58	8.16	9.54	10.49	7.28	7.67	T	T	-1.31	0.4576	0.9343	9.44	7.28	T	T	4.47	0.0045	0.2403	9.44	7.67	T	T	3.41	0.0098	0.5416	TC0100013339.hg.1	NM_001031680; NM_004350; ENST00000308873; ENST00000338888; ENST00000399916; ENST00000479341; ENST00000496967; BC013362; OTTHUMT00000009284; OTTHUMT00000009285; OTTHUMT00000009286; OTTHUMT00000009287; uc001bjr.3	RUNX3	runt-related transcription factor 3	chr1	-	Multiple_Complex	24899511	24965121	864		nuclear chromatin; nucleus; cytoplasm; nucleolus; intracellular membrane-bounded organelle; Golgi apparatus	RNA polymerase II regulatory region sequence-specific DNA binding; RNA polymerase II transcription factor activity, sequence-specific DNA binding; transcription factor activity, sequence-specific DNA binding; protein binding; ATP binding; DNA binding	TGF_Beta_Signaling_Pathway
TSUnmapped00000135.hg.1	11.49	11.21	11.2	13.26	12.22	13.49	13.07	13.99	11.35	12.22	T	T	-1.83	0.1084	0.815	13.51	11.35	T	T	4.47	0.0013	0.1709	13.51	12.22	T	T	2.44	0.0151	0.5939	TSUnmapped00000135.hg.1	ENST00000627169	INPP5D	inositol polyphosphate-5-phosphatase D			Coding			3635	protein dephosphorylation; phospholipid metabolic process; phosphatidylinositol biosynthetic process; phosphate-containing compound metabolic process; apoptotic process; signal transduction; blood coagulation; determination of adult lifespan; negative regulation of signal transduction; immunoglobulin mediated immune response; negative regulation of B cell proliferation; intracellular signal trans…	cytosol; membrane; cytoplasm	inositol-polyphosphate 5-phosphatase activity; protein binding; SH3 domain binding; phosphatidylinositol trisphosphate phosphatase activity; PTB domain binding; hydrolase activity
TC0400007619.hg.1	4.31	4.01	4.18	5.05	5.99	4.61	6.33	6.31	4.16	5.07	F	F	-1.88	0.1399	0.8335	6.32	4.16	F	F	4.47	0.0186	0.3511	6.32	5.07	F	F	2.38	0.215	0.85	TC0400007619.hg.1	uc062wwf.1	RNU6-998P	RNA, U6 small nuclear 998, pseudogene [Source:HGNC Symbol;Acc:HGNC:47961]	chr4	+	Small_RNA	57002692	57002792
TC1600009524.hg.1	7.49	7.37	7.92	9.56	8.35	9.58	9.38	9.82	7.43	8.41	T	T	-1.98	0.015	0.7038	9.59	7.43	T	T	4.47	0.0003	0.1119	9.59	8.41	T	T	2.26	0.0214	0.6335	TC1600009524.hg.1	NM_001277325; OTTHUMT00000389069; OTTHUMT00000389070	NPIPA5	nuclear pore complex interacting protein family, member A5	chr16	-	Coding	15363624	15381047	100288332
TC1200007240.hg.1	5.78	6.08	6.01	7.05	6.4	10.07	7.5	8.08	5.93	6.46	T	T	-1.44	0.3812	0.9145	8.09	5.93	T	T	4.46	0.0014	0.175	8.09	6.46	T	T	3.09	0.0033	0.4127	TC1200007240.hg.1	ENST00000453713	RP11-467L13.5		chr12	+	Pseudogene	31754720	31755121
TC1600007983.hg.1	4.79	4.84	5.03	6.22	5.56	6.32	7.04	7.45	4.82	5.59	T	T	-1.71	0.0702	0.787	6.97	4.82	T	T	4.46	0.0002	0.1058	6.97	5.59	T	T	2.6	0.003	0.4024	TC1600007983.hg.1	ENST00000565861.1; ENST00000570210.1; OTTHUMT00000432318; OTTHUMT00000432330; uc059uoi.1; uc059uoj.1	RP11-325K4.3; RP11-325K4.2	novel transcript, sense intronic to HERPUD1	chr16	+	NonCoding	56940278	56941726
TC0200015893.hg.1	9.44	9.3	8.96	10.39	10.45	11.69	9.93	12.52	9.37	10.42	T	T	-2.07	0.407	0.922	11.53	9.37	T	T	4.46	0.0111	0.3027	11.53	10.42	T	T	2.16	0.0322	0.6738	TC0200015893.hg.1	NM_001290263; NM_014689; ENST00000258390; ENST00000409592; ENST00000422684; ENST00000435582; ENST00000458608; ENST00000471810; ENST00000472652; ENST00000474102; ENST00000489831; ENST00000492251; ENST00000492369; ENST00000535663; ENST00000543715; OTTHUMT00000331158; OTTHUMT00000331159; OTTHUMT00000331231; OTTHUMT00000331232; OTTHUMT00000331233; OTTHUMT00000331234; OTTHUMT00000331235; OTTHUMT000003…	DOCK10	dedicator of cytokinesis 10	chr2	-	Multiple_Complex	224765090	225042613	55619	small GTPase mediated signal transduction; regulation of cell migration; positive regulation of GTPase activity	intracellular; membrane; extracellular exosome	Rho guanyl-nucleotide exchange factor activity; protein binding; Rho GTPase binding; molecular_function; guanyl-nucleotide exchange factor activity; binding
TC0100008653.hg.1	4.75	6.24	5.81	8.89	6.13	7.64	6.81	8.5	5.49	5.97	T	T	-1.4	0.1104	0.8159	7.64	5.49	T	T	4.44	0.0259	0.3818	7.64	5.97	T	T	3.18	0.3658	0.8971	TC0100008653.hg.1	NM_001258214; NM_001258215; NM_001258216; NM_001559; NR_047583; NR_047584; ENST00000262345; ENST00000371000; ENST00000441640; ENST00000465396; ENST00000541374; ENST00000544434; BC104772; BC104774; BC143249; OTTHUMT00000025202; OTTHUMT00000095782; OTTHUMT00000095783; OTTHUMT00000487773; uc001ddu.3	IL12RB2	interleukin 12 receptor, beta 2	chr1	+	Multiple_Complex	67307364	67396900	3595	cell surface receptor signaling pathway; positive regulation of cell proliferation; peptidyl-tyrosine phosphorylation; cytokine-mediated signaling pathway; response to lipopolysaccharide; interferon-gamma production; positive regulation of interferon-gamma production; response to cytokine	integral component of plasma membrane; external side of plasma membrane; membrane; integral component of membrane	cytokine receptor activity; protein kinase binding; protein binding
TC1400007328.hg.1	7.99	8.81	9.65	10.41	9.65	11.24	9.85	10.56	8.4	9.65	T	T	-2.37	0.0047	0.7019	10.56	8.4	T	T	4.44	0.0004	0.1197	10.56	9.65	T	T	1.87	0.1153	0.7938	TC1400007328.hg.1	NM_001270520; NM_014992; ENST00000360909; ENST00000395125; ENST00000553307; ENST00000553472; ENST00000553966; ENST00000554459; ENST00000555651; ENST00000556135; ENST00000556596; ENST00000556894; ENST00000557029; ENST00000557327; ENST00000557628; BC038428; BC064999; OTTHUMT00000276942; OTTHUMT00000411330; OTTHUMT00000411418; OTTHUMT00000411419; OTTHUMT00000411421; OTTHUMT00000411422; OTTHUMT000004…	DAAM1	dishevelled associated activator of morphogenesis 1	chr14	+	Multiple_Complex	59188646	59371405	23002	small GTPase mediated signal transduction; actin cytoskeleton organization; cellular component organization	stress fiber; cytoplasm; cytosol; plasma membrane; membrane	actin binding; protein binding; Rho GTPase binding; identical protein binding; binding
TC1600011487.hg.1	7.97	7.65	8.47	10.22	8.68	9.97	9.79	10.08	7.81	8.58	T	T	-1.7	0.0132	0.7037	9.96	7.81	T	T	4.43	0.0006	0.1352	9.96	8.58	T	T	2.6	0.0609	0.7403	TC1600011487.hg.1	OTTHUMT00000400297	NPIPA8	nuclear pore complex interacting protein family, member A8	chr16	-	Coding	18317919	18332662	101059953			protein binding
TC0700012913.hg.1	6.05	3.39	6.62	6.09	5.55	7.51	6.95	5.99	4.72	6.09	T	T	-2.58	0.0689	0.7852	6.86	4.72	T	T	4.43	0.0104	0.2967	6.86	6.09	T	T	1.71	0.253	0.8646	TC0700012913.hg.1	kosmarbu.aAug10-unspliced	kosmarbu	Transcript Identified by AceView	chr7	-	Unassigned	144338420	144340050
TC0800011837.hg.1	6.46	6.86	7.84	8.04	7.27	8.77	8.84	7.06	6.66	7.8	T	T	-2.21	0.053	0.7727	8.8	6.66	T	T	4.42	0.0083	0.2788	8.8	7.8	T	T	2	0.2642	0.8681	TC0800011837.hg.1	styblu.aAug10-unspliced	styblu	Transcript Identified by AceView	chr8	-	Coding	130438539	130438953
TC0100009667.hg.1	5.57	7.04	5.68	8.5	8.12	8.55	7.43	8.36	6.3	8.31	T	T	-4	0.1572	0.8405	8.45	6.3	T	T	4.42	0.0337	0.4077	8.45	8.31	T	T	1.1	0.3293	0.8872	TC0100009667.hg.1				chr1	+	NonCoding	121576623	121577126
TC0800011550.hg.1	5.19	5.53	4.48	6.16	6.65	7.66	7.33	7.5	5.36	6.15	F	F	-1.73	0.4439	0.9312	7.5	5.36	T	F	4.41	0.0015	0.1797	7.5	6.15	T	F	2.55	0.0029	0.3993	TC0800011550.hg.1	slawverby.aAug10-unspliced	slawverby	Transcript Identified by AceView	chr8	-	Unassigned	115663669	115664428
TC1000009536.hg.1	11.15	10.56	11.93	12.79	11.2	11.69	13.69	13.11	10.85	11.96	T	T	-2.15	0.0764	0.7937	12.99	10.85	T	T	4.41	0.0055	0.2525	12.99	11.96	T	T	2.05	0.1206	0.7952	TC1000009536.hg.1	NM_004508; ENST00000381344; ENST00000427898; ENST00000429642; ENST00000482091; ENST00000491735; BC057827; OTTHUMT00000046406; OTTHUMT00000046407; OTTHUMT00000046408; OTTHUMT00000046409; OTTHUMT00000046410	IDI1	isopentenyl-diphosphate delta isomerase 1	chr10	-	Multiple_Complex	1039908	1056704	3422	cholesterol biosynthetic process; isoprenoid biosynthetic process; small molecule metabolic process; dimethylallyl diphosphate biosynthetic process; lipid metabolic process; steroid biosynthetic process; steroid metabolic process; cholesterol metabolic process; sterol biosynthetic process	peroxisome; cytosol	magnesium ion binding; isopentenyl-diphosphate delta-isomerase activity; hydrolase activity; manganese ion binding; metal ion binding; isomerase activity	Cholesterol_Biosynthesis; Circadian_Exercise; PWY-922; PWY-5123
TC1000011904.hg.1	5.38	5.54	5.37	5.84	5.29	5.79	8.74	7.78	5.46	5.33	T	F	1.09	0.9523	0.9961	7.6	5.46	T	T	4.4	0.011	0.3015	7.6	5.33	T	F	4.82	0.0065	0.4943	TC1000011904.hg.1	NM_001003407; NM_001003408; NM_002313; NM_006720; ENST00000277895; ENST00000369252; ENST00000369253; ENST00000369256; ENST00000369266; ENST00000392952; ENST00000392955; ENST00000428430; ENST00000440467; ENST00000466400; ENST00000477638; ENST00000481974; ENST00000485570; ENST00000533213; BC002448; OTTHUMT00000050469; OTTHUMT00000050470; OTTHUMT00000050474; OTTHUMT00000050475; OTTHUMT00000050477; O…	ABLIM1	actin binding LIM protein 1	chr10	-	Multiple_Complex	114431110	114685003	3983	cytoskeleton organization; axon guidance; visual perception; organ morphogenesis; lamellipodium assembly; cilium assembly; positive regulation of transcription from RNA polymerase II promoter	stress fiber; cytoplasm; actin cytoskeleton; lamellipodium; neuronal postsynaptic density; cytoskeleton	actin binding; protein binding; zinc ion binding; metal ion binding
TC0500007697.hg.1	4.85	6.45	6.21	7.33	6.49	7.2	7.82	8.3	5.65	6.51	T	T	-1.82	0.0631	0.7801	7.79	5.65	T	T	4.4	0.0014	0.1736	7.79	6.51	T	T	2.42	0.0316	0.6709	TC0500007697.hg.1	ENST00000505516	RP11-589F5.4		chr5	+	Multiple_Complex	70719859	70854392
TC0700009675.hg.1	7.87	7.72	7.38	8.86	7.59	9.8	8.13	10.07	7.8	7.49	T	T	1.24	0.8027	0.9827	9.93	7.8	T	T	4.39	0.0203	0.3588	9.93	7.49	T	T	5.44	0.0191	0.6222	TC0700009675.hg.1	NM_175571; ENST00000307271; BC107037; OTTHUMT00000350701	GIMAP8	GTPase, IMAP family member 8	chr7	+	Multiple_Complex	150450630	150479395	155038		nucleoplasm; cytoplasm; mitochondrion; endoplasmic reticulum; Golgi apparatus; cytosol	GTP binding; nucleotide binding
TC1200010837.hg.1	6.59	7.08	6.66	7.82	7.44	8.93	7.82	9.22	6.83	7.36	T	T	-1.44	0.3099	0.8953	8.97	6.83	T	T	4.39	0.0018	0.187	8.97	7.36	T	T	3.04	0.006	0.4906	TC1200010837.hg.1	NM_020370; ENST00000267015; ENST00000551809; BC020614	GPR84	G protein-coupled receptor 84	chr12	-	Coding	54362445	54364487	53831	phospholipase C-activating G-protein coupled receptor signaling pathway; neuropeptide signaling pathway; signal transduction; G-protein coupled receptor signaling pathway; biological_process	integral component of plasma membrane; receptor complex; plasma membrane; membrane; integral component of membrane	G-protein coupled peptide receptor activity; signal transducer activity; G-protein coupled receptor activity	GPCRDB_Other
TC1600009516.hg.1	7.19	6.68	6.43	9.4	7.63	9.86	8.52	8.99	6.93	7.77	T	T	-1.78	0.2256	0.8684	9.07	6.93	T	T	4.39	0.0092	0.2869	9.07	7.77	T	T	2.47	0.0592	0.7368	TC1600009516.hg.1	NR_123721; NR_123722; ENST00000340301; ENST00000605794; OTTHUMT00000345192; OTTHUMT00000398562; OTTHUMT00000398564; OTTHUMT00000398566; OTTHUMT00000398567; OTTHUMT00000398568; OTTHUMT00000398569; OTTHUMT00000398570; OTTHUMT00000408615	PKD1P6; NPIPP1	polycystic kidney disease 1 (autosomal dominant) pseudogene 6; nuclear pore complex interacting protein pseudogene 1	chr16	-	Multiple_Complex	15104302	15154564	353511; 100874381
TC0300009836.hg.1	6.88	6.62	7.47	7.95	10.2	8.65	8.87	8.9	6.75	7.73	F	F	-1.97	0.0151	0.7038	8.89	6.75	F	F	4.39	0.0071	0.2688	8.89	7.73	F	F	2.23	0.6374	0.9557	TC0300009836.hg.1	garskeyby.aAug10-unspliced; garskeyby.bAug10-unspliced	garskeyby	Transcript Identified by AceView	chr3	+	Coding	188785153	188785586
TC0600012630.hg.1	6.6	7.39	6.78	7.27	7.94	8.52	9.72	9.13	6.99	7.31	T	T	-1.25	0.4418	0.9307	9.12	6.99	T	T	4.38	0.0004	0.1234	9.12	7.31	T	T	3.5	0.0007	0.2472	TC0600012630.hg.1				chr6	-	NonCoding	97089967	97414407
TC0100012315.hg.1	7.27	7.87	5.82	10.13	8.14	9.76	8.32	10.95	7.57	8.05	T	T	-1.4	0.6637	0.9649	9.7	7.57	T	T	4.38	0.0653	0.4902	9.7	8.05	T	T	3.13	0.1007	0.7842	TC0100012315.hg.1	NM_001079821; NM_001127461; NM_001127462; NM_001243133; NM_004895; NM_183395; ENST00000336119; ENST00000348069; ENST00000366496; ENST00000366497; ENST00000391827; ENST00000391828; ENST00000474792; ENST00000532083; BC117211; BC143359; BC143362; BC143363; OTTHUMT00000097740; OTTHUMT00000097741; OTTHUMT00000097742; OTTHUMT00000097743; OTTHUMT00000097744; OTTHUMT00000385943; OTTHUMT00000385944	NLRP3	NLR family, pyrin domain containing 3	chr1	+	Multiple_Complex	247416156	247449108	114548		extracellular region; nucleus; cytoplasm; endoplasmic reticulum; cytosol; NLRP3 inflammasome complex; cell	protein binding; ATP binding; transcription factor binding; peptidoglycan binding; sequence-specific DNA binding; nucleotide binding
TC0600009971.hg.1	4.81	4.96	4.46	6.26	6.8	7.02	6.98	7.15	4.89	6.24	F	T	-2.56	0.1017	0.8108	7.02	4.89	T	F	4.38	0.002	0.1933	7.02	6.24	T	T	1.71	0.0284	0.6607	TC0600009971.hg.1	fustyby.aAug10-unspliced	fustyby	Transcript Identified by AceView	chr6	+	Coding	157169423	157172417
TC2000009512.hg.1	6.01	6.44	6.54	7.58	6.87	8.7	8.4	7.51	6.23	6.94	T	T	-1.64	0.078	0.7947	8.35	6.23	T	T	4.37	0.0004	0.1268	8.35	6.94	T	T	2.67	0.0062	0.4906	TC2000009512.hg.1				chr20	-	NonCoding	53843718	53843768
TC0X00009205.hg.1	8.61	8.48	7.46	10.01	8.22	10.69	9.93	10.65	8.55	8.37	T	T	1.13	0.9788	0.9982	10.67	8.55	T	T	4.36	0.0087	0.283	10.67	8.37	T	T	4.93	0.0047	0.4627	TC0X00009205.hg.1	NM_001024666; NM_001184960; NM_031892; ENST00000379697; ENST00000379698; ENST00000379716; ENST00000379726; ENST00000397821; ENST00000431164; ENST00000432234; ENST00000477102; ENST00000494961; BC015806; OTTHUMT00000055992; OTTHUMT00000055993; OTTHUMT00000055994; OTTHUMT00000055995; OTTHUMT00000055996; OTTHUMT00000055997; OTTHUMT00000055998; OTTHUMT00000055999; OTTHUMT00000056000	SH3KBP1	SH3-domain kinase binding protein 1	chrX	-	Multiple_Complex	19533965	19887626	30011	endocytosis; apoptotic process; cytoskeleton organization; epidermal growth factor receptor signaling pathway; cell-cell signaling; regulation of cell shape; cell migration; negative regulation of epidermal growth factor receptor signaling pathway; phosphorylation	cytosol; cytoskeleton; plasma membrane; focal adhesion; endocytic vesicle; cytoplasmic vesicle membrane; neuron projection; synapse; cytoplasm; membrane; cell junction; cytoplasmic vesicle; cell-cell junction	protein binding; SH3 domain binding; kinase activity
TC0800008783.hg.1	7	6.42	6.83	8.62	6.56	7.95	8.78	8.89	6.71	6.7	T	T	1.01	0.2732	0.8845	8.83	6.71	T	T	4.35	0.0066	0.2644	8.83	6.7	T	T	4.38	0.0317	0.6713	TC0800008783.hg.1	NM_003129; ENST00000265896; ENST00000518604; ENST00000518931; ENST00000520493; ENST00000521232; ENST00000523430; BC017033; OTTHUMT00000381361; OTTHUMT00000381362; OTTHUMT00000381363; OTTHUMT00000381365; OTTHUMT00000381366; OTTHUMT00000381367	SQLE	squalene epoxidase	chr8	+	Multiple_Complex	124998478	125022283	6713	cholesterol biosynthetic process; cellular aromatic compound metabolic process; response to organic substance; sterol biosynthetic process; small molecule metabolic process; oxidation-reduction process; cholesterol metabolic process; metabolic process	endoplasmic reticulum membrane; integral component of membrane; endoplasmic reticulum; membrane; organelle membrane; intracellular membrane-bounded organelle	squalene monooxygenase activity; flavin adenine dinucleotide binding; oxidoreductase activity; monooxygenase activity; FAD binding	Cholesterol_Biosynthesis; PWY-5670
TC0800010669.hg.1	5.05	4.73	5.03	5.46	5.59	7.36	6.97	5.53	4.89	5.45	F	T	-1.47	0.3251	0.9006	7.01	4.89	T	F	4.35	0.0032	0.219	7.01	5.45	T	T	2.95	0.0109	0.5573	TC0800010669.hg.1				chr8	-	NonCoding	65824030	65826523
TC0900011819.hg.1	8.62	7.47	8.85	10.7	8.54	9.93	10.19	10.36	8.05	8.7	T	T	-1.57	0.0406	0.7566	10.17	8.05	T	T	4.35	0.0035	0.2254	10.17	8.7	T	T	2.77	0.1452	0.8119	TC0900011819.hg.1	NM_000368; NM_001162426; NM_001162427; ENST00000298552; ENST00000403810; ENST00000440111; ENST00000461879; ENST00000475903; ENST00000490179; ENST00000493467; ENST00000545250	TSC1	tuberous sclerosis 1	chr9	-	Multiple_Complex	132891348	132944633	7248		cytoplasm; cytosol; actin filament; plasma membrane; cell cortex; membrane; lamellipodium; growth cone; TSC1-TSC2 complex; intracellular membrane-bounded organelle; protein complex; cytoskeleton; integral component of membrane	protein binding; GTPase regulator activity; GTPase activating protein binding; protein N-terminus binding; chaperone binding; binding
TC0900009825.hg.1	8.96	9.08	9.8	10.43	9.97	11.41	10.86	11.14	9.02	10	T	T	-1.98	0.003	0.7019	11.14	9.02	T	T	4.35	1.09e-05	0.0258	11.14	10	T	T	2.2	0.0012	0.2973	TC0900009825.hg.1	NM_014314; ENST00000379868; ENST00000379883; BC132786; BC136610; OTTHUMT00000052011; OTTHUMT00000207461	DDX58	DEAD (Asp-Glu-Ala-Asp) box polypeptide 58	chr9	-	Multiple_Complex	32455302	32526324	23586	positive regulation of defense response to virus by host; metabolic process; detection of virus; response to virus; positive regulation of gene expression; viral process; regulation of cell migration; negative regulation of type I interferon production; positive regulation of granulocyte macrophage colony-stimulating factor production; positive regulation of interferon-alpha production; positive …	cytoplasm; cytosol; bicellular tight junction; actin cytoskeleton; ruffle membrane; cytoskeleton; plasma membrane; membrane; cell junction; cell projection	double-stranded DNA binding; double-stranded RNA binding; single-stranded RNA binding; helicase activity; protein binding; ATP binding; zinc ion binding; identical protein binding; nucleotide binding; DNA binding; RNA binding; hydrolase activity; hydrolase activity, acting on acid anhydrides; metal ion binding; nucleic acid binding
TC0100017110.hg.1	5.32	5.63	5.04	5.41	5.32	6.54	8.55	7.64	5.47	5.31	T	F	1.12	0.645	0.9623	7.59	5.47	T	T	4.34	0.0009	0.1525	7.59	5.31	T	F	4.86	0.0002	0.1459	TC0100017110.hg.1	NM_001142473; NM_001193338; NM_005449; ENST00000367091; ENST00000442471; ENST00000463473; ENST00000474041; ENST00000525793; ENST00000528654; ENST00000529560; ENST00000530505; ENST00000533312; ENST00000628511; BC006401; OTTHUMT00000088677; OTTHUMT00000088678; OTTHUMT00000088967; OTTHUMT00000382067; OTTHUMT00000382068; OTTHUMT00000382069; OTTHUMT00000382070; OTTHUMT00000382071; OTTHUMT00000382072; …	FCMR	Fc fragment of IgM receptor	chr1	-	Multiple_Complex	206903286	206923247	9214	immune system process; cellular defense response; negative regulation of apoptotic process	extracellular region; integral component of membrane; membrane	protein binding
TC1000008355.hg.1	6.64	6.64	7.36	7.18	6.82	8.67	7.98	9.72	6.64	7.15	T	T	-1.42	0.2764	0.8853	8.75	6.64	T	T	4.34	0.0004	0.1197	8.75	7.15	T	T	3.05	0.0011	0.2868	TC1000008355.hg.1	veesny.aAug10-unspliced	veesny	Transcript Identified by AceView	chr10	+	Coding	87678616	87679889
TC0600014275.hg.1	8.1	9.11	9.06	9.42	8.58	10.8	11.26	9.92	8.6	9.03	T	T	-1.34	0.3555	0.9095	10.72	8.6	T	T	4.33	0.0006	0.1385	10.72	9.03	T	T	3.22	0.0015	0.3156	TC0600014275.hg.1	NM_018833; ENST00000374897; ENST00000374899; ENST00000464100; ENST00000485701; ENST00000620123; OTTHUMT00000076088; OTTHUMT00000076089; OTTHUMT00000076090; OTTHUMT00000276176; uc003ocd.3	TAP2	transporter 2, ATP-binding cassette, sub-family B (MDR/TAP)	chr6	-	Multiple_Complex	32821833	32838823	6891		endoplasmic reticulum membrane; membrane; integral component of membrane; integral component of endoplasmic reticulum membrane; TAP complex; host cell; endoplasmic reticulum; integral component of plasma membrane	transporter activity; protein binding; ATP binding; peptide transporter activity; peptide antigen-transporting ATPase activity; MHC class Ib protein binding; TAP1 binding; tapasin binding; nucleotide binding; peptide-transporting ATPase activity; ATPase activity; MHC protein binding; ATPase activity, coupled to transmembrane movement of substances
TC1000008435.hg.1	6.76	5.35	6.97	9.01	6.52	8.08	6.97	8.27	6.06	6.78	T	T	-1.65	0.0609	0.7801	8.17	6.06	T	T	4.33	0.0304	0.3967	8.17	6.78	T	T	2.62	0.6642	0.9592	TC1000008435.hg.1	NM_001284274; NM_173497; NM_182765; NR_104291; ENST00000298068; ENST00000371667; ENST00000371681; ENST00000446394; ENST00000498446; ENST00000631422; BC040187; OTTHUMT00000049367; OTTHUMT00000049369; OTTHUMT00000049370; OTTHUMT00000098620; OTTHUMT00000487798	HECTD2	HECT domain containing E3 ubiquitin protein ligase 2	chr10	+	Multiple_Complex	91409280	91514829	143279	protein ubiquitination; metabolic process; protein ubiquitination involved in ubiquitin-dependent protein catabolic process	cytoplasm	ligase activity; ubiquitin protein ligase activity; ubiquitin-protein transferase activity
TC2100007331.hg.1	6.63	6.53	7.76	8.48	6.86	8.82	8.55	8.7	6.58	7.72	T	T	-2.2	0.0153	0.7048	8.69	6.58	T	T	4.33	0.0002	0.1058	8.69	7.72	T	T	1.96	0.0168	0.6049	TC2100007331.hg.1	NM_001037553; NM_020132; ENST00000291572; ENST00000327505; ENST00000398058; ENST00000398061; ENST00000398063; ENST00000422850; ENST00000445582; ENST00000448287; ENST00000448845; ENST00000457068; ENST00000467358; ENST00000474735; ENST00000479117; ENST00000481319; ENST00000484865; ENST00000497909; ENST00000498670; ENST00000546158; BC011971; BC040603; BC063552; OTTHUMT00000195719; OTTHUMT00000195720…	AGPAT3	1-acylglycerol-3-phosphate O-acyltransferase 3	chr21	+	Multiple_Complex	43865186	43987594	56894			1-acylglycerol-3-phosphate O-acyltransferase activity; transferase activity; transferase activity, transferring acyl groups; lysophosphatidic acid acyltransferase activity	PWY-5667; TRIGLSYN-PWY; PWY0-1319
TC0500012061.hg.1	5.79	4.67	7.31	7.08	6.87	7.43	7.3	6.79	5.23	7.09	F	T	-3.63	0.0003	0.673	7.34	5.23	T	F	4.33	0.0002	0.0962	7.34	7.09	T	T	1.19	0.7943	0.9771	TC0500012061.hg.1	skawflee.aAug10-unspliced	skawflee	Transcript Identified by AceView	chr5	-	Coding	133981027	133981961
TC0400012917.hg.1	9.82	8.83	8.9	11.06	8.91	11.48	10.86	11.71	9.33	8.91	T	T	1.34	0.6308	0.9601	11.44	9.33	T	T	4.32	0.0063	0.2617	11.44	8.91	T	T	5.8	0.0082	0.5217	TC0400012917.hg.1	NM_015230; ENST00000303965; ENST00000503904; ENST00000506189; ENST00000508066; ENST00000511416; ENST00000512804; ENST00000618163; OTTHUMT00000215074; OTTHUMT00000360435; OTTHUMT00000360436; OTTHUMT00000360437; OTTHUMT00000360438; OTTHUMT00000360440	ARAP2	ArfGAP with RhoGAP domain, ankyrin repeat and PH domain 2	chr4	-	Multiple_Complex	36065998	36244509	116984	small GTPase mediated signal transduction; positive regulation of GTPase activity; regulation of small GTPase mediated signal transduction; signal transduction	cytosol; cytoplasm	GTPase activator activity; phosphatidylinositol-3,4,5-trisphosphate binding; metal ion binding; protein binding
TC0300013763.hg.1	7.52	7.17	6.91	9.33	7.21	10.04	9.08	9.4	7.34	7.07	T	T	1.21	0.4476	0.932	9.46	7.34	T	T	4.32	0.0044	0.2388	9.46	7.07	T	T	5.24	0.0097	0.5409	TC0300013763.hg.1	NM_001145642; NM_014687; NR_030627; ENST00000273582; ENST00000296343; ENST00000401223; ENST00000413360; ENST00000415452; ENST00000447048; ENST00000449205; ENST00000467303; ENST00000471364; ENST00000472149; ENST00000474214; OTTHUMT00000340174; OTTHUMT00000340176; OTTHUMT00000340177; OTTHUMT00000340178; OTTHUMT00000340179; OTTHUMT00000340180; OTTHUMT00000340181; OTTHUMT00000340182; OTTHUMT000003401…	RUBCN; MIR922	RUN domain and cysteine-rich domain containing, Beclin 1-interacting protein; microRNA 922	chr3	-	Multiple_Complex	197671393	197749727	9711; 100126321	immune system process; phagocytosis; autophagy; negative regulation of autophagy; negative regulation of phosphatidylinositol 3-kinase activity; negative regulation of endocytosis; negative regulation of autophagosome maturation; endocytosis	nucleoplasm; cytoplasm; lysosome; early endosome; late endosome; Golgi apparatus; intracellular membrane-bounded organelle; endosome	protein binding
TC0100006483.hg.1	9.5	9.22	11.67	11.35	10.7	11.47	11.16	11.76	9.36	11.29	T	T	-3.81	0.0001	0.673	11.47	9.36	T	T	4.3	4.31e-05	0.053	11.47	11.29	T	T	1.13	0.4522	0.9204	TC0100006483.hg.1	NM_005101; ENST00000379389; ENST00000624652; ENST00000624697; BC009507; OTTHUMT00000097989; OTTHUMT00000479384; OTTHUMT00000479385	ISG15	ISG15 ubiquitin-like modifier	chr1	+	Multiple_Complex	1001138	1014541	9636	DNA repair; viral process; cytokine-mediated signaling pathway; modification-dependent protein catabolic process; translesion synthesis; negative regulation of protein ubiquitination; ISG15-protein conjugation; negative regulation of type I interferon production; regulation of interferon-gamma production; response to type I interferon; defense response to bacterium; negative regulation of viral g…	extracellular region; nucleoplasm; cytosol; cytoplasm	protein binding; protein tag
TC0600012040.hg.1	8.06	8.03	7.53	10.94	7.87	10.85	10.22	9.28	8.04	7.71	T	T	1.26	0.3947	0.9187	10.14	8.04	T	T	4.29	0.0307	0.3973	10.14	7.71	T	T	5.41	0.1015	0.7856	TC0600012040.hg.1	NM_012288; ENST00000182527; BC028121; OTTHUMT00000040910	TRAM2	translocation associated membrane protein 2	chr6	-	Multiple_Complex	52497402	52577064	9697	protein transport; collagen biosynthetic process; transport	integral component of membrane; membrane	protein binding
TC1100011514.hg.1	6.17	5.01	5.16	7.5	5.86	7.08	8.61	7.6	5.59	6	T	T	-1.32	0.391	0.9178	7.69	5.59	T	T	4.29	0.0067	0.2661	7.69	6	T	T	3.24	0.0195	0.6251	TC1100011514.hg.1	NM_001163817; NM_001360; ENST00000355527; ENST00000407721; ENST00000525137; ENST00000525346; ENST00000526780; ENST00000527316; ENST00000527452; ENST00000529990; ENST00000531364; ENST00000533800; ENST00000534701; ENST00000534795; BC000054; OTTHUMT00000394241; OTTHUMT00000394242; OTTHUMT00000394243; OTTHUMT00000394244; OTTHUMT00000394246; OTTHUMT00000394248; OTTHUMT00000394249; OTTHUMT00000394250; …	DHCR7	7-dehydrocholesterol reductase	chr11	-	Multiple_Complex	71428193	71452868	1717		nuclear outer membrane; endoplasmic reticulum; endoplasmic reticulum membrane; membrane; integral component of endoplasmic reticulum membrane; integral component of membrane; intracellular membrane-bounded organelle	7-dehydrocholesterol reductase activity; oxidoreductase activity; oxidoreductase activity, acting on the CH-CH group of donors, NAD or NADP as acceptor	Cholesterol_Biosynthesis; PWY66-341; PWY66-3; PWY66-4
TC0700012615.hg.1	6.16	4.86	6.05	6.61	6.74	7.84	7.39	7.61	5.51	6.64	T	T	-2.19	0.0278	0.74	7.61	5.51	T	T	4.29	0.0002	0.0962	7.61	6.64	T	T	1.96	0.006	0.4906	TC0700012615.hg.1	flybler.bAug10-unspliced	flybler	Transcript Identified by AceView	chr7	-	Unassigned	130892519	130896999
TC1300008708.hg.1	5.2	5.67	7.55	7.27	7.08	7.54	8.03	5.79	5.44	7.29	F	F	-3.62	0.0049	0.7019	7.54	5.44	T	F	4.29	0.009	0.2848	7.54	7.29	T	F	1.19	0.7091	0.966	TC1300008708.hg.1	hsa_circ_0000477	ELF1	Memczak2013 ALT_ACCEPTOR, ALT_DONOR, coding, INTERNAL, intronic best transcript NM_172373	chr13	-	NonCoding	41003175	41003496
TC1800008803.hg.1	6.07	5.96	5.08	6.07	5.99	6.69	8.14	8.08	6.01	6.03	T	F	-1.01	0.5181	0.9439	8.11	6.01	T	T	4.28	0.0041	0.2332	8.11	6.03	T	F	4.23	0.0006	0.2369	TC1800008803.hg.1				chr18	-	NonCoding	58466263	58466327
TC0800012371.hg.1	10.96	10.35	11.76	11.97	10.25	12.75	12.76	10.94	10.66	11.86	T	T	-2.3	0.2928	0.8909	12.75	10.66	T	T	4.28	0.0322	0.4026	12.75	11.86	T	T	1.86	0.1587	0.8223	TC0800012371.hg.1	NM_001127213; NM_002346; ENST00000292494; ENST00000429120; ENST00000517503; ENST00000519546; ENST00000519611; ENST00000520466; ENST00000520531; ENST00000521003; ENST00000521182; ENST00000521699; ENST00000522024; ENST00000522528; ENST00000522971; BC119708; BC119709; OTTHUMT00000380069; OTTHUMT00000380070; OTTHUMT00000380071; OTTHUMT00000380106; OTTHUMT00000380108; OTTHUMT00000380109; OTTHUMT000003…	LY6E	lymphocyte antigen 6 complex, locus E	chr8	+	Multiple_Complex	143017982	143022412	4061	in utero embryonic development; cell surface receptor signaling pathway; adrenal gland development; organ growth; norepinephrine metabolic process; epinephrine secretion; ventricular cardiac muscle tissue morphogenesis	integral component of plasma membrane; anchored component of membrane; cell; plasma membrane; membrane; integral component of membrane
TC1700007560.hg.1	7.45	7.53	7.16	8.11	8.4	9.43	7.75	9.75	7.49	8.1	T	T	-1.52	0.4777	0.9373	9.58	7.49	T	T	4.27	0.0195	0.3558	9.58	8.1	T	T	2.8	0.0468	0.7151	TC1700007560.hg.1	NM_005623; ENST00000394620; BC126242; OTTHUMT00000256376	CCL8	chemokine (C-C motif) ligand 8	chr17	+	Coding	34319036	34321402	6355	monocyte chemotaxis; positive regulation of leukocyte migration; protein phosphorylation; calcium ion transport; cellular calcium ion homeostasis; exocytosis; chemotaxis; inflammatory response; signal transduction; G-protein coupled receptor signaling pathway; cell-cell signaling; response to virus; neutrophil chemotaxis; positive regulation of GTPase activity; eosinophil chemotaxis; lymphocyte c…	extracellular space; cell; extracellular region	protein kinase activity; chemokine activity; heparin binding; phospholipase activator activity; CCR chemokine receptor binding; cytokine activity
TC0200015339.hg.1	6.86	7.34	7.61	7.99	5.71	9.09	10.03	9.26	7.1	7.79	T	T	-1.61	0.9958	0.9999	9.2	7.1	T	T	4.27	0.0018	0.1865	9.2	7.79	T	T	2.66	0.0008	0.2648	TC0200015339.hg.1	klynoybo.bAug10-unspliced	klynoybo	Transcript Identified by AceView	chr2	-	Unassigned	197090490	197093568
TC2000007764.hg.1	8.87	9.72	9.69	10.2	11.04	11.82	11.46	10.5	9.3	10.27	T	T	-1.96	0.0539	0.7727	11.39	9.3	T	T	4.27	0.0016	0.1821	11.39	10.27	T	T	2.17	0.045	0.7101	TC2000007764.hg.1	uc061xui.1	AL050316.1		chr20	+	Precursor_microRNA	53062617	53062701
TC0800011548.hg.1	3.97	3.69	4.91	5.96	5.01	8.82	5.77	6.07	3.83	4.96	F	F	-2.19	0.0735	0.7912	5.92	3.83	T	F	4.27	0.0017	0.1858	5.92	4.96	T	F	1.95	0.0348	0.6831	TC0800011548.hg.1	snordorby.aAug10-unspliced	snordorby	Transcript Identified by AceView	chr8	-	Unassigned	115648862	115649346
TC1900008755.hg.1	8.64	9.85	9.83	10.53	11.16	9.96	11.48	12.35	9.24	10.51	T	T	-2.41	0.0721	0.7899	11.34	9.24	T	T	4.27	0.0089	0.2843	11.34	10.51	T	T	1.77	0.2097	0.8473	TC1900008755.hg.1	NM_001079906; NM_001079907; NM_001253798; NM_001253799; NM_001253800; NM_001253801; NM_018555; ENST00000253144; ENST00000411977; ENST00000449416; ENST00000502248; ENST00000502616; ENST00000504033; ENST00000504493; ENST00000504940; ENST00000505426; ENST00000505949; ENST00000509047; ENST00000509069; ENST00000509585; ENST00000511154; ENST00000511567; ENST00000511593; ENST00000512387; ENST00000513265…	ZNF331	zinc finger protein 331	chr19	+	Multiple_Complex	53520923	53580269	55422	transcription, DNA-templated; regulation of transcription, DNA-templated	nucleus; intracellular	RNA polymerase II core promoter proximal region sequence-specific DNA binding; zinc ion binding; nucleic acid binding; DNA binding; metal ion binding
TC1100009165.hg.1	9.77	9.48	11.95	11.63	10.17	11.94	11.73	11.5	9.63	11.75	T	T	-4.36	0.004	0.7019	11.72	9.63	T	T	4.27	0.0007	0.1408	11.72	11.75	T	T	-1.02	0.2593	0.8668	TC1100009165.hg.1	ENST00000528464	RP11-109L13.1		chr11	+	Multiple_Complex	117135080	117138851
TC1000012448.hg.1	6.86	7.32	6.19	8.25	7.57	9.18	9.19	8.04	7.09	7.45	T	T	-1.28	0.6598	0.9646	9.19	7.09	T	T	4.26	0.0095	0.2898	9.19	7.45	T	T	3.34	0.0121	0.5688	TC1000012448.hg.1	NR_024497	LINC00999	long intergenic non-protein coding RNA 999	chr10	+	Multiple_Complex	38425819	38452153	399744
TC0200008663.hg.1	5.4	6.35	5.87	5.26	6.03	6.45	8.91	8.11	5.87	5.9	T	T	-1.02	0.8026	0.9827	7.96	5.87	T	T	4.25	0.0075	0.2731	7.96	5.9	T	T	4.16	0.0023	0.3705	TC0200008663.hg.1	NM_001261419; NM_004633; NR_048564; ENST00000332549; ENST00000393414; ENST00000441002; ENST00000457817; ENST00000464994; ENST00000474085; ENST00000482658; ENST00000485335; ENST00000493749; BC039031; OTTHUMT00000253191; OTTHUMT00000339984; OTTHUMT00000339985; OTTHUMT00000339986; OTTHUMT00000339987; OTTHUMT00000339988; OTTHUMT00000339989; OTTHUMT00000339990; OTTHUMT00000339991	IL1R2	interleukin 1 receptor, type II	chr2	+	Multiple_Complex	101991844	102028544	7850	immune response; cytokine-mediated signaling pathway	extracellular region; plasma membrane; integral component of membrane; membrane	interleukin-1 receptor activity; interleukin-1, Type II, blocking receptor activity; protein binding
TC1300010000.hg.1	11.61	11.95	12.5	12.34	11.69	13.87	13.8	13.94	11.78	12.38	T	T	-1.52	0.1857	0.8529	13.87	11.78	T	T	4.25	1.61e-05	0.0313	13.87	12.38	T	T	2.8	3.97e-05	0.0702	TC1300010000.hg.1	NM_001145645; NM_006573; ENST00000375887; ENST00000430559; ENST00000479435; ENST00000493765; ENST00000542136; BC020674; OTTHUMT00000045739; OTTHUMT00000045740; OTTHUMT00000045742; uc010agj.3	TNFSF13B	tumor necrosis factor (ligand) superfamily, member 13b	chr13	+	Multiple_Complex	108269629	108308484	10673	B cell homeostasis; positive regulation of germinal center formation; immune response; signal transduction; cell proliferation; positive regulation of cell proliferation; positive regulation of B cell proliferation; T cell costimulation; B cell costimulation; tumor necrosis factor-mediated signaling pathway; positive regulation of T cell proliferation; immunoglobulin secretion; immune system proc…	extracellular region; extracellular space; cytoplasm; plasma membrane; integral component of membrane; perinuclear region of cytoplasm; membrane	receptor binding; cytokine activity; tumor necrosis factor receptor binding; protein binding
TC1600011366.hg.1	5.57	6.33	6.16	7.13	6.96	8.44	8.06	8.01	5.95	7.02	T	T	-2.11	0.0414	0.7574	8.04	5.95	T	T	4.25	5.58e-05	0.061	8.04	7.02	T	T	2.02	0.0008	0.2669	TC1600011366.hg.1	ENST00000424293	CTB-134H23.2		chr16	+	Pseudogene	29038655	29052726
TC1500007390.hg.1	5.88	6.04	6.68	7.55	7.1	8.1	7.99	7.13	5.96	7.11	T	T	-2.22	0.0072	0.7037	8.04	5.96	T	T	4.25	0.0004	0.1184	8.04	7.11	T	T	1.92	0.0672	0.7491	TC1500007390.hg.1	kikema.aAug10-unspliced	kikema	Transcript Identified by AceView	chr15	+	Unassigned	59001615	59006687
TC1500008191.hg.1	7.02	6.66	8.85	8.47	9.36	8.91	8.65	9.25	6.84	8.88	T	T	-4.11	4.51e-05	0.673	8.93	6.84	T	T	4.25	3.77e-05	0.0512	8.93	8.88	T	T	1.03	0.8834	0.9873	TC1500008191.hg.1	sloyzar.aAug10-unspliced	sloyzar	Transcript Identified by AceView	chr15	+	Unassigned	85695636	85698465
TC0800011620.hg.1	11.87	11.4	9.36	14.66	10.61	13.68	12.84	14.67	11.63	10.71	T	T	1.9	0.9394	0.9946	13.72	11.63	T	T	4.24	0.1032	0.5567	13.72	10.71	T	T	8.07	0.0626	0.742	TC0800011620.hg.1	NM_001040092; NM_001130863; NM_006209; NR_045555; ENST00000075322; ENST00000259486; ENST00000427067; ENST00000518958; ENST00000520066; ENST00000522167; ENST00000522826; ENST00000523861; BC034961; OTTHUMT00000381385; OTTHUMT00000381386; OTTHUMT00000381387; OTTHUMT00000381388; OTTHUMT00000381389; OTTHUMT00000381390; OTTHUMT00000381392; OTTHUMT00000381393	ENPP2	ectonucleotide pyrophosphatase/phosphodiesterase 2	chr8	-	Multiple_Complex	119557077	119673453	5168		extracellular space; plasma membrane; integral component of plasma membrane; extracellular region; membrane; integral component of membrane
TC0700012624.hg.1	8.3	8.68	8.97	8.93	6.83	10.62	10.86	10.09	8.49	8.95	T	T	-1.37	0.6619	0.9647	10.57	8.49	T	T	4.24	0.004	0.2332	10.57	8.95	T	T	3.09	0.0008	0.2671	TC0700012624.hg.1	lorslarby.aAug10-unspliced	lorslarby	Transcript Identified by AceView	chr7	-	Multiple_Complex	130950495	130952039
TC0X00006626.hg.1	10.88	11.36	11.89	12.32	12.01	12.87	13.23	13.18	11.12	12.03	T	T	-1.88	0.0041	0.7019	13.2	11.12	T	T	4.24	1.37e-05	0.0291	13.2	12.03	T	T	2.25	0.0012	0.2973	TC0X00006626.hg.1	NM_016610; NM_138636; ENST00000218032; ENST00000311912; BC101074; BC101075; BC101076; BC101077; OTTHUMT00000055783; OTTHUMT00000055784; uc004cve.3	TLR8	toll-like receptor 8	chrX	+	Coding	12906620	12923169	51311	microglial cell activation; regulation of protein phosphorylation; toll-like receptor signaling pathway; MyD88-dependent toll-like receptor signaling pathway; inflammatory response; I-kappaB kinase/NF-kappaB signaling; response to virus; immunoglobulin mediated immune response; toll-like receptor 8 signaling pathway; toll-like receptor 9 signaling pathway; positive regulation of interferon-gamma …	Golgi membrane; endoplasmic reticulum membrane; endosome membrane; integral component of membrane; endolysosome membrane; membrane	DNA binding; RNA binding; double-stranded RNA binding; single-stranded RNA binding; receptor activity; drug binding; protein binding
TC1600007566.hg.1	5.06	5.42	5.07	4.84	4.83	7.14	7.48	9.34	5.24	4.84	T	T	1.32	0.5455	0.948	7.32	5.24	T	T	4.23	0.0003	0.1119	7.32	4.84	T	T	5.6	4.42e-05	0.0709	TC1600007566.hg.1	OTTHUMT00000432530	IGHV3OR16-9	immunoglobulin heavy variable 3/OR16-9 (non-functional)	chr16	+	Multiple_Complex	32066065	32066358	28307
TC0500013323.hg.1	5.31	5.01	6.13	6.99	6.79	7.19	7.29	6.75	5.16	6.77	T	T	-3.05	0.0006	0.673	7.24	5.16	T	T	4.23	7.11e-05	0.0678	7.24	6.77	T	T	1.38	0.1385	0.8065	TC0500013323.hg.1	hsa_circ_0072870; hsa_circ_0072871; hsa_circ_0072872; hsa_circ_0072873; hsa_circ_0072874; hsa_circ_0072875; hsa_circ_0072876; hsa_circ_0072877; hsa_circ_0072879; hsa_circ_0072880; hsa_circ_0072881	TCONS_l2_00023773	Salzman2013 ANNOTATED, INTERNAL, ncRNA, OVEXON best transcript TCONS_l2_00023773	chr5	-	Multiple_Complex	71139441	71208130
TC1400008865.hg.1	5.4	5.65	4.47	6.58	7.5	7.6	7.6	7.04	5.52	6.39	F	T	-1.83	0.343	0.906	7.6	5.52	T	F	4.22	0.0164	0.3392	7.6	6.39	T	T	2.31	0.0633	0.7425	TC1400008865.hg.1	rorvaw.aAug10-unspliced	rorvaw	Transcript Identified by AceView	chr14	-	Coding	31809834	31810573
TC1200012043.hg.1	9.63	9.57	9.78	11.6	10.62	12.25	11.23	11.62	9.6	10.66	T	T	-2.08	0.0434	0.7621	11.68	9.6	T	T	4.22	0.0009	0.1544	11.68	10.66	T	T	2.03	0.0307	0.6687	TC1200012043.hg.1	NM_015335; ENST00000281928; ENST00000548694; ENST00000548743; ENST00000548784; ENST00000549755; ENST00000549786; ENST00000551197; ENST00000552023; ENST00000552340; ENST00000552447; BC130422; OTTHUMT00000403879; OTTHUMT00000404155; OTTHUMT00000404164; OTTHUMT00000404165; OTTHUMT00000404166; OTTHUMT00000404167; OTTHUMT00000404168; OTTHUMT00000404169; OTTHUMT00000404170; OTTHUMT00000404171	MED13L	mediator complex subunit 13-like	chr12	-	Multiple_Complex	115953872	116277338	23389	transcription, DNA-templated; regulation of transcription from RNA polymerase II promoter; regulation of transcription, DNA-templated; transcription from RNA polymerase II promoter	mediator complex; nucleus	RNA polymerase II transcription cofactor activity
TC0500008943.hg.1	5.84	8.07	6.98	9.39	8.93	11.06	8.99	9.08	6.96	9.07	T	T	-4.33	0.1085	0.8152	9.03	6.96	T	T	4.22	0.0078	0.2746	9.03	9.07	T	T	-1.03	0.1198	0.7947	TC0500008943.hg.1				chr5	+	NonCoding	142789430	142790458
TC0300007251.hg.1	3.83	3.66	4.06	3.59	4.49	4.3	5.82	7.34	3.75	4.05	F	F	-1.23	0.6652	0.965	5.82	3.75	T	F	4.21	0.01	0.2932	5.82	4.05	T	F	3.42	0.0125	0.5733	TC0300007251.hg.1	NM_006564; ENST00000304552; ENST00000438735; ENST00000457814; ENST00000458629; BC033584; OTTHUMT00000257321; OTTHUMT00000344393; OTTHUMT00000344394; OTTHUMT00000344395	CXCR6	chemokine (C-X-C motif) receptor 6	chr3	+	Multiple_Complex	45940933	45948353	10663	chemotaxis; inflammatory response; G-protein coupled receptor signaling pathway; viral genome replication; chemokine-mediated signaling pathway; signal transduction	plasma membrane; integral component of plasma membrane; membrane; integral component of membrane	G-protein coupled receptor activity; coreceptor activity; C-X-C chemokine receptor activity; C-X-C chemokine binding; signal transducer activity; chemokine receptor activity	Peptide_GPCRs
TC0500010420.hg.1	4.65	4.13	3.85	5.1	5.71	6.52	6.41	5.6	4.39	4.98	T	T	-1.51	0.3285	0.9012	6.46	4.39	T	T	4.21	0.0039	0.232	6.46	4.98	T	T	2.79	0.0135	0.5825	TC0500010420.hg.1	chustuby.aAug10-unspliced	chustuby	Transcript Identified by AceView	chr5	-	Coding	32145692	32146235
TC0800006558.hg.1	5.9	6.09	8.94	7.7	7.31	8.03	8.12	6.94	6	7.74	F	T	-3.36	0.0017	0.673	8.07	6	T	F	4.21	0.0047	0.2416	8.07	7.74	T	T	1.25	0.5122	0.9336	TC0800006558.hg.1	karslobu.aAug10-unspliced	karslobu	Transcript Identified by AceView	chr8	+	Coding	6418892	6419251
TC0700007345.hg.1	10.1	8.97	9.91	10.11	9.68	9.75	11.83	11.46	9.54	9.9	T	T	-1.29	0.5206	0.9442	11.61	9.54	T	T	4.2	0.0208	0.3606	11.61	9.9	T	T	3.27	0.0438	0.707	TC0700007345.hg.1	NM_004760; ENST00000319357; ENST00000462448; ENST00000474211; BC023508; BC047696; OTTHUMT00000250902; OTTHUMT00000338845; OTTHUMT00000338846	STK17A	serine/threonine kinase 17a	chr7	+	Multiple_Complex	43582758	43627379	9263	protein phosphorylation; apoptotic process; intracellular signal transduction; positive regulation of apoptotic process; positive regulation of fibroblast apoptotic process; regulation of reactive oxygen species metabolic process; phosphorylation	nucleus	protein serine/threonine kinase activity; ATP binding; nucleotide binding; protein kinase activity; kinase activity; transferase activity; transferase activity, transferring phosphorus-containing groups
TC0800007057.hg.1	8.75	8.8	8.51	10.81	9.45	10.86	10.81	11.08	8.77	9.55	T	T	-1.71	0.137	0.8314	10.84	8.77	T	T	4.2	0.0016	0.1805	10.84	9.55	T	T	2.45	0.0145	0.5911	TC0800007057.hg.1	NM_024940; ENST00000276440; ENST00000410074; ENST00000444569; ENST00000463457; ENST00000467709; ENST00000478099; ENST00000479547; ENST00000481100; ENST00000481728; ENST00000487948; ENST00000495236; ENST00000521405; BC137175; BC137176; OTTHUMT00000254955; OTTHUMT00000334268; OTTHUMT00000334269; OTTHUMT00000334270; OTTHUMT00000334271; OTTHUMT00000334272; OTTHUMT00000334273; OTTHUMT00000334274; OTTH…	DOCK5	dedicator of cytokinesis 5	chr8	+	Multiple_Complex	25184723	25418082	80005	small GTPase mediated signal transduction; positive regulation of smooth muscle cell migration; positive regulation of GTPase activity; negative regulation of vascular smooth muscle contraction	cytoplasm; intracellular	guanyl-nucleotide exchange factor activity; protein binding; binding
TC1000010065.hg.1	7.19	7.13	7.84	9.39	7.21	8.31	9.8	9.32	7.16	7.97	T	T	-1.75	0.1159	0.8193	9.23	7.16	T	T	4.2	0.0058	0.2568	9.23	7.97	T	T	2.4	0.0802	0.7639	TC1000010065.hg.1	NM_020824; ENST00000320481; ENST00000376410; ENST00000396432; ENST00000416305; ENST00000418033; ENST00000418325; ENST00000446003; ENST00000463892; ENST00000472150; ENST00000476067; ENST00000476499; ENST00000477190; ENST00000482792; ENST00000483114; ENST00000486374; ENST00000493154; ENST00000612832; BC118915; OTTHUMT00000047229; OTTHUMT00000047230; OTTHUMT00000047231; OTTHUMT00000047233; OTTHUMT00…	ARHGAP21	Rho GTPase activating protein 21	chr10	-	Multiple_Complex	24583609	24723668	57584	Golgi organization; signal transduction; regulation of endocytosis; positive regulation of GTPase activity; establishment of Golgi localization; maintenance of Golgi location; organelle transport along microtubule	Golgi membrane; Golgi apparatus; cytoskeleton; plasma membrane; cell junction; cytoplasmic vesicle membrane; cytoplasm; membrane; cytoplasmic vesicle	GTPase activator activity; protein binding
TC1400010549.hg.1	6.26	6.59	6.07	5.78	6.45	8.26	5.74	8.75	6.43	6.09	T	T	1.26	0.6428	0.962	8.5	6.43	T	T	4.19	0.1221	0.5823	8.5	6.09	T	T	5.3	0.0352	0.6831	TC1400010549.hg.1	ENST00000631386	CH17-212P11.4		chr14	-	Pseudogene	106728163	106728607
TC1200010483.hg.1	9.49	10.23	10.68	11.5	10.64	12.12	11.96	11.54	9.86	10.66	T	T	-1.74	0.0097	0.7037	11.93	9.86	T	T	4.19	0.0001	0.0809	11.93	10.66	T	T	2.41	0.0116	0.563	TC1200010483.hg.1	uc058mwr.1	AC076972.1		chr12	-	Precursor_microRNA	43983468	43983547
TC2000009458.hg.1	6.63	6.27	5.19	8.2	5.23	8.12	8.51	9.85	6.45	5.21	T	T	2.36	0.7702	0.9793	8.51	6.45	T	T	4.18	0.0134	0.3188	8.51	5.21	T	T	9.84	0.004	0.4355	TC2000009458.hg.1	NM_001136021; NM_001258292; NM_001258294; NM_001258295; NM_001258296; NM_001258297; NM_012340; NM_173091; ENST00000371564; ENST00000396009; ENST00000414705; ENST00000496054; ENST00000609507; ENST00000609943; ENST00000610033; BC136418; BC144074; OTTHUMT00000079729; OTTHUMT00000079730; OTTHUMT00000258917; OTTHUMT00000472013; OTTHUMT00000472014; OTTHUMT00000472015; OTTHUMT00000472016	NFATC2	nuclear factor of activated T-cells, cytoplasmic, calcineurin-dependent 2	chr20	-	Multiple_Complex	51386957	51562831	4773		nucleus; nucleoplasm; cytoplasm; cytosol; plasma membrane; actin cytoskeleton; ribonucleoprotein complex; nuclear transcription factor complex; transcription factor complex
TC1100012775.hg.1	7.62	8.71	7.07	6.79	8.45	8.41	10.23	10.22	8.17	6.94	T	T	2.35	0.2665	0.882	10.23	8.17	T	T	4.18	0.0398	0.4272	10.23	6.94	T	T	9.79	0.0025	0.3781	TC1100012775.hg.1	NM_001143820; NM_001162422; NM_005238; ENST00000319397; ENST00000392668; ENST00000525404; ENST00000526145; ENST00000527676; ENST00000530924; ENST00000531611; ENST00000535549; ENST00000608978; BC017314; OTTHUMT00000386267; OTTHUMT00000386268; OTTHUMT00000386269; OTTHUMT00000386270; OTTHUMT00000386272; OTTHUMT00000386273; OTTHUMT00000386274; OTTHUMT00000472227; uc009zch.2	ETS1	v-ets avian erythroblastosis virus E26 oncogene homolog 1	chr11	-	Multiple_Complex	128458761	128587558	2113		nucleus; nucleoplasm; transcription factor complex; cytoplasm; intercellular bridge	RNA polymerase II transcription factor activity, sequence-specific DNA binding; DNA binding; transcription factor activity, sequence-specific DNA binding; protein binding; transcription factor binding; histone acetyltransferase binding; sequence-specific DNA binding
TC0700011178.hg.1	7.83	8.65	8.13	9.5	8.92	10.64	10.07	10.27	8.24	8.87	T	T	-1.55	0.1528	0.8385	10.3	8.24	T	T	4.18	0.0003	0.115	10.3	8.87	T	T	2.7	0.0018	0.3361	TC0700011178.hg.1				chr7	-	NonCoding	56378317	56380909
TC0900009848.hg.1	5.62	5.51	5.19	6.81	5.89	7.46	8.04	7.61	5.56	5.95	T	T	-1.3	0.3425	0.9057	7.63	5.56	T	T	4.17	0.0003	0.1119	7.63	5.95	T	T	3.2	0.0006	0.2369	TC0900009848.hg.1	basoby.aAug10-unspliced	basoby	Transcript Identified by AceView	chr9	-	Coding	33125242	33125776
TC1600011355.hg.1	6.85	7.57	6.62	9.29	8.1	9.63	9.24	9.29	7.21	8.03	T	T	-1.76	0.2079	0.8626	9.27	7.21	T	T	4.17	0.0039	0.232	9.27	8.03	T	T	2.37	0.025	0.6527	TC1600011355.hg.1	NM_006985; OTTHUMT00000207326; OTTHUMT00000207327; OTTHUMT00000389064; OTTHUMT00000398095; OTTHUMT00000398096; OTTHUMT00000398097; OTTHUMT00000398098; OTTHUMT00000398099	NPIPA1	nuclear pore complex interacting protein family, member A1	chr16	+	Multiple_Complex	14911551	14952074	9284	protein transport; mRNA transport; transport	nuclear pore; nuclear membrane; nucleus; membrane; integral component of membrane	protein binding
TC1300006854.hg.1	10.66	10.54	10.19	11.86	11.46	12.72	12.06	13.03	10.6	11.42	T	T	-1.76	0.2358	0.8726	12.66	10.6	T	T	4.17	0.0011	0.1609	12.66	11.42	T	T	2.37	0.0047	0.4628	TC1300006854.hg.1	ENST00000621360	RP11-282M24.1		chr13	+	Pseudogene	34262863	34263090
TC0400012971.hg.1	4.19	4.28	5.54	9.64	4.51	8.12	4.4	6.33	4.23	5.34	F	F	-2.16	0.1056	0.8132	6.29	4.23	T	F	4.17	0.1487	0.6133	6.29	5.34	T	F	1.94	0.8175	0.9797	TC0400012971.hg.1				chr4	-	NonCoding	140861176	140864188
TC0X00007799.hg.1	5.63	4.38	6.88	5.65	6.58	5.51	7.13	7.01	5	6.54	F	T	-2.91	0.0293	0.7406	7.06	5	T	F	4.17	0.0166	0.3413	7.06	6.54	T	T	1.43	0.7259	0.9686	TC0X00007799.hg.1	loyboy.aAug10-unspliced	loyboy	Transcript Identified by AceView	chrX	+	Unassigned	87703275	87703379
TC0100011417.hg.1	10.22	10.62	10.96	12.87	10.59	12.56	11.15	12.4	10.42	10.79	T	T	-1.29	0.1155	0.819	12.48	10.42	T	T	4.16	0.0243	0.3746	12.48	10.79	T	T	3.23	0.3326	0.8882	TC0100011417.hg.1	NM_175710; ENST00000294997; ENST00000430248; ENST00000508064; ENST00000530905; ENST00000531844; OTTHUMT00000088509; OTTHUMT00000088510; OTTHUMT00000390246; OTTHUMT00000390247; OTTHUMT00000390248	CR1L	complement component (3b/4b) receptor 1-like	chr1	+	Multiple_Complex	207645113	207738416	1379		extracellular region; cytoplasm; membrane; receptor complex
TC0600007139.hg.1	9.92	10.66	10.23	11.24	11.81	13.13	12.37	11.53	10.29	11.15	T	T	-1.81	0.1498	0.8366	12.35	10.29	T	T	4.16	0.0023	0.2003	12.35	11.15	T	T	2.29	0.0211	0.6329	TC0600007139.hg.1	uc063mcn.1	AL136303.1		chr6	+	Precursor_microRNA	20422318	20422401
TC1200012708.hg.1	12	11.56	12.57	13.72	11.84	13.77	14.02	13.83	11.78	12.66	T	T	-1.84	0.061	0.7801	13.84	11.78	T	T	4.16	0.0007	0.1408	13.84	12.66	T	T	2.25	0.0141	0.5876	TC1200012708.hg.1	NM_001032409; NM_002534; NM_016816; ENST00000202917; ENST00000445409; ENST00000452357; ENST00000540589; ENST00000549820; ENST00000550689; ENST00000550883; ENST00000552526; ENST00000553152; ENST00000553185; BC000562; BC061587; BC071981; OTTHUMT00000405896; OTTHUMT00000405905; OTTHUMT00000405906; OTTHUMT00000405907; OTTHUMT00000405908; OTTHUMT00000405910; OTTHUMT00000405911; OTTHUMT00000405912; OTT…	OAS1	2-5-oligoadenylate synthetase 1	chr12	+	Multiple_Complex	112906777	112932142	4938		extracellular region; nucleus; cytoplasm; mitochondrion; endoplasmic reticulum; cytosol; intracellular membrane-bounded organelle	2'-5'-oligoadenylate synthetase activity; double-stranded RNA binding; protein binding; ATP binding; zinc ion binding; metal ion binding; nucleotide binding; RNA binding; transferase activity; nucleotidyltransferase activity
TC0700009727.hg.1	3.98	4.33	5.34	5.74	5.87	6.57	6.24	5.78	4.15	5.72	F	T	-2.96	0.0004	0.673	6.21	4.15	T	F	4.16	2.88e-05	0.0423	6.21	5.72	T	T	1.4	0.0627	0.742	TC0700009727.hg.1	worko.aAug10-unspliced	worko	Transcript Identified by AceView	chr7	+	Unassigned	152051735	152052128
TC0400012150.hg.1	5.32	6.43	5.62	8.71	6.45	9.77	7.99	7.86	5.88	6.59	T	T	-1.64	0.2267	0.8688	7.93	5.88	T	T	4.15	0.008	0.2754	7.93	6.59	T	T	2.53	0.0505	0.7198	TC0400012150.hg.1	NM_152680; ENST00000304385; ENST00000504064; ENST00000510252; ENST00000613578; BC060775; OTTHUMT00000365024; OTTHUMT00000365026; OTTHUMT00000365027	TMEM154	transmembrane protein 154	chr4	-	Multiple_Complex	152618632	152680165	201799		integral component of membrane; membrane
TC1100011241.hg.1	11.18	11.72	12.13	14.12	12.82	13.52	13.49	12.98	11.45	12.94	T	T	-2.8	0.0077	0.7037	13.51	11.45	T	T	4.15	0.0026	0.2057	13.51	12.94	T	T	1.48	0.4922	0.9298	TC1100011241.hg.1	NM_002419; ENST00000309100; ENST00000524848; ENST00000524856; ENST00000526293; ENST00000526647; ENST00000527304; ENST00000529839; ENST00000530153; ENST00000530949; ENST00000532507; ENST00000533032; ENST00000534110; ENST00000534432; BC011263; BC064543; OTTHUMT00000390209; OTTHUMT00000390232; OTTHUMT00000390233; OTTHUMT00000390234; OTTHUMT00000390235; OTTHUMT00000390236; OTTHUMT00000390314; OTTHUMT…	MAP3K11	mitogen-activated protein kinase kinase kinase 11	chr11	-	Multiple_Complex	65597755	65615382	4296		cytoplasm; centrosome; microtubule; membrane; microtubule organizing center; cytoskeleton; intracellular		GLUCONSUPER-PWY
TC1400010783.hg.1	6.68	6.37	7.15	8.16	7.03	8.14	8.51	9.18	6.53	7.09	T	T	-1.48	0.0392	0.7537	8.57	6.53	T	T	4.13	0.0003	0.1106	8.57	7.09	T	T	2.79	0.007	0.5022	TC1400010783.hg.1	NR_026779	LINC00341	long intergenic non-protein coding RNA 341	chr14	-	NonCoding	95407266	95410090	79686
TC1200006850.hg.1	10.71	10.06	10.71	11.61	11.03	12.59	11.8	12.42	10.39	11.08	T	T	-1.62	0.062	0.7801	12.43	10.39	T	T	4.13	0.0002	0.1079	12.43	11.08	T	T	2.55	0.0038	0.4267	TC1200006850.hg.1	NM_001987; ENST00000266427; ENST00000396373; ENST00000541426; ENST00000544715; ENST00000545027; BC043399; OTTHUMT00000400130; OTTHUMT00000400131; OTTHUMT00000400132; OTTHUMT00000400133; OTTHUMT00000400134	ETV6	ets variant 6	chr12	+	Multiple_Complex	11649854	11895402	2120	negative regulation of transcription from RNA polymerase II promoter; transcription from RNA polymerase II promoter; cell differentiation; positive regulation of transcription from RNA polymerase II promoter; hematopoietic stem cell proliferation; transcription, DNA-templated; regulation of transcription, DNA-templated; regulation of transcription from RNA polymerase II promoter	nucleolus; cytoplasm; nucleus; membrane; integral component of membrane	RNA polymerase II regulatory region sequence-specific DNA binding; RNA polymerase II core promoter proximal region sequence-specific DNA binding; RNA polymerase II transcription factor activity, sequence-specific DNA binding; transcriptional activator activity, RNA polymerase II core promoter proximal region sequence-specific binding; transcriptional repressor activity, RNA polymerase II transcri…	Circadian_Exercise
TC1100011352.hg.1	6.88	7.23	7.13	9.53	9.32	11.03	8.96	8.18	7.05	9.42	T	T	-5.15	0.075	0.7915	9.1	7.05	T	T	4.13	0.0157	0.3347	9.1	9.42	T	T	-1.25	0.3389	0.8895	TC1100011352.hg.1	ENST00000530315	UNC93B5	unc-93 homolog B5 pseudogene (C. elegans) [Source:HGNC Symbol;Acc:HGNC:34051]	chr11	-	Pseudogene	67711702	67716005
TC1300008271.hg.1	5.24	3.9	6.14	5.53	5.99	6.17	6.64	6.59	4.57	5.97	F	T	-2.63	0.0053	0.7031	6.61	4.57	T	F	4.12	0.0004	0.1233	6.61	5.97	T	T	1.57	0.1128	0.7906	TC1300008271.hg.1	deezoy.aAug10-unspliced	deezoy	Transcript Identified by AceView	chr13	-	Unassigned	20962162	20962266
TC1100008487.hg.1	5.18	4.31	5.7	6.34	6.82	7.2	6.03	6.86	4.75	6.3	T	T	-2.93	0.0042	0.7019	6.79	4.75	T	T	4.12	0.0009	0.1502	6.79	6.3	T	T	1.41	0.3065	0.8794	TC1100008487.hg.1	tarmoy.aAug10-unspliced	tarmoy	Transcript Identified by AceView	chr11	+	Unassigned	76069790	76071316
TC1000010956.hg.1	6.55	6.79	5.45	7.58	6.54	7.3	8.71	8.7	6.67	6.53	T	T	1.1	0.8024	0.9827	8.7	6.67	T	T	4.1	0.0198	0.3565	8.7	6.53	T	T	4.52	0.0068	0.4994	TC1000010956.hg.1	NM_022153; ENST00000394957; ENST00000470317; ENST00000481568; BC020568; OTTHUMT00000048548; OTTHUMT00000048549; OTTHUMT00000048550	C10orf54	chromosome 10 open reading frame 54	chr10	-	Multiple_Complex	71747556	71773580	64115	negative regulation of T cell cytokine production; BMP signaling pathway; positive regulation of BMP signaling pathway; stem cell differentiation; negative regulation of CD4-positive, alpha-beta T cell proliferation; positive regulation of stem cell differentiation	external side of plasma membrane; integral component of membrane; plasma membrane; membrane	protein binding
TC0X00010443.hg.1	6.12	5.04	6.22	8.1	5.9	7	7.67	7.56	5.58	6.07	F	T	-1.4	0.0694	0.7858	7.61	5.58	T	F	4.09	0.009	0.2845	7.61	6.07	T	T	2.92	0.219	0.8516	TC0X00010443.hg.1	NR_039980	LOC286437	uncharacterized LOC286437	chrX	-	NonCoding	104122305	104124632	286437
TC0300009170.hg.1	6.43	4.52	6.74	7.75	7.6	7.1	7.99	7.47	5.48	7.67	F	T	-4.57	0.004	0.7019	7.51	5.48	T	F	4.09	0.0024	0.2012	7.51	7.67	T	T	-1.12	0.7357	0.9699	TC0300009170.hg.1	shofabu.aAug10-unspliced	shofabu	Transcript Identified by AceView	chr3	+	Unassigned	150612422	150613485
TC0500013316.hg.1	11.11	11.59	9.9	13.22	10.06	13.42	11.77	13.93	11.35	9.98	T	T	2.58	0.7512	0.9768	13.38	11.35	T	T	4.08	0.0867	0.5296	13.38	9.98	T	T	10.53	0.0316	0.6709	TC0500013316.hg.1	NM_005582; ENST00000515027; BC109069; BC109070; OTTHUMT00000368611	CD180	CD180 molecule	chr5	-	Multiple_Complex	67182276	67196789	4064	B cell proliferation involved in immune response; inflammatory response; positive regulation of lipopolysaccharide-mediated signaling pathway; innate immune response; cellular response to lipopolysaccharide; immune system process	plasma membrane; integral component of membrane; membrane
TC0100011022.hg.1	11.32	12.28	11.94	12.57	12.44	12.8	13.83	14.84	11.8	12.46	T	T	-1.58	0.3366	0.9033	13.83	11.8	T	T	4.08	0.0024	0.2005	13.83	12.46	T	T	2.58	0.0073	0.509	TC0100011022.hg.1	NM_002923; ENST00000235382; ENST00000464302; ENST00000483295; ENST00000487236; BC007049; OTTHUMT00000086396; OTTHUMT00000086397; OTTHUMT00000086398; OTTHUMT00000086399	RGS2	regulator of G-protein signaling 2	chr1	+	Multiple_Complex	192809039	192812283	5997	regulation of translation; cell cycle; spermatogenesis; regulation of G-protein coupled receptor protein signaling pathway; negative regulation of phospholipase activity; negative regulation of cardiac muscle hypertrophy; positive regulation of microtubule polymerization; negative regulation of MAP kinase activity; positive regulation of GTPase activity; negative regulation of cAMP-mediated signa…	nucleus; nucleolus; cytoplasm; mitochondrion; cytosol; plasma membrane; cytoplasmic side of plasma membrane; neuron projection; membrane	GTPase activator activity; protein binding; calmodulin binding; beta-tubulin binding	Calcium_regulation_in_cardiac_cells; Smooth_muscle_contraction
TC0Y00007045.hg.1	6.6	6.06	5.71	7.44	7.07	9.01	6.97	8.46	6.33	7.1	T	T	-1.7	0.5108	0.9426	8.36	6.33	T	T	4.08	0.012	0.3087	8.36	7.1	T	T	2.4	0.0245	0.651	TC0Y00007045.hg.1	uc065cri.1	AC134878.1		chrY	-	Precursor_microRNA	11184875	11184957
TC0600007377.hg.1	10.56	8.1	10.88	10.83	10.72	11.34	10.15	11.39	9.33	10.82	T	T	-2.81	0.032	0.7455	11.36	9.33	T	T	4.08	0.0207	0.3606	11.36	10.82	T	T	1.45	0.7882	0.9766	TC0600007377.hg.1	NM_003521; ENST00000621112; BC066244; BC067486; BC067487; BC067488; BC067489; OTTHUMT00000040157	HIST1H2BM	histone cluster 1, H2bm	chr6	+	Coding	27815044	27815489	8342	chromatin organization; nucleosome assembly	nucleosome; nucleus; nucleoplasm; cytoplasm; extracellular exosome; chromosome	DNA binding; protein heterodimerization activity
TC0100018479.hg.1	10.41	8.73	11.13	11.53	9.95	11.01	11.61	12.17	9.57	11.08	T	T	-2.84	0.0407	0.7566	11.6	9.57	T	T	4.08	0.0042	0.236	11.6	11.08	T	T	1.44	0.1771	0.8319	TC0100018479.hg.1	NM_203458; ENST00000362074; ENST00000479995; ENST00000578207; ENST00000579793; BC010154; BC065219; OTTHUMT00000038544; OTTHUMT00000038545; OTTHUMT00000038546; OTTHUMT00000109207	NOTCH2NL	notch 2 N-terminal like	chr1	-	Multiple_Complex	146146203	146229034	388677	Notch signaling pathway; multicellular organismal development; cell differentiation	extracellular region; cytoplasm	calcium ion binding; protein binding
TC1900008756.hg.1	5.96	6.75	6	5.78	6.67	6.99	9.33	8.52	6.35	6.02	T	T	1.26	0.7282	0.974	8.38	6.35	T	T	4.07	0.0063	0.2617	8.38	6.02	T	T	5.13	0.0016	0.3273	TC1900008756.hg.1	blawser.aAug10-unspliced	blawser	Transcript Identified by AceView	chr19	+	Unassigned	53545080	53546149
TC1600009921.hg.1	3.42	4.16	2.87	3.76	4.28	5.91	5.72	4.77	3.79	3.68	F	T	1.08	0.7442	0.9758	5.81	3.79	T	F	4.07	0.0036	0.2292	5.81	3.68	T	T	4.39	0.0009	0.2745	TC1600009921.hg.1	barseybo.aAug10-unspliced	barseybo	Transcript Identified by AceView	chr16	-	Unassigned	29411816	29412572
TC0500007289.hg.1	3.47	3.65	3.49	4.12	3.77	4.98	6.05	5.65	3.56	3.79	F	F	-1.17	0.4979	0.9413	5.59	3.56	T	F	4.07	9.07e-05	0.073	5.59	3.79	T	F	3.49	9.97e-05	0.1066	TC0500007289.hg.1	merira.aAug10-unspliced	merira	Transcript Identified by AceView	chr5	+	Coding	43126182	43128657
TC1500009610.hg.1	5.98	5.14	9.05	7.59	6.58	7.61	8.34	6.78	5.56	7.7	T	T	-4.41	0.0061	0.7037	7.58	5.56	T	T	4.07	0.0096	0.2898	7.58	7.7	T	T	-1.08	0.778	0.9755	TC1500009610.hg.1	veysorbo.aAug10-unspliced	veysorbo	Transcript Identified by AceView	chr15	-	Unassigned	59338285	59338858
TC1400006637.hg.1	4.44	4.68	5.12	4.61	4.62	4.26	6.43	6.95	4.56	4.61	F	F	-1.04	0.7257	0.9735	6.58	4.56	T	F	4.06	0.0561	0.4703	6.58	4.61	T	F	3.91	0.0725	0.7537	TC1400006637.hg.1	OTTHUMT00000410976	TRAJ22	T cell receptor alpha joining 22	chr14	+	Coding	22522040	22522102	28733
TC2100008297.hg.1	5.89	6.52	6.95	7.24	6.13	8.11	8.33	8.23	6.2	6.9	T	T	-1.62	0.1216	0.8228	8.23	6.2	T	T	4.06	0.0001	0.0797	8.23	6.9	T	T	2.51	0.0006	0.2384	TC2100008297.hg.1	ENST00000270162; ENST00000478426; OTTHUMT00000195654; OTTHUMT00000195655	SIK1	salt-inducible kinase 1	chr21	-	Multiple_Complex	43414515	43427128	150094	regulation of sodium ion transport; protein phosphorylation; cell cycle; regulation of mitotic cell cycle; regulation of myotube differentiation; negative regulation of triglyceride biosynthetic process; negative regulation of CREB transcription factor activity; intracellular signal transduction; entrainment of circadian clock by photoperiod; regulation of cell differentiation; negative regulatio…	nucleus; cytoplasm	magnesium ion binding; protein serine/threonine kinase activity; protein binding; ATP binding; cAMP response element binding protein binding; protein kinase binding; 14-3-3 protein binding; protein kinase activity; nucleotide binding; kinase activity; transferase activity; metal ion binding; transferase activity, transferring phosphorus-containing groups
TC0900011473.hg.1	7.18	8.18	8.53	8.87	8.62	9.82	9.59	9.7	7.68	8.62	T	T	-1.92	0.0078	0.7037	9.7	7.68	T	T	4.06	4.11e-05	0.0517	9.7	8.62	T	T	2.11	0.0031	0.4045	TC0900011473.hg.1	NM_020946; NM_024820; ENST00000373618; ENST00000373620; ENST00000373624; ENST00000394215; ENST00000394219; ENST00000462245; ENST00000473039; ENST00000474676; ENST00000475421; ENST00000475615; ENST00000479305; ENST00000491650; ENST00000497135; BC039703; OTTHUMT00000053996; OTTHUMT00000053997; OTTHUMT00000053998; OTTHUMT00000053999; OTTHUMT00000054000; OTTHUMT00000054001; OTTHUMT00000054002; OTTHUM…	DENND1A	DENN/MADD domain containing 1A	chr9	-	Multiple_Complex	123379654	123930152	57706	endocytosis; protein transport; regulation of Rab protein signal transduction; positive regulation of GTPase activity; synaptic vesicle endocytosis; transport	cell junction; clathrin-coated vesicle; dendrite; clathrin-coated vesicle membrane; presynaptic membrane; neuronal cell body; plasma membrane; membrane; cytoplasmic vesicle; synapse	Rab guanyl-nucleotide exchange factor activity; SH3 domain binding; guanyl-nucleotide exchange factor activity; protein binding
TC1900011658.hg.1	6.26	7.03	9.1	9.25	8.83	8.71	9.26	8.63	6.65	9.08	T	T	-5.39	9.31e-06	0.4214	8.67	6.65	T	T	4.06	2e-05	0.0357	8.67	9.08	T	T	-1.33	0.4955	0.9302	TC1900011658.hg.1	NM_001042461; NM_001042462; NM_174894; ENST00000317378; ENST00000426877; ENST00000595985; ENST00000596148; BC042161; OTTHUMT00000461251; OTTHUMT00000461252; OTTHUMT00000461253; OTTHUMT00000461254	TRAPPC5	trafficking protein particle complex 5	chr19	+	Multiple_Complex	7680821	7687703	126003	ER to Golgi vesicle-mediated transport; protein N-linked glycosylation via asparagine; post-translational protein modification; cellular protein metabolic process; COPII vesicle coating; membrane organization; transport; vesicle-mediated transport	Golgi membrane; endoplasmic reticulum; cytosol; TRAPP complex; Golgi apparatus	protein binding
TC0400012175.hg.1	9.26	9.86	9.25	10.32	10.94	12.16	11.67	10.71	9.56	10.23	T	T	-1.59	0.2558	0.8797	11.58	9.56	T	T	4.05	0.0029	0.2139	11.58	10.23	T	T	2.55	0.0136	0.5829	TC0400012175.hg.1	uc063aiq.1	AC020703.2		chr4	-	Precursor_microRNA	153873367	153873451
TC0700010185.hg.1	11.64	11.09	12.84	13.31	12.52	13.4	13.37	12.98	11.37	12.88	T	T	-2.85	0.0004	0.673	13.38	11.37	T	T	4.05	7.15e-05	0.0678	13.38	12.88	T	T	1.42	0.213	0.8492	TC0700010185.hg.1	NM_001134335; NM_014413; ENST00000199389; ENST00000422786; ENST00000431744; ENST00000446699; ENST00000461493; ENST00000463213; ENST00000470168; ENST00000474029; ENST00000490523; ENST00000495565; BC006524; OTTHUMT00000207373; OTTHUMT00000324265; OTTHUMT00000324266; OTTHUMT00000324267; OTTHUMT00000324268; OTTHUMT00000324269; OTTHUMT00000324270; OTTHUMT00000324271; OTTHUMT00000324273; OTTHUMT0000032…	EIF2AK1	eukaryotic translation initiation factor 2-alpha kinase 1	chr7	-	Multiple_Complex	6022244	6059230	27102		cytoplasm; nucleus; cytosol; membrane	eukaryotic translation initiation factor 2alpha kinase activity; ATP binding; heme binding; protein homodimerization activity; protein binding; nucleotide binding; protein kinase activity; protein serine/threonine kinase activity; kinase activity; transferase activity; translation initiation factor activity; transferase activity, transferring phosphorus-containing groups	Translation_Factors
TC0100014897.hg.1	4.81	6.11	4.21	6.13	4.67	7.2	7.68	7.51	5.46	4.7	F	F	1.7	0.4013	0.9208	7.48	5.46	T	F	4.04	0.0032	0.2189	7.48	4.7	T	F	6.85	0.0003	0.197	TC0100014897.hg.1	blubar.aAug10-unspliced	blubar	Transcript Identified by AceView	chr1	-	Unassigned	90986612	90987030
TC0100008629.hg.1	5.73	5.63	5.2	5.44	6.12	7.84	7.68	7.11	5.68	5.48	F	F	1.15	0.7855	0.9813	7.69	5.68	T	F	4.04	0.0001	0.0876	7.69	5.48	T	F	4.63	3.68e-05	0.069	TC0100008629.hg.1	bluklor.aAug10-unspliced	bluklor	Transcript Identified by AceView	chr1	+	Unassigned	66356523	66358683
TC0900011103.hg.1	12.22	12.13	11.98	12.53	12.9	14.19	14.19	13.74	12.17	12.49	T	T	-1.24	0.3408	0.9055	14.19	12.17	T	T	4.04	7.41e-05	0.0689	14.19	12.49	T	T	3.25	0.0001	0.1214	TC0900011103.hg.1				chr9	-	NonCoding	106891224	107086435
TC1600011024.hg.1	5.77	6.19	5.96	6.74	7.57	8.05	7.18	8.36	5.98	6.75	T	T	-1.7	0.1221	0.8231	8	5.98	T	T	4.04	0.0019	0.1907	8	6.75	T	T	2.37	0.0217	0.6347	TC1600011024.hg.1				chr16	-	NonCoding	83400543	83400615
TC1700007557.hg.1	6.45	6.89	6.33	9.5	9.5	10.11	7.1	8.76	6.67	9.5	T	T	-7.12	0.0939	0.8044	8.68	6.67	T	T	4.04	0.0645	0.4889	8.68	9.5	T	T	-1.76	0.8087	0.9788	TC1700007557.hg.1	NM_002982; ENST00000225831; ENST00000580907; ENST00000582017; ENST00000624362; BC009716; OTTHUMT00000256384; OTTHUMT00000447595; OTTHUMT00000447596; OTTHUMT00000447597	CCL2	chemokine (C-C motif) ligand 2	chr17	+	Multiple_Complex	34255218	34257203	6347		extracellular region; extracellular space; rough endoplasmic reticulum; endocytic vesicle; dendrite; perikaryon; axon terminus; C-fiber; synapse; perinuclear region of cytoplasm; cytoplasm; neuronal cell body	protein kinase activity; receptor binding; chemokine activity; heparin binding; CCR2 chemokine receptor binding; G-protein coupled receptor binding; cytokine activity; protein binding
TC1900009204.hg.1	7.1	8.33	7.13	8.87	7.2	9.73	9.84	9.38	7.71	7.17	T	T	1.46	0.9736	0.9977	9.72	7.71	T	T	4.03	0.0033	0.2208	9.72	7.17	T	T	5.89	0.0017	0.3308	TC1900009204.hg.1	NM_130807; ENST00000357066; ENST00000586676; ENST00000588048; ENST00000589902; ENST00000591236; ENST00000591326; ENST00000591638; ENST00000592143; ENST00000592280; BC015049; OTTHUMT00000450893; OTTHUMT00000450894; OTTHUMT00000450895; OTTHUMT00000450896; OTTHUMT00000450897; OTTHUMT00000450898; OTTHUMT00000450899; OTTHUMT00000450900; OTTHUMT00000450901	MOB3A	MOB kinase activator 3A	chr19	-	Multiple_Complex	2071036	2096673	126308		intracellular	metal ion binding
TC1200008479.hg.1	6.4	7.39	5.31	7.09	6.91	8.25	8.98	8.85	6.9	6.99	T	T	-1.07	0.3827	0.9151	8.91	6.9	T	T	4.03	0.0049	0.2446	8.91	6.99	T	T	3.76	0.0005	0.2154	TC1200008479.hg.1	fawchu.aAug10-unspliced	fawchu	Transcript Identified by AceView	chr12	+	Unassigned	93777853	93778567
TC1600009622.hg.1	6.63	7.05	7.57	7.04	6.76	8.88	8.03	9.61	6.84	7.09	F	T	-1.19	0.5104	0.9425	8.85	6.84	T	F	4.03	0.0006	0.1392	8.85	7.09	T	T	3.38	0.0009	0.2685	TC1600009622.hg.1				chr16	-	NonCoding	18870166	18870269
TC0200010523.hg.1	4.13	5.53	5.31	9.71	5.1	8.48	6.68	5.56	4.83	5.21	T	T	-1.3	0.1568	0.8405	6.83	4.83	T	T	4.02	0.1206	0.5806	6.83	5.21	T	T	3.09	0.8581	0.984	TC0200010523.hg.1	NM_001243077; NM_001243078; NM_006139; ENST00000324106; ENST00000374481; ENST00000458610; BC093698; BC112085; OTTHUMT00000256366; OTTHUMT00000336359	CD28	CD28 molecule	chr2	+	Coding	203706475	203738912	940		immunological synapse; cytosol; plasma membrane; integral component of plasma membrane; external side of plasma membrane; membrane; integral component of membrane	protease binding; SH3/SH2 adaptor activity; protein binding; coreceptor activity; identical protein binding	Inflammatory_Response_Pathway
TC0500007891.hg.1	5.26	5.91	6.22	6.61	7.03	8.36	7.46	7.64	5.58	6.62	T	T	-2.05	0.0135	0.7037	7.59	5.58	T	T	4.01	6.09e-05	0.0635	7.59	6.62	T	T	1.96	0.003	0.4024	TC0500007891.hg.1	torstawby.aAug10-unspliced	torstawby	Transcript Identified by AceView	chr5	+	Unassigned	79616190	79617483
TC0600012293.hg.1	9.86	9.21	10.54	10.74	10.66	10.6	11.51	12.54	9.53	10.65	T	T	-2.17	0.0344	0.7458	11.54	9.53	T	T	4.01	0.0012	0.1666	11.54	10.65	T	T	1.85	0.0515	0.7225	TC0600012293.hg.1	NM_138441; ENST00000370315; ENST00000370318; ENST00000459924; BC108714; BC113606; BC113608; BC143694; OTTHUMT00000041220; OTTHUMT00000041221; OTTHUMT00000128729	MB21D1	Mab-21 domain containing 1	chr6	-	Multiple_Complex	73413515	73452320	115004	activation of innate immune response; positive regulation of defense response to virus by host; cyclic nucleotide biosynthetic process; positive regulation of type I interferon production; innate immune response; defense response to virus; cellular response to exogenous dsRNA; immune system process	cytosol; cytoplasm	DNA binding; ATP binding; GTP binding; metal ion binding; cyclic-GMP-AMP synthase activity; nucleotide binding; transferase activity; nucleotidyltransferase activity
TC0800011252.hg.1	7.49	7.92	9.01	7.56	7.2	9.68	10.02	9.44	7.7	7.49	T	T	1.16	0.6433	0.962	9.7	7.7	T	T	4	0.0012	0.1663	9.7	7.49	T	T	4.65	0.0012	0.2973	TC0800011252.hg.1	noyuya.aAug10-unspliced	noyuya	Transcript Identified by AceView	chr8	-	Coding	100284551	100285086
TC0600014109.hg.1	7.08	7.78	8.74	7.82	7.83	9.44	9.41	9.94	7.43	7.82	T	T	-1.31	0.0715	0.7886	9.43	7.43	T	T	4	7.65e-05	0.0689	9.43	7.82	T	T	3.04	0.0007	0.2505	TC0600014109.hg.1	NR_037173; NR_037174; NR_037175; ENST00000412095; ENST00000413039; ENST00000415067; ENST00000429600; ENST00000453426; ENST00000458296	PSMB8-AS1	PSMB8 antisense RNA 1 (head to head)	chr6	+	Multiple_Complex	32844086	32846500	100507463
TC0700011009.hg.1	5.27	5.41	6.3	6.12	5.55	7.7	7.39	6.48	5.34	6.09	T	T	-1.68	0.1048	0.8132	7.34	5.34	T	T	4	0.0004	0.1205	7.34	6.09	T	T	2.38	0.0038	0.4284	TC0700011009.hg.1	slershaby.aAug10-unspliced	slershaby	Transcript Identified by AceView	chr7	-	Coding	47977281	47977906
TC1200009446.hg.1	5.04	6.41	5.16	6.57	5.52	5.58	7.53	7.93	5.73	5.58	T	T	1.11	0.9702	0.9976	7.72	5.73	T	T	3.99	0.0823	0.5215	7.72	5.58	T	T	4.42	0.0602	0.7389	TC1200009446.hg.1	jukarby.aAug10-unspliced	jukarby	Transcript Identified by AceView	chr12	+	Coding	131756882	131759801
TC0200010443.hg.1	14.3	14.12	14.11	15.33	14.51	16.24	16.17	17.17	14.21	14.59	T	T	-1.3	0.2907	0.8901	16.21	14.21	T	T	3.99	0.0001	0.0811	16.21	14.59	T	T	3.07	0.0003	0.1798	TC0200010443.hg.1	NM_001127183; NM_001127184; NM_001202515; NM_001202516; NM_001202517; NM_001202518; NM_001202519; NM_001308042; NM_001308043; NM_003879; ENST00000309955; ENST00000340870; ENST00000341222; ENST00000341582; ENST00000342795; ENST00000395148; ENST00000417748; ENST00000423241; ENST00000425030; ENST00000433445; ENST00000439154; ENST00000440180; ENST00000441224; ENST00000443227; ENST00000457277; ENST000…	CFLAR	CASP8 and FADD like apoptosis regulator	chr2	+	Multiple_Complex	201116104	201178562	8837
TC0500011066.hg.1	6.37	5.47	6.88	6.9	6.85	7.09	7.94	7.9	5.92	6.88	T	T	-1.94	0.0168	0.7065	7.92	5.92	T	T	3.99	0.0004	0.1197	7.92	6.88	T	T	2.06	0.0287	0.6631	TC0500011066.hg.1				chr5	-	NonCoding	71229893	71230097
TSUnmapped00000563.hg.1	5.37	4.6	6.31	6.28	6.01	6.99	6.17	7.23	4.99	6.3	T	T	-2.48	0.0053	0.7019	6.98	4.99	T	T	3.99	0.0003	0.1163	6.98	6.3	T	T	1.61	0.085	0.7675	TSUnmapped00000563.hg.1	ENST00000632353	RP11-932O9.9				NonCoding
TC1300008688.hg.1	6.06	7.68	6.15	8.17	6.73	8.5	8.89	9.15	6.87	6.84	T	T	1.02	0.8008	0.9824	8.86	6.87	T	T	3.98	0.0058	0.2574	8.86	6.84	T	T	4.06	0.0048	0.4632	TC1300008688.hg.1	NM_002015; ENST00000379561; ENST00000473775; BC021981; BC070065; OTTHUMT00000044634; OTTHUMT00000044635	FOXO1	forkhead box O1	chr13	-	Multiple_Complex	40555664	40666597	2308		nucleus; nucleoplasm; cytoplasm; mitochondrion; cytosol	RNA polymerase II transcription factor activity, sequence-specific DNA binding; transcription factor activity, transcription factor binding; transcriptional repressor activity, RNA polymerase II core promoter proximal region sequence-specific binding; chromatin binding; protein binding; transcription factor binding; ubiquitin protein ligase binding; sequence-specific DNA binding; protein phosphat…
TC0400006837.hg.1	5.16	5.09	5.75	7.36	6.74	8.54	7.02	5.92	5.13	6.66	T	T	-2.89	0.0425	0.7605	7.12	5.13	T	T	3.98	0.0098	0.2919	7.12	6.66	T	T	1.38	0.3727	0.8978	TC0400006837.hg.1	OTTHUMT00000359604	OR7E83P	olfactory receptor, family 7, subfamily E, member 83 pseudogene	chr4	+	Multiple_Complex	9480399	9513940	391630
TC0700008747.hg.1	11.26	10.29	12.05	12.37	12.46	12.1	12.72	12.82	10.77	12.38	T	T	-3.05	0.0009	0.673	12.77	10.77	T	T	3.98	0.0003	0.1119	12.77	12.38	T	T	1.31	0.4213	0.9126	TC0700008747.hg.1	NM_001244262; NM_012257; ENST00000222574; ENST00000461963; ENST00000463202; ENST00000463790; ENST00000464009; ENST00000468116; ENST00000468401; ENST00000468410; ENST00000478930; ENST00000479011; ENST00000483809; ENST00000485846; ENST00000497535; ENST00000498408; ENST00000607681; BC017069; BC022329; OTTHUMT00000349297; OTTHUMT00000349298; OTTHUMT00000349299; OTTHUMT00000349300; OTTHUMT00000349301;…	HBP1	HMG-box transcription factor 1	chr7	+	Multiple_Complex	107168961	107202529	26959	transcription, DNA-templated; regulation of transcription, DNA-templated; cell cycle arrest; Wnt signaling pathway; positive regulation of potassium ion transport	nucleoplasm; nucleus	DNA binding; RNA binding; protein binding
TC0500012017.hg.1	6.47	6.75	7.95	6.5	6.72	8.53	8.17	9.5	6.61	6.61	T	T	-1	0.3619	0.9101	8.6	6.61	T	T	3.97	0.0009	0.1525	8.6	6.61	T	T	3.96	0.0021	0.3598	TC0500012017.hg.1	NM_002198; ENST00000245414; ENST00000405885; ENST00000437654; ENST00000439555; ENST00000458069; ENST00000459982; ENST00000463784; ENST00000472045; ENST00000476613; ENST00000493208; ENST00000613424; BC009483; OTTHUMT00000132340; OTTHUMT00000132341; OTTHUMT00000132342; OTTHUMT00000132343; OTTHUMT00000132344; OTTHUMT00000148098; OTTHUMT00000315756; OTTHUMT00000319641; OTTHUMT00000319642; OTTHUMT0000…	IRF1	interferon regulatory factor 1	chr5	-	Multiple_Complex	132481609	132495567	3659		nuclear chromatin; nucleus; nucleoplasm; cytoplasm; cytosol	RNA polymerase II core promoter proximal region sequence-specific DNA binding; transcriptional activator activity, RNA polymerase II core promoter proximal region sequence-specific binding; DNA binding; protein binding; regulatory region DNA binding; transcription factor activity, sequence-specific DNA binding; sequence-specific DNA binding	Apoptosis
TC0100009647.hg.1	11.66	12.72	12.94	13.95	13.41	14.75	13.64	14.16	12.19	13.43	T	T	-2.35	0.0139	0.7037	14.18	12.19	T	T	3.97	0.0007	0.1408	14.18	13.43	T	T	1.69	0.073	0.7538	TC0100009647.hg.1				chr1	+	NonCoding	120841913	120841967
TC0500013322.hg.1	9.92	9.75	7.91	11.91	9.36	11.92	10.36	12.5	9.84	9.59	T	T	1.18	0.911	0.9925	11.82	9.84	T	T	3.96	0.0885	0.5322	11.82	9.59	T	T	4.69	0.0488	0.7168	TC0500013322.hg.1	NM_022892	NAIP	NLR family, apoptosis inhibitory protein	chr5	-	Multiple_Complex	71101256	71128756	4671	inflammatory response; nervous system development; regulation of signal transduction; protein ubiquitination; negative regulation of apoptotic process; negative regulation of cysteine-type endopeptidase activity involved in apoptotic process; response to amino acid; negative regulation of neuron apoptotic process; innate immune response; response to axon injury; mitotic spindle assembly; inhibiti…	nucleus; cytoplasm; spindle microtubule; basolateral plasma membrane; neuron projection; perikaryon; extracellular exosome; neuronal cell body	ubiquitin-protein transferase activity; protein binding; ATP binding; cysteine-type endopeptidase inhibitor activity involved in apoptotic process; metal ion binding; nucleotide binding; cysteine-type endopeptidase inhibitor activity; peptidase inhibitor activity
TC1900008287.hg.1	6.11	6.35	6.92	7.98	6.7	8.14	8.23	8.55	6.23	6.82	T	T	-1.51	0.0213	0.7189	8.22	6.23	T	T	3.96	0.0001	0.0867	8.22	6.82	T	T	2.63	0.0058	0.4897	TC1900008287.hg.1	NM_001042724; NM_002856; ENST00000252483; ENST00000252485; ENST00000585601; ENST00000587386; ENST00000591581; ENST00000592018; BC003091; OTTHUMT00000453230; OTTHUMT00000453231; OTTHUMT00000453232; OTTHUMT00000453233; OTTHUMT00000453234; OTTHUMT00000453235	PVRL2	poliovirus receptor-related 2 (herpesvirus entry mediator B)	chr19	+	Multiple_Complex	44846136	44889228	5819		plasma membrane; integral component of plasma membrane; cell-cell junction; cell-cell adherens junction; zonula adherens; focal adhesion; cell surface; integral component of membrane; extracellular exosome; membrane	virus receptor activity; receptor binding; protein binding; coreceptor activity; identical protein binding; protein homodimerization activity; cell adhesion molecule binding
TC1500009298.hg.1	5.87	5.76	7.15	8.58	6.48	7.44	7.82	7.96	5.81	7.28	T	T	-2.76	0.008	0.7037	7.8	5.81	T	T	3.96	0.0024	0.2019	7.8	7.28	T	T	1.43	0.4535	0.9206	TC1500009298.hg.1	NM_013309; ENST00000261867; ENST00000559667; BC026089; OTTHUMT00000254236; OTTHUMT00000416551	SLC30A4	solute carrier family 30 (zinc transporter), member 4	chr15	-	Multiple_Complex	45479611	45522807	7782	response to toxic substance; response to zinc ion; zinc ion homeostasis; regulation of sequestering of zinc ion; zinc II ion transmembrane transport; transport; ion transport; cation transport; zinc II ion transport; transmembrane transport; cation transmembrane transport	cytoplasm; lysosomal membrane; late endosome; membrane; integral component of membrane; cytoplasmic membrane-bounded vesicle; late endosome membrane; lysosome; endosome; endosome membrane	zinc ion transmembrane transporter activity; cation transmembrane transporter activity
TC0100016476.hg.1	7.85	9.06	10.19	10.58	9.74	11.38	10.52	10.33	8.46	10.18	T	T	-3.29	0.002	0.687	10.44	8.46	T	T	3.96	0.0002	0.1065	10.44	10.18	T	T	1.2	0.1603	0.8237	TC0100016476.hg.1	NM_001162893; NM_001162894; NM_001162895; NM_014656; ENST00000423313; ENST00000444639; ENST00000545251; ENST00000563563; ENST00000567124; ENST00000619513; OTTHUMT00000084419; OTTHUMT00000084420; OTTHUMT00000431188; OTTHUMT00000431189; OTTHUMT00000431199	KIAA0040	KIAA0040	chr1	-	Multiple_Complex	175156987	175193093	9674		membrane; integral component of membrane	protein binding
TC0700009049.hg.1	8.2	8.52	8.68	9.18	8.42	10.1	10.51	10.37	8.36	8.73	T	T	-1.29	0.1895	0.8549	10.34	8.36	T	T	3.95	2.86e-05	0.0423	10.34	8.73	T	T	3.06	7.71e-05	0.0918	TC0700009049.hg.1	hsa_circ_0002013; hsa_circ_0002299; hsa_circ_0002907; hsa_circ_0003182; hsa_circ_0003569; hsa_circ_0006036; hsa_circ_0006771; hsa_circ_0006839; hsa_circ_0007005; OTTHUMT00000481525; uc064huo.1; uc064hup.1	TCONS_l2_00026199; TCONS_l2_00026193; TCONS_l2_00026196; TCONS_l2_00026190; TCONS_l2_00026194; TCONS_l2_00026204; TCONS_l2_00026200; RP11-274B21.14; RNU6-177P	Jeck2013 ALT_DONOR, downstream_end, ncRNA, OVEXON best transcript TCONS_l2_00026199; Jeck2013 ALT_DONOR, downstream_end, ncRNA, OVEXON best transcript TCONS_l2_00026193; Jeck2013 ALT_DONOR, downstream_end, ncRNA, OVEXON best transcript TCONS_l2_00026196; Jeck2013 ALT_DONOR, INTERNAL, ncRNA, OVEXON best transcript TCONS_l2_00026199; Jeck2013 ANNOTATED, INTERNAL, ncRNA, OVEXON best transcript TCONS…	chr7	+	Multiple_Complex	128531344	128631869
TC1900008257.hg.1	4.89	5.28	6.29	6.77	6.3	6.62	7.34	7.11	5.08	6.29	T	T	-2.32	0.0007	0.673	7.06	5.08	T	T	3.95	4.08e-05	0.0517	7.06	6.29	T	T	1.71	0.0518	0.7234	TC1900008257.hg.1	NM_001289166; NM_001289167; NM_001289168; NM_001289169; NM_001289170; NM_001289171; NM_001289172; NM_001289173; NM_182490; ENST00000313040; ENST00000391961; ENST00000586048; ENST00000586228; ENST00000588219; ENST00000588394; ENST00000588567; ENST00000589005; ENST00000589237; ENST00000589707; ENST00000590871; ENST00000591019; ENST00000621083; BC047570; OTTHUMT00000460716; OTTHUMT00000460717; OTTHU…	ZNF227	zinc finger protein 227	chr19	+	Multiple_Complex	44207547	44237268	7770	transcription, DNA-templated; regulation of transcription, DNA-templated	nucleus; intracellular	DNA binding; transcription factor activity, sequence-specific DNA binding; protein binding; metal ion binding; nucleic acid binding
TC0500008942.hg.1	4.57	4.2	4.42	6.43	5.8	6.59	6.36	6.38	4.39	5.68	F	T	-2.44	0.031	0.7415	6.37	4.39	T	F	3.95	0.0012	0.1666	6.37	5.68	T	T	1.62	0.0577	0.7344	TC0500008942.hg.1	nyplaby.aAug10-unspliced	nyplaby	Transcript Identified by AceView	chr5	+	Unassigned	142777530	142778574
TC0300012535.hg.1	4.21	5.62	6.54	7.24	7.09	7.37	6.06	6.98	4.91	7.09	F	T	-4.52	0.0011	0.673	6.9	4.91	T	F	3.95	0.002	0.1914	6.9	7.09	T	T	-1.14	0.721	0.9678	TC0300012535.hg.1	uc062ods.1	RNU6-1284P	RNA, U6 small nuclear 1284, pseudogene [Source:HGNC Symbol;Acc:HGNC:48247]	chr3	-	Small_RNA	136430084	136430183
TC0100016035.hg.1	11.97	11.15	11.17	12.55	11.64	13.66	11.93	13.43	11.56	11.73	T	T	-1.12	0.6843	0.9683	13.54	11.56	T	T	3.94	0.0213	0.3631	13.54	11.73	T	T	3.52	0.0277	0.6607	TC0100016035.hg.1	NM_001145312; NM_005240; ENST00000326786; ENST00000368192; ENST00000460850; OTTHUMT00000082842; OTTHUMT00000082843; OTTHUMT00000099020	ETV3	ets variant 3	chr1	-	Multiple_Complex	157121191	157138591	2117	negative regulation of transcription from RNA polymerase II promoter; transcription, DNA-templated; regulation of transcription from RNA polymerase II promoter; negative regulation of cell proliferation; cell differentiation; cellular response to granulocyte macrophage colony-stimulating factor stimulus; regulation of transcription, DNA-templated; biological_process; transcription from RNA polyme…	nuclear chromatin; RNA polymerase II transcription repressor complex; nucleus; transcriptional repressor complex	RNA polymerase II regulatory region sequence-specific DNA binding; RNA polymerase II transcription factor activity, sequence-specific DNA binding; transcriptional repressor activity, RNA polymerase II transcription regulatory region sequence-specific binding; DEAD/H-box RNA helicase binding; molecular_function; DNA binding; transcription factor activity, sequence-specific DNA binding; sequence-sp…
TC0100013304.hg.1	5.41	6.01	6.52	7.76	5.98	7.77	6.72	8.21	5.71	6.62	F	F	-1.89	0.0757	0.7927	7.69	5.71	T	F	3.94	0.0052	0.2492	7.69	6.62	T	F	2.09	0.1164	0.7939	TC0100013304.hg.1				chr1	-	NonCoding	23843751	23844762
TC0500013336.hg.1	7.16	6.74	6.81	9.45	7.87	9.85	8.89	8.96	6.95	7.99	T	T	-2.06	0.1028	0.8108	8.93	6.95	T	T	3.93	0.0035	0.2254	8.93	7.99	T	T	1.91	0.0527	0.7253	TC0500013336.hg.1	NM_001256732; NM_001256733; NM_001256734; NM_001256735; NM_001256736; NM_012446; ENST00000504136; ENST00000504174; ENST00000504985; ENST00000505980; ENST00000506960; ENST00000507472; ENST00000507655; ENST00000507968; ENST00000508912; ENST00000509013; ENST00000509053; ENST00000509743; ENST00000510060; ENST00000512098; ENST00000512923; ENST00000513785; ENST00000514493; ENST00000515395; ENST00000615…	SSBP2	single-stranded DNA binding protein 2	chr5	-	Multiple_Complex	81417360	81751797	23635	regulation of transcription, DNA-templated	nucleus; cytoplasm	single-stranded DNA binding; DNA binding; protein binding
TC0400008273.hg.1	5.98	5.43	5.6	7.14	7.15	7.65	7.68	7.7	5.7	7.14	F	T	-2.71	0.0535	0.7727	7.68	5.7	T	F	3.93	0.0008	0.1455	7.68	7.14	T	T	1.45	0.0193	0.6236	TC0400008273.hg.1	fuswoby.aAug10-unspliced	fuswoby	Transcript Identified by AceView	chr4	+	Unassigned	102586262	102588873
TC1900009947.hg.1	4.28	3.98	5.58	5.69	5.8	5.61	6.18	6.07	4.13	5.69	F	T	-2.95	9.07e-05	0.673	6.1	4.13	T	F	3.93	2.37e-05	0.0375	6.1	5.69	T	T	1.33	0.2832	0.8741	TC1900009947.hg.1	hsa_circ_0000908	MYO9B	Memczak2013 ANTISENSE, CDS, coding, INTERNAL best transcript NM_004145	chr19	-	NonCoding	17102201	17102442
TC0300013636.hg.1	4.29	6.47	7.63	7.22	7.39	7.79	6.91	7.36	5.38	7.4	T	T	-4.07	0.0025	0.7019	7.35	5.38	T	T	3.93	0.0031	0.218	7.35	7.4	T	T	-1.04	0.9006	0.9891	TC0300013636.hg.1	ACAP2.oAug10; ENST00000419899.1; OTTHUMT00000342226; uc062rqs.1	ACAP2; ACAP2-IT1; AC090018.3	Transcript Identified by AceView, Entrez Gene ID(s) 23527; ACAP2 intronic transcript 1 (non-protein coding) [Source:HGNC Symbol;Acc:HGNC:41426]; novel transcript; ACAP2 intronic transcript 1 [Source:HGNC Symbol;Acc:HGNC:41426]	chr3	-	NonCoding	195280723	195282741
TC0600010580.hg.1	6.2	5	5.24	4.34	4.34	7.45	5.71	7.71	5.6	4.34	T	T	2.39	0.1232	0.8244	7.57	5.6	T	T	3.92	0.0382	0.4224	7.57	4.34	T	T	9.39	0.0009	0.2745	TC0600010580.hg.1				chr6	-	NonCoding	3304226	3304327
TC0700010182.hg.1	7.15	7.7	8.3	8.56	7.98	8.49	9.44	9.36	7.42	8.29	T	T	-1.82	0.0281	0.74	9.4	7.42	T	T	3.92	0.0005	0.1293	9.4	8.29	T	T	2.16	0.0218	0.635	TC0700010182.hg.1	NM_000535; NR_003085; ENST00000265849; ENST00000380416; ENST00000382321; ENST00000406569; ENST00000415839; ENST00000441476; ENST00000469652; BC093921; OTTHUMT00000207353; OTTHUMT00000325467; OTTHUMT00000325469; OTTHUMT00000325470; OTTHUMT00000325471; OTTHUMT00000353093	PMS2	PMS1 homolog 2, mismatch repair system component	chr7	-	Multiple_Complex	5973239	6009125	5395	DNA repair; mismatch repair; somatic hypermutation of immunoglobulin genes; somatic recombination of immunoglobulin gene segments; nucleic acid phosphodiester bond hydrolysis; cellular response to DNA damage stimulus; response to drug	nucleus; nucleoplasm; cytoplasm; microtubule cytoskeleton; MutLalpha complex; mismatch repair complex	DNA binding; single-stranded DNA binding; endonuclease activity; protein binding; ATP binding; ATPase activity; single base insertion or deletion binding; MutSalpha complex binding; nuclease activity; hydrolase activity; mismatched DNA binding
TC0300014075.hg.1	8.68	5.9	8.77	9.16	9.57	9.25	9.04	9.51	7.29	9.16	T	T	-3.66	0.0118	0.7037	9.26	7.29	T	T	3.92	0.0088	0.2839	9.26	9.16	T	T	1.07	0.859	0.9841	TC0300014075.hg.1	NM_173084; ENST00000309784; ENST00000468542; ENST00000471155; ENST00000471396; ENST00000479460; ENST00000494486; ENST00000496222; ENST00000543469; BC109259; BC109260; OTTHUMT00000352963; OTTHUMT00000352966; OTTHUMT00000352967; OTTHUMT00000352968; OTTHUMT00000352969; OTTHUMT00000352970; OTTHUMT00000352971	TRIM59	tripartite motif containing 59	chr3	-	Coding	160432445	160485773	286827	negative regulation of I-kappaB kinase/NF-kappaB signaling; protein ubiquitination; innate immune response; negative regulation of viral entry into host cell	endoplasmic reticulum; endoplasmic reticulum membrane; integral component of membrane; intracellular; membrane	protein binding; zinc ion binding; metal ion binding; ubiquitin-protein transferase activity
TC0600013322.hg.1	6.04	5.42	6.27	5.68	5.86	6.52	8.81	7.74	5.73	5.89	T	T	-1.12	0.7115	0.9717	7.7	5.73	T	T	3.91	0.0037	0.2301	7.7	5.89	T	T	3.5	0.0036	0.424	TC0600013322.hg.1	ENST00000417932.1; OTTHUMT00000042419; uc063rur.1	RP11-10J5.1	putative novel transcript	chr6	-	NonCoding	137943079	137945802
TC0700007049.hg.1	3.65	4.2	4.44	4.87	4.42	5.23	6.85	5.79	3.92	4.43	F	F	-1.43	0.1423	0.8342	5.89	3.92	T	F	3.91	0.0005	0.1309	5.89	4.43	T	F	2.74	0.0037	0.4253	TC0700007049.hg.1	soyja.aAug10-unspliced	soyja	Transcript Identified by AceView	chr7	+	Unassigned	29429954	29430888
TC1200006888.hg.1	8.43	8.88	9.7	10.14	8.6	9.9	10.67	11.23	8.65	9.62	T	T	-1.95	0.1071	0.8141	10.62	8.65	T	T	3.9	0.0017	0.1863	10.62	9.62	T	T	2	0.0227	0.6398	TC1200006888.hg.1	NM_004064; ENST00000228872; ENST00000396340; ENST00000442489; ENST00000477087; BC001971; OTTHUMT00000313878; OTTHUMT00000313879; OTTHUMT00000313880; OTTHUMT00000313881	CDKN1B	cyclin-dependent kinase inhibitor 1B (p27, Kip1)	chr12	+	Multiple_Complex	12715058	12722382	1027		nucleus; nucleoplasm; cytoplasm; endosome; cytosol; Cul4A-RING E3 ubiquitin ligase complex; protein complex	cyclin-dependent protein serine/threonine kinase inhibitor activity; transforming growth factor beta receptor, cytoplasmic mediator activity; protein binding; cysteine-type endopeptidase activator activity involved in apoptotic process; protein phosphatase binding; Hsp70 protein binding; protein complex binding; chaperone binding; protein kinase inhibitor activity; kinase activity	G1_to_S_cell_cycle_Reactome; Ovarian_Infertility_Genes
TC2100006673.hg.1	5.15	5.99	6.13	6.69	7.14	7.55	6.84	7.51	5.57	6.66	T	T	-2.13	0.0146	0.7038	7.53	5.57	T	T	3.9	0.0008	0.1447	7.53	6.66	T	T	1.83	0.0784	0.7622	TC2100006673.hg.1	uc032pvm.2	AP000745.1		chr21	+	Precursor_microRNA	17891711	17891799
TC0100016983.hg.1	11.61	11.61	10.33	13.97	11.8	10.23	17	13.52	11.61	11.96	T	T	-1.28	0.7866	0.9813	13.57	11.61	T	T	3.89	0.2254	0.6875	13.57	11.96	T	T	3.05	0.284	0.8743	TC0100016983.hg.1	NM_001276; ENST00000255409; ENST00000404436; ENST00000472064; ENST00000473185; ENST00000478742; BC008568; BC038354; BC039132; OTTHUMT00000100265; OTTHUMT00000100266; OTTHUMT00000100267; OTTHUMT00000100268; OTTHUMT00000101315	CHI3L1	chitinase 3-like 1 (cartilage glycoprotein-39)	chr1	-	Multiple_Complex	203178931	203186794	1116		extracellular region; proteinaceous extracellular matrix; extracellular space; cytoplasm; endoplasmic reticulum; perinuclear region of cytoplasm; extracellular exosome	chitinase activity; extracellular matrix structural constituent; chitin binding; carbohydrate binding; hydrolase activity, hydrolyzing O-glycosyl compounds
TC0200014819.hg.1	5.69	8.23	7.84	12.01	7.18	10.36	7.58	8.86	6.96	7.53	T	T	-1.48	0.1413	0.8335	8.92	6.96	T	T	3.89	0.1553	0.6204	8.92	7.53	T	T	2.62	0.948	0.9949	TC0200014819.hg.1	NM_002977; ENST00000303354; ENST00000409435; ENST00000409672; ENST00000452182; ENST00000454569; ENST00000472119; OTTHUMT00000333636; OTTHUMT00000333637; OTTHUMT00000333638; OTTHUMT00000333639; OTTHUMT00000333640	SCN9A	sodium channel, voltage gated, type IX alpha subunit	chr2	-	Multiple_Complex	166195185	166375993	6335	sodium ion transport; inflammatory response; response to toxic substance; post-embryonic development; neuronal action potential; regulation of ion transmembrane transport; sodium ion transmembrane transport; behavioral response to pain; membrane depolarization during action potential; transport; ion transport; transmembrane transport	voltage-gated sodium channel complex; plasma membrane; membrane; integral component of membrane	voltage-gated sodium channel activity; sodium ion binding; ion channel activity; voltage-gated ion channel activity; sodium channel activity; protein binding
TC0500013184.hg.1	5.49	6.8	6.73	7.59	6.83	7.47	8.12	8.7	6.14	6.78	T	T	-1.56	0.0726	0.7899	8.1	6.14	T	T	3.89	0.0013	0.1735	8.1	6.78	T	T	2.5	0.0262	0.6571	TC0500013184.hg.1	NR_029426	SMA4	glucuronidase, beta pseudogene	chr5	+	Multiple_Complex	69844730	70120839	11039	skeletal system development; carbohydrate metabolic process; nervous system development		hydrolase activity, hydrolyzing O-glycosyl compounds
TC1600007030.hg.1	7.53	7.7	8.2	9.87	8.42	9.96	9.57	9.46	7.61	8.32	T	T	-1.63	0.0169	0.7065	9.57	7.61	T	T	3.89	0.0006	0.1397	9.57	8.32	T	T	2.39	0.0545	0.7304	TC1600007030.hg.1	NM_001282507; NM_001282511; BC039707; OTTHUMT00000257767	NPIPA7; NPIPA8; PKD1P1	nuclear pore complex interacting protein family, member A7; nuclear pore complex interacting protein family, member A8; polycystic kidney disease 1 (autosomal dominant) pseudogene 1	chr16	+	Multiple_Complex	16310341	16350608	101059938; 101059953; 339044	kidney development	membrane; integral component of membrane	protein binding
TC0300011997.hg.1	4.59	4.2	5.18	5.13	4.95	6.13	6.32	6.81	4.4	5.12	F	F	-1.65	0.0276	0.74	6.35	4.4	T	F	3.89	1.51e-05	0.0305	6.35	5.12	T	F	2.35	0.0002	0.1637	TC0300011997.hg.1	NM_001085357; NM_181780; ENST00000334529; ENST00000383680; ENST00000474965; ENST00000496584; BC107091; OTTHUMT00000354101; OTTHUMT00000354102; OTTHUMT00000354103; OTTHUMT00000354104	BTLA	B and T lymphocyte associated	chr3	-	Multiple_Complex	112463966	112499561	151888	adaptive immune response; immune response-regulating cell surface receptor signaling pathway; negative regulation of B cell proliferation; T cell costimulation; negative regulation of alpha-beta T cell proliferation; immune system process; cell surface receptor signaling pathway; negative regulation of T cell proliferation	plasma membrane; integral component of plasma membrane; external side of plasma membrane; membrane; integral component of membrane	receptor activity; protein binding
TC0X00007682.hg.1	4.88	4.69	5.42	6.48	5.7	7.03	6.79	6.16	4.78	5.74	T	T	-1.95	0.0114	0.7037	6.74	4.78	T	T	3.89	0.0003	0.1119	6.74	5.74	T	T	1.99	0.0297	0.6659	TC0X00007682.hg.1	ENST00000450005	RP11-212D3.2		chrX	+	Multiple_Complex	75888700	75888888
TC0500010463.hg.1	4.72	5.42	5.93	6.62	6.52	6.93	7.96	6.43	5.07	6.57	F	F	-2.83	0.0121	0.7037	7.03	5.07	T	F	3.89	0.0006	0.1382	7.03	6.57	T	F	1.38	0.0747	0.7563	TC0500010463.hg.1	glorplarby.aAug10-unspliced	glorplarby	Transcript Identified by AceView	chr5	-	Unassigned	34183349	34184725
TC0700010774.hg.1	6.99	9.18	8.53	7.72	7.95	9.48	10.77	9.98	8.09	7.99	T	T	1.07	0.9672	0.9974	10.04	8.09	T	T	3.88	0.0054	0.2506	10.04	7.99	T	T	4.15	0.0024	0.3777	TC0700010774.hg.1	OTTHUMT00000338835	TRGJP1	T cell receptor gamma joining P1	chr7	-	Coding	38276259	38276318	6971
TC0X00009981.hg.1	12.85	12.54	13.31	13.08	13.35	13.69	14.7	14.61	12.7	13.33	T	T	-1.55	0.1155	0.819	14.65	12.7	T	T	3.88	0.0004	0.118	14.65	13.33	T	T	2.51	0.0029	0.3993	TC0X00009981.hg.1	NM_000206; ENST00000276110; ENST00000374188; ENST00000374202; ENST00000456850; ENST00000464642; ENST00000473378; ENST00000482750; ENST00000487883; ENST00000512747; BC014972; OTTHUMT00000057099; OTTHUMT00000057100; OTTHUMT00000057101; OTTHUMT00000057102; OTTHUMT00000057103; OTTHUMT00000359097; OTTHUMT00000359098	IL2RG	interleukin 2 receptor, gamma	chrX	-	Multiple_Complex	71107404	71112108	3561		intracellular; plasma membrane; integral component of plasma membrane; external side of plasma membrane; membrane; cell surface; integral component of membrane	interleukin-2 receptor activity; interleukin-4 receptor activity; interleukin-7 receptor activity; protein binding; interleukin-2 binding; interleukin-7 binding; cytokine receptor activity	Inflammatory_Response_Pathway
TC0700009887.hg.1	3.6	3.4	3.92	5.18	4.37	6.1	5.52	4.64	3.5	4.45	F	T	-1.93	0.0475	0.7658	5.45	3.5	T	F	3.88	0.0013	0.1706	5.45	4.45	T	T	2.01	0.0391	0.6933	TC0700009887.hg.1	gloyzerby.aAug10-unspliced	gloyzerby	Transcript Identified by AceView	chr7	+	Coding	157344544	157346333
TC0500012344.hg.1	5.11	6.44	6.17	6.72	8.07	7.95	7.74	7.07	5.78	6.83	T	T	-2.07	0.0491	0.7676	7.73	5.78	T	T	3.88	0.007	0.2679	7.73	6.83	T	T	1.87	0.2405	0.8608	TC0500012344.hg.1	stusterby.aAug10-unspliced	stusterby	Transcript Identified by AceView	chr5	-	Coding	143376731	143378248
TC0300012812.hg.1	5.15	5.57	4.91	4.94	4.33	5.84	7.36	7.27	5.36	4.93	F	F	1.35	0.1726	0.8463	7.31	5.36	T	F	3.87	0.0062	0.2608	7.31	4.93	T	F	5.22	0.0002	0.1681	TC0300012812.hg.1	NM_013308; ENST00000309180; ENST00000480322; ENST00000617554; BC036815; OTTHUMT00000357793; OTTHUMT00000357794	GPR171	G protein-coupled receptor 171	chr3	-	Coding	151197832	151203201	29909	G-protein coupled receptor signaling pathway; G-protein coupled purinergic nucleotide receptor signaling pathway; signal transduction	integral component of plasma membrane; integral component of membrane; plasma membrane; membrane	G-protein coupled receptor activity; G-protein coupled purinergic nucleotide receptor activity; signal transducer activity	GPCRDB_Class_A_Rhodopsin-like2
TC0100008977.hg.1	13.48	13.94	13.58	12.99	13.71	15.7	14.79	15.63	13.71	13.62	T	T	1.06	0.4254	0.9258	15.66	13.71	T	T	3.87	0.0005	0.1317	15.66	13.62	T	T	4.12	5.96e-05	0.0829	TC0100008977.hg.1	NR_003133; ENST00000394662; ENST00000513638	GBP1P1	guanylate binding protein 1, interferon-inducible pseudogene 1	chr1	+	Multiple_Complex	89407592	89428184	400759
TC1600009919.hg.1	4.91	5.94	7.14	5.71	6.87	7.37	8.04	7.17	5.43	6.97	F	T	-2.91	0.0295	0.741	7.38	5.43	T	F	3.87	0.0008	0.1499	7.38	6.97	T	T	1.33	0.0406	0.6983	TC1600009919.hg.1				chr16	-	NonCoding	29408778	29409085
TC1000012011.hg.1	13.65	12.96	14.05	14.21	14.49	15.33	15.26	15.15	13.3	14.23	T	T	-1.9	0.0053	0.7019	15.25	13.3	T	T	3.86	2.15e-05	0.0369	15.25	14.23	T	T	2.03	0.0018	0.3423	TC1000012011.hg.1	NM_001005339; NM_002925; ENST00000369101; ENST00000369103; ENST00000392865; ENST00000469575; ENST00000473563; BC009361; OTTHUMT00000050654; OTTHUMT00000050655; OTTHUMT00000050656; OTTHUMT00000050657	RGS10	regulator of G-protein signaling 10	chr10	-	Multiple_Complex	119499827	119542710	6001	negative regulation of signal transduction; positive regulation of GTPase activity; termination of G-protein coupled receptor signaling pathway	nucleus; cytoplasm; plasma membrane; neuronal cell body; dendritic spine; axon terminus	GTPase activator activity; protein binding	Calcium_regulation_in_cardiac_cells; Smooth_muscle_contraction
TC0800007532.hg.1	8.66	9.46	9.81	10.3	11.8	11.47	10.33	11.07	9.06	10.36	T	T	-2.47	0.0144	0.7038	11.01	9.06	T	T	3.86	0.005	0.2465	11.01	10.36	T	T	1.56	0.5173	0.9347	TC0800007532.hg.1	kenimu.aAug10-unspliced	kenimu	Transcript Identified by AceView	chr8	+	Coding	47318824	47319379
TC0800008324.hg.1	4.8	5.58	6.64	10.39	5.18	9.63	5.95	6.95	5.19	6.92	T	T	-3.33	0.1241	0.8246	7.14	5.19	T	T	3.86	0.1088	0.5651	7.14	6.92	T	T	1.16	0.93	0.9925	TC0800008324.hg.1	NM_002380; NM_030583; ENST00000254898; ENST00000517321; ENST00000518154; ENST00000518238; ENST00000518370; ENST00000519582; ENST00000519585; ENST00000520016; ENST00000520160; ENST00000521041; ENST00000521689; ENST00000521952; ENST00000522025; ENST00000522135; ENST00000522270; ENST00000523490; ENST00000523561; ENST00000524308; BC010444; OTTHUMT00000380327; OTTHUMT00000380328; OTTHUMT00000380329; O…	MATN2	matrilin 2	chr8	+	Multiple_Complex	97868840	98036718	4147	neuron migration; axon guidance; glial cell migration; dendrite regeneration; response to axon injury; biological_process; neuron projection development	proteinaceous extracellular matrix; basement membrane; extracellular matrix; extracellular region	calcium ion binding; protein binding; molecular_function
TC0600011424.hg.1	4.08	4.38	3.53	4.99	4.31	6.13	4.11	6.67	4.23	4.29	F	T	-1.04	0.9379	0.9944	6.17	4.23	T	F	3.85	0.0521	0.4608	6.17	4.29	T	T	3.69	0.0389	0.693	TC0600011424.hg.1	ENST00000606743.1; OTTHUMT00000471081; uc063nak.1	XXbac-BPG181B23.7	novel transcript	chr6	-	NonCoding	31394289	31400583
TC0500012147.hg.1	9.15	9.61	9.5	11.02	9.63	11.39	11.27	9.62	9.38	9.57	T	T	-1.14	0.2614	0.8808	11.33	9.38	T	T	3.85	0.0328	0.4049	11.33	9.57	T	T	3.39	0.1856	0.8362	TC0500012147.hg.1	NM_006805; ENST00000314940; BC001008; BC007271; BC009284; BC011972; BC012980; BC018949; BC019271; BC028976; BC030249; OTTHUMT00000251221	HNRNPA0	heterogeneous nuclear ribonucleoprotein A0	chr5	-	Multiple_Complex	137745651	137754376	10949	mRNA splicing, via spliceosome; mRNA processing; inflammatory response; RNA splicing; gene expression; response to lipopolysaccharide; 3'-UTR-mediated mRNA stabilization	nucleus; nucleoplasm; ribonucleoprotein complex	nucleotide binding; RNA binding; AU-rich element binding; protein kinase binding; poly(A) RNA binding; nucleic acid binding
TC1600011489.hg.1	7.47	7.79	7.96	9.86	8.52	10.18	9.62	9.52	7.63	8.64	T	T	-2	0.0327	0.7455	9.58	7.63	T	T	3.85	0.0009	0.1502	9.58	8.64	T	T	1.92	0.0372	0.6899	TC1600011489.hg.1	ENST00000327792; ENST00000427999; ENST00000526166; ENST00000528301; ENST00000531453; ENST00000533010; ENST00000543228; ENST00000545114; ENST00000546267	NPIPA5	nuclear pore complex interacting protein family, member A5	chr16	-	Multiple_Complex	18358086	18379331	100288332
TC0100015573.hg.1	4.76	3.48	4.4	6.45	5.91	7.52	6.12	6	4.12	5.81	F	F	-3.23	0.0406	0.7566	6.06	4.12	T	F	3.85	0.0029	0.2128	6.06	5.81	T	F	1.19	0.1181	0.7939	TC0100015573.hg.1	timuma.aAug10-unspliced	timuma	Transcript Identified by AceView	chr1	-	Unassigned	144948907	144949546
TC0100015753.hg.1	6.18	4.89	5.45	7.41	7.63	6.83	7.54	7.98	5.54	7.52	T	T	-3.95	0.0623	0.7801	7.48	5.54	T	T	3.85	0.0109	0.3013	7.48	7.52	T	T	-1.03	0.2913	0.8749	TC0100015753.hg.1	smobee.aAug10-unspliced	smobee	Transcript Identified by AceView	chr1	-	Unassigned	150748470	150749053
TC1800008837.hg.1	7.44	8.09	7.88	7.64	7.59	9.73	7.58	9.68	7.76	7.62	T	T	1.11	0.9154	0.9927	9.7	7.76	T	T	3.84	0.0468	0.4482	9.7	7.62	T	T	4.25	0.0238	0.6485	TC1800008837.hg.1	OTTHUMT00000449079	FAM60CP	family with sequence similarity 60, member C pseudogene	chr18	-	Pseudogene	60016778	60017441	728115
TC0200015241.hg.1	4.8	4.88	4.61	5.25	5.17	6.82	6.34	7.12	4.84	5.21	F	F	-1.29	0.5748	0.952	6.78	4.84	T	F	3.83	5.61e-05	0.061	6.78	5.21	T	F	2.96	4.84e-05	0.0746	TC0200015241.hg.1				chr2	-	NonCoding	190959686	190962907
TC1900011861.hg.1	9.12	9.39	9.71	11.55	9.71	11.3	11.87	9.92	9.25	9.71	T	T	-1.37	0.1121	0.8171	11.19	9.25	T	T	3.83	0.0155	0.3337	11.19	9.71	T	T	2.79	0.2281	0.8563	TC1900011861.hg.1	NM_004230; ENST00000590320; BC069598; OTTHUMT00000451194	S1PR2	sphingosine-1-phosphate receptor 2	chr19	-	Multiple_Complex	10221433	10231272	9294	activation of MAPK activity; sphingosine-1-phosphate signaling pathway; G-protein coupled receptor signaling pathway; positive regulation of cell proliferation; positive regulation of peptidyl-threonine phosphorylation; actin cytoskeleton reorganization; filopodium assembly; negative regulation of excitatory postsynaptic potential; positive regulation of establishment of endothelial barrier; sign…	plasma membrane; integral component of membrane; membrane	G-protein coupled receptor binding; G-protein coupled receptor activity; integrin binding; protein binding; lipid binding; sphingosine-1-phosphate receptor activity; signal transducer activity	S1P_Signaling; Small_ligand_GPCRs
TC1000011118.hg.1	5.45	4.16	5.7	5.59	4.62	5.47	6.84	7.36	4.81	5.64	F	T	-1.79	0.3941	0.9187	6.74	4.81	T	F	3.83	0.0101	0.2945	6.74	5.64	T	T	2.14	0.0305	0.6682	TC1000011118.hg.1	deeskey.bAug10-unspliced	deeskey	Transcript Identified by AceView	chr10	-	Unassigned	77179301	77179849
TC1700009293.hg.1	8.73	8.35	10.39	11.51	8.92	10.43	11.2	10.15	8.54	10.31	T	T	-3.41	0.0151	0.7038	10.47	8.54	T	T	3.83	0.006	0.2588	10.47	10.31	T	T	1.12	0.5673	0.9438	TC1700009293.hg.1	NM_001004431; ENST00000320095; ENST00000570778; ENST00000571814; ENST00000571940; ENST00000574053; BC082252; OTTHUMT00000438902; OTTHUMT00000438904; OTTHUMT00000438905; OTTHUMT00000438906; OTTHUMT00000438907	METRNL	meteorin, glial cell differentiation regulator-like	chr17	+	Multiple_Complex	83079691	83095126	284207	response to cold; response to muscle activity; fat cell differentiation; negative regulation of inflammatory response; brown fat cell differentiation; positive regulation of brown fat cell differentiation; positive regulation of energy homeostasis	extracellular space; extracellular exosome; extracellular region	hormone activity; molecular_function
TC0100017432.hg.1	7.6	8.36	6.95	9.45	8.1	10.49	9.63	9.87	7.98	8.15	T	T	-1.12	0.76	0.9782	9.92	7.98	T	T	3.82	0.0059	0.2587	9.92	8.15	T	T	3.4	0.0054	0.4777	TC0100017432.hg.1	OTTHUMT00000473652; OTTHUMT00000473653; OTTHUMT00000473654; OTTHUMT00000473655; OTTHUMT00000473656; OTTHUMT00000473657; uc031voo.2; uc057ppk.1; uc057ppl.1; uc057ppm.1; uc057ppn.1; uc057ppo.1	RP11-378J18.9	novel transcript	chr1	-	NonCoding	222471929	222504622
TC0200016769.hg.1	10.14	10.12	10.66	13.44	10.18	12.14	12.8	11.16	10.13	10.43	T	T	-1.23	0.1322	0.8295	12.06	10.13	T	T	3.82	0.0365	0.4178	12.06	10.43	T	T	3.1	0.4144	0.911	TC0200016769.hg.1				chr2	-	NonCoding	217799791	217801256
TC0100017458.hg.1	4.16	5.82	4.81	5.35	6.34	6.17	6.95	7.21	4.99	5.44	T	T	-1.36	0.3697	0.9116	6.93	4.99	T	T	3.81	0.0073	0.2716	6.93	5.44	T	T	2.8	0.0234	0.6453	TC0100017458.hg.1	uc057ptj.1	RNU6-1319P	RNA, U6 small nuclear 1319, pseudogene [Source:HGNC Symbol;Acc:HGNC:48282]	chr1	-	Small_RNA	223976146	223976249
TC1400006443.hg.1	6.96	6.92	6.7	7.88	7.48	9.05	6.6	8.7	6.94	7.41	T	T	-1.39	0.5093	0.9425	8.87	6.94	T	T	3.81	0.0813	0.5197	8.87	7.41	T	T	2.75	0.1934	0.8396	TC1400006443.hg.1	uc058ypv.1	CR383657.1		chr14	+	Precursor_microRNA	18477371	18477453
TC0500007452.hg.1	10.24	10.05	9.7	11.6	9.51	12.09	11.46	12.06	10.15	9.61	T	T	1.45	0.821	0.9843	12.08	10.15	T	T	3.8	0.0076	0.2735	12.08	9.61	T	T	5.52	0.006	0.4906	TC0500007452.hg.1	NM_005921; ENST00000399503; ENST00000469188; OTTHUMT00000132309; OTTHUMT00000132310	MAP3K1	mitogen-activated protein kinase kinase kinase 1, E3 ubiquitin protein ligase	chr5	+	Multiple_Complex	56815073	56896152	4214	toll-like receptor signaling pathway; MyD88-dependent toll-like receptor signaling pathway; epithelial cell morphogenesis; protein phosphorylation; transforming growth factor beta receptor signaling pathway; activation of JNKK activity; activation of JUN kinase activity; regulation of mitotic cell cycle; apoptotic mitochondrial changes; regulation of cell migration; positive regulation of actin f…	cytoplasm; cytosol	protein kinase activity; JUN kinase kinase kinase activity; MAP kinase kinase kinase activity; protein binding; ATP binding; zinc ion binding; protein kinase binding; nucleotide binding; protein serine/threonine kinase activity; kinase activity; transferase activity; metal ion binding; binding; JUN kinase kinase activity; transferase activity, transferring phosphorus-containing groups	Apoptosis; Apoptosis_GenMAPP; MAPK_Cascade
TC0200016115.hg.1	11.18	10.42	9.3	12.4	10.2	11.53	12.74	13.89	10.8	10.38	T	T	1.33	0.8466	0.9867	12.72	10.8	T	T	3.8	0.0406	0.4297	12.72	10.38	T	T	5.06	0.0169	0.6055	TC0200016115.hg.1	NM_001282431; NM_005737; ENST00000339728; ENST00000390645; BC089043; OTTHUMT00000257073; OTTHUMT00000483938	ARL4C	ADP-ribosylation factor like GTPase 4C	chr2	-	Multiple_Complex	234493041	234497053	10123	small GTPase mediated signal transduction; endocytic recycling; transport; intracellular protein transport; protein transport; metabolic process	nucleus; cytoplasm; plasma membrane; filopodium; intracellular; membrane; cell projection	GTPase activity; protein binding; GTP binding; alpha-tubulin binding; nucleotide binding
TC1600011558.hg.1	8.2	9.86	8.95	9.6	10.1	11.4	10.46	10.98	9.03	9.56	T	T	-1.45	0.3118	0.8959	10.96	9.03	T	T	3.8	0.0026	0.2057	10.96	9.56	T	T	2.63	0.009	0.533	TC1600011558.hg.1	NR_033959; ENST00000573141; ENST00000581050	SMG1P7	SMG1 pseudogene 7	chr16	-	Multiple_Complex	70213660	70226413	100506060
TC0100013205.hg.1	9.93	9.82	10.39	10.55	10.45	10.84	12.67	11.84	9.87	10.46	T	T	-1.5	0.1891	0.8546	11.8	9.87	T	T	3.8	0.0009	0.153	11.8	10.46	T	T	2.53	0.0052	0.4713	TC0100013205.hg.1	NM_001113347; NM_001113348; NM_001113349; NM_001397; ENST00000264205; ENST00000357071; ENST00000374893; ENST00000415912; ENST00000436918; ENST00000463334; ENST00000470394; ENST00000473505; ENST00000481130; ENST00000526194; ENST00000527991; ENST00000528294; ENST00000531334; BC117256; BC126257; OTTHUMT00000007469; OTTHUMT00000007470; OTTHUMT00000007471; OTTHUMT00000007472; OTTHUMT00000007473; OTTHU…	ECE1	endothelin converting enzyme 1	chr1	-	Multiple_Complex	21217247	21345541	1889			endopeptidase activity; metalloendopeptidase activity; protein binding; peptide hormone binding; protein homodimerization activity; metal ion binding; peptidase activity; metallopeptidase activity; hydrolase activity
TC0700010760.hg.1	11.88	11.32	11.53	13.24	12.09	13.53	13.61	13.28	11.6	12.2	T	T	-1.52	0.1346	0.8309	13.52	11.6	T	T	3.8	0.0011	0.1638	13.52	12.2	T	T	2.5	0.0101	0.5461	TC0700010760.hg.1	NM_001039459; NM_001206480; NM_001206482; NM_014800; NM_130442; NR_038120; ENST00000310758; ENST00000396040; ENST00000396045; ENST00000420636; ENST00000424212; ENST00000433246; ENST00000442504; ENST00000445322; ENST00000448602; ENST00000453399; ENST00000455119; ENST00000455879; ENST00000463390; ENST00000464262; ENST00000472359; ENST00000479447; ENST00000487336; ENST00000487843; ENST00000497024; B…	ELMO1	engulfment and cell motility 1	chr7	-	Multiple_Complex	36852906	37449326	9844		cytoplasm; cytosol; plasma membrane; membrane; guanyl-nucleotide exchange factor complex	protein binding; SH3 domain binding; binding
TC2200008036.hg.1	9.13	9.47	10.74	10.39	10.4	11.35	10.67	11.21	9.3	10.4	T	T	-2.14	0.0012	0.673	11.22	9.3	T	T	3.8	5.55e-05	0.061	11.22	10.4	T	T	1.78	0.0431	0.7038	TC2200008036.hg.1	OTTHUMT00000075837; OTTHUMT00000319621; OTTHUMT00000322200	USP41	ubiquitin specific peptidase 41	chr22	-	Multiple_Complex	20350578	20390758	373856	protein deubiquitination; proteasome-mediated ubiquitin-dependent protein catabolic process; regulation of proteasomal protein catabolic process; ubiquitin-dependent protein catabolic process; proteolysis	nucleus	cysteine-type endopeptidase activity; ubiquitin-specific protease activity; ISG15-specific protease activity; ubiquitinyl hydrolase activity; peptidase activity; cysteine-type peptidase activity; hydrolase activity
TC2200007496.hg.1	4.4	4.31	4.07	5.88	3.88	6.27	7.02	5.56	4.36	3.98	F	F	1.3	0.6632	0.9649	6.28	4.36	T	F	3.79	0.0062	0.2604	6.28	3.98	T	F	4.93	0.0073	0.5098	TC2200007496.hg.1	jeybar.aAug10-unspliced	jeybar	Transcript Identified by AceView	chr22	+	Unassigned	41843048	41843858
TC1400007154.hg.1	9.05	7.11	7.81	11.65	8.45	9.87	9.17	11.31	8.08	8.15	T	T	-1.05	0.2544	0.8792	10	8.08	T	T	3.79	0.0712	0.5021	10	8.15	T	T	3.62	0.3915	0.9024	TC1400007154.hg.1	NM_001243773; NM_001243774; NM_053064; ENST00000335281; ENST00000553299; ENST00000553432; ENST00000553560; ENST00000554736; ENST00000554832; ENST00000554840; ENST00000554875; ENST00000555472; ENST00000556471; ENST00000556522; ENST00000556752; ENST00000556766; ENST00000557208; ENST00000557376; ENST00000615906; BC020774; BC060856; OTTHUMT00000411579; OTTHUMT00000411580; OTTHUMT00000411581; OTTHUMT0…	GNG2	guanine nucleotide binding protein (G protein), gamma 2	chr14	+	Multiple_Complex	51826195	51979342	54331		heterotrimeric G-protein complex; plasma membrane; membrane; extracellular exosome; integral component of membrane	signal transducer activity; G-protein beta-subunit binding	Calcium_regulation_in_cardiac_cells; Smooth_muscle_contraction
TC0800006983.hg.1	10.14	9.69	9.98	10.53	10.37	10.59	11.9	11.78	9.91	10.34	T	T	-1.35	0.3473	0.907	11.84	9.91	T	T	3.79	0.0026	0.2052	11.84	10.34	T	T	2.82	0.0077	0.5143	TC0800006983.hg.1	NM_001243974; NM_001243975; NM_005605; ENST00000240139; ENST00000289963; ENST00000397775; ENST00000518852; ENST00000521651; ENST00000522000; ENST00000522034; ENST00000523620; BC004864; OTTHUMT00000375651; OTTHUMT00000375652; OTTHUMT00000375653; OTTHUMT00000375654; OTTHUMT00000375655; OTTHUMT00000375657; OTTHUMT00000375658; OTTHUMT00000375659	PPP3CC	protein phosphatase 3, catalytic subunit, gamma isozyme	chr8	+	Multiple_Complex	22440819	22541144	5533	protein dephosphorylation; apoptotic process; programmed cell death; intrinsic apoptotic signaling pathway; positive regulation of protein insertion into mitochondrial membrane involved in apoptotic signaling pathway; metabolic process; dephosphorylation	cytosol; extracellular exosome	phosphoprotein phosphatase activity; protein binding; calmodulin binding; metal ion binding; hydrolase activity	G_Protein_Signaling
TC0X00009081.hg.1	10.45	10.85	10.24	11.47	12.03	13.28	12.62	11.77	10.65	11.36	T	T	-1.63	0.2824	0.887	12.58	10.65	T	T	3.79	0.004	0.2332	12.58	11.36	T	T	2.32	0.0173	0.6092	TC0X00009081.hg.1	uc064xzo.1	AC002981.1		chrX	-	Precursor_microRNA	12148318	12148401
TC0500012455.hg.1	12.13	11.81	12.21	14.1	12.51	14.59	12.65	14.01	11.97	12.36	T	T	-1.31	0.1399	0.8335	13.89	11.97	T	T	3.78	0.014	0.3239	13.89	12.36	T	T	2.88	0.1632	0.8243	TC0500012455.hg.1	NM_001288705; NM_005211; NR_109969; ENST00000286301; ENST00000502660; ENST00000504875; ENST00000509861; ENST00000511344; ENST00000513609; ENST00000515068; ENST00000515239; ENST00000543093; BC047521; OTTHUMT00000252329; OTTHUMT00000373776; OTTHUMT00000373777; OTTHUMT00000373778; OTTHUMT00000373779; OTTHUMT00000373780; OTTHUMT00000373781; OTTHUMT00000373782; uc003lrm.3	CSF1R	colony stimulating factor 1 receptor	chr5	-	Multiple_Complex	150053291	150113372	1436		intracellular; plasma membrane; integral component of plasma membrane; cell surface; CSF1-CSF1R complex; membrane; integral component of membrane; receptor complex
TC0100015783.hg.1	11.17	10.89	11.69	12.28	11.7	13.3	12.63	12.93	11.03	11.69	T	T	-1.58	0.0136	0.7037	12.95	11.03	T	T	3.78	4.29e-05	0.053	12.95	11.69	T	T	2.39	0.0018	0.3428	TC0100015783.hg.1	NM_000449; NM_001025603; ENST00000290524; ENST00000368870; ENST00000392746; ENST00000412774; ENST00000421986; ENST00000422595; ENST00000430227; ENST00000435314; ENST00000436271; ENST00000436637; ENST00000437327; ENST00000444392; ENST00000450506; ENST00000452456; ENST00000452671; ENST00000458484; ENST00000469513; ENST00000475144; ENST00000478564; ENST00000479681; ENST00000494217; BC017471; OTTHUMT…	RFX5	regulatory factor X, 5 (influences HLA class II expression)	chr1	-	Multiple_Complex	151340640	151347357	5993	negative regulation of transcription from RNA polymerase II promoter; transcription, DNA-templated; regulation of transcription from RNA polymerase II promoter; regulation of transcription, DNA-templated	nucleus
TC0600011362.hg.1	5.8	5.26	5.81	6.65	6.78	7.57	8.33	6.24	5.53	6.71	T	T	-2.27	0.1206	0.8223	7.45	5.53	T	T	3.78	0.0049	0.2451	7.45	6.71	T	T	1.66	0.0647	0.7444	TC0600011362.hg.1	pawjor.aAug10-unspliced	pawjor	Transcript Identified by AceView	chr6	-	Coding	30308924	30310354
TC0100011365.hg.1	6.9	6.47	7.27	8.8	8.08	10.05	7.83	8.48	6.69	8.05	T	T	-2.58	0.0417	0.7586	8.6	6.69	T	T	3.78	0.0046	0.2412	8.6	8.05	T	T	1.46	0.1893	0.838	TC0100011365.hg.1				chr1	+	NonCoding	206222289	206227567
TC1800006841.hg.1	7.2	6.56	5.8	9.1	7.2	8.87	8.04	9.27	6.88	7.32	T	T	-1.36	0.5267	0.9453	8.8	6.88	T	T	3.77	0.0305	0.3967	8.8	7.32	T	T	2.78	0.0651	0.7451	TC1800006841.hg.1	NM_020774; ENST00000261537; ENST00000577749; ENST00000578260; ENST00000578646; BC110581; BC110582; OTTHUMT00000254675; OTTHUMT00000445569; OTTHUMT00000445570; OTTHUMT00000445642	MIB1	mindbomb E3 ubiquitin protein ligase 1	chr18	+	Multiple_Complex	21704957	21870957	57534	blood vessel development; in utero embryonic development; somitogenesis; neural tube formation; heart looping; endocytosis; Notch signaling pathway; protein ubiquitination; negative regulation of neuron differentiation; positive regulation of endocytosis; heart development; metabolic process	cytoplasm; centrosome; cytosol; plasma membrane; postsynaptic density; cytoplasmic vesicle; microtubule organizing center; cytoskeleton; membrane	ubiquitin-protein transferase activity; protein binding; zinc ion binding; ligase activity; metal ion binding
TC0100009730.hg.1	10.76	11.64	12.05	11.6	11.7	12.68	13.26	13.12	11.2	11.7	T	T	-1.41	0.0917	0.8028	13.12	11.2	T	T	3.77	0.0001	0.085	13.12	11.7	T	T	2.68	0.0011	0.2932	TC0100009730.hg.1	teerobu.aAug10-unspliced	teerobu	Transcript Identified by AceView	chr1	+	Unassigned	145234708	145235776
TC0500008437.hg.1	9.12	10.2	11.02	10.98	10.09	11.6	10.54	12.56	9.66	11	T	T	-2.53	0.083	0.7979	11.57	9.66	T	T	3.77	0.005	0.2465	11.57	11	T	T	1.49	0.1012	0.7851	TC0500008437.hg.1	NM_001077654; NM_001286813; NM_001286814; NM_001286815; NM_001286817; NM_014350; ENST00000274456; ENST00000388882; ENST00000415806; ENST00000503646; ENST00000504642; ENST00000504771; ENST00000513374; BC005352; BC007014; OTTHUMT00000371133; OTTHUMT00000371134; OTTHUMT00000371135; OTTHUMT00000371136; OTTHUMT00000371474; OTTHUMT00000371680; OTTHUMT00000381409	TNFAIP8	tumor necrosis factor, alpha-induced protein 8	chr5	+	Multiple_Complex	119268692	119399688	25816	interleukin-1 beta production; negative regulation of apoptotic process; negative regulation of cysteine-type endopeptidase activity involved in apoptotic process; defense response to Gram-positive bacterium; apoptotic process	cytoplasm	protein binding; cysteine-type endopeptidase inhibitor activity involved in apoptotic process
TC1600011502.hg.1	6.19	6.74	5.43	6.34	7.27	8.44	7.76	8.76	6.46	6.34	T	T	1.09	0.8081	0.9831	8.37	6.46	T	T	3.76	0.0028	0.2109	8.37	6.34	T	T	4.09	0.0008	0.2669	TC1600011502.hg.1	NR_024456	LOC100190986	uncharacterized LOC100190986	chr16	-	NonCoding	21432003	21434455	100190986
TC0400008240.hg.1	7.4	7	7.75	8.65	7.21	9.05	7.26	9.17	7.2	7.83	T	T	-1.55	0.2587	0.8802	9.11	7.2	T	T	3.76	0.0421	0.4348	9.11	7.83	T	T	2.43	0.239	0.86	TC0400008240.hg.1	NM_001306151; NM_014395; ENST00000296414; ENST00000507994; ENST00000512369; ENST00000514301; BC012924; OTTHUMT00000363214; OTTHUMT00000363215; OTTHUMT00000363216; OTTHUMT00000363217	DAPP1	dual adaptor of phosphotyrosine and 3-phosphoinositides	chr4	+	Multiple_Complex	99816824	99870189	27071	protein dephosphorylation; signal transduction	cytosol; plasma membrane; cytoplasm; membrane	protein binding; phospholipid binding; phosphatidylinositol-3,4,5-trisphosphate binding; phosphatidylinositol-3,4-bisphosphate binding
TC1200007147.hg.1	7.11	6.6	7.96	7.76	7.93	8.95	8.79	8.52	6.86	7.95	T	T	-2.13	0.0021	0.687	8.77	6.86	T	T	3.76	1.53e-05	0.0305	8.77	7.95	T	T	1.77	0.003	0.4024	TC1200007147.hg.1	NM_001248002; NM_001248003; NM_001248004; NM_001248005; NM_020183; ENST00000261178; ENST00000266503; ENST00000311001; ENST00000395901; ENST00000457040; ENST00000539558; ENST00000542388; ENST00000544915; ENST00000546179; BC125061; BC125062; OTTHUMT00000403157; OTTHUMT00000403158; OTTHUMT00000403159; OTTHUMT00000403160; OTTHUMT00000403161; OTTHUMT00000403162; OTTHUMT00000403163; OTTHUMT00000403164;…	ARNTL2	aryl hydrocarbon receptor nuclear translocator-like 2	chr12	+	Multiple_Complex	27332854	27425813	56938	transcription, DNA-templated; regulation of transcription, DNA-templated; regulation of transcription from RNA polymerase II promoter; circadian rhythm; entrainment of circadian clock; positive regulation of circadian rhythm; positive regulation of transcription, DNA-templated; positive regulation of transcription from RNA polymerase II promoter; rhythmic process; transcription from RNA polymeras…	nucleus; transcription factor complex; nucleolus; cytoplasm	transcription factor activity, RNA polymerase II core promoter proximal region sequence-specific binding; transcription factor activity, sequence-specific DNA binding; protein dimerization activity; E-box binding; DNA binding; protein binding; signal transducer activity
TC0100011064.hg.1	7.43	6.77	6.14	10.98	6.24	9	8.91	9.26	7.1	6.19	T	T	1.87	0.5524	0.949	9	7.1	T	T	3.75	0.1097	0.5666	9	6.19	T	T	7.02	0.233	0.8586	TC0100011064.hg.1	NM_000186; NM_001014975; ENST00000359637; ENST00000367429; ENST00000466229; ENST00000470918; ENST00000496761; ENST00000630130; BC142699; OTTHUMT00000086412; OTTHUMT00000087502; OTTHUMT00000087503; OTTHUMT00000088705; OTTHUMT00000317692; OTTHUMT00000484313; uc001gtj.4	CFH	complement factor H	chr1	+	Multiple_Complex	196651878	196747504	3075	complement activation; complement activation, alternative pathway; regulation of complement activation; innate immune response; immune system process	extracellular region; extracellular space; extracellular exosome; blood microparticle	protein binding; heparin binding; heparan sulfate proteoglycan binding
TC0500011010.hg.1	9.03	8.64	9.21	10.35	9.05	10.85	10.41	10.75	8.83	9.13	T	T	-1.23	0.087	0.8014	10.74	8.83	T	T	3.75	0.0005	0.1297	10.74	9.13	T	T	3.05	0.0062	0.4911	TC0500011010.hg.1	bystawbu.aAug10-unspliced	bystawbu	Transcript Identified by AceView	chr5	-	Coding	69630452	69631086
TC1600007201.hg.1	6.36	5.58	7.3	6.58	6.33	8.1	7.67	7.88	5.97	6.61	T	T	-1.56	0.0469	0.7645	7.88	5.97	T	T	3.75	0.0002	0.0962	7.88	6.61	T	T	2.41	0.0035	0.4189	TC1600007201.hg.1				chr16	+	NonCoding	22481474	22481577
TC0700009677.hg.1	8.61	9.16	8.34	10.07	8.12	10.76	10.21	11.41	8.88	8.23	T	T	1.57	0.9426	0.995	10.78	8.88	T	T	3.74	0.0049	0.244	10.78	8.23	T	T	5.86	0.0021	0.358	TC0700009677.hg.1	NM_018326; ENST00000255945; ENST00000461940; ENST00000478135; ENST00000479232; ENST00000494750; BC020657; OTTHUMT00000348927; OTTHUMT00000348928; OTTHUMT00000348930; OTTHUMT00000348931; OTTHUMT00000348932	GIMAP4	GTPase, IMAP family member 4	chr7	+	Multiple_Complex	150567277	150573955	55303		cytosol; cytoplasm	GTP binding; nucleotide binding
TC0800008145.hg.1	11.06	9.42	9.44	13.41	11.06	12.03	11.48	13.27	10.24	11.23	T	T	-2	0.2873	0.889	12.14	10.24	T	T	3.74	0.0574	0.4729	12.14	11.23	T	T	1.87	0.2839	0.8743	TC0800008145.hg.1	NM_007013; ENST00000265428; ENST00000517970; ENST00000518683; ENST00000520374; ENST00000520453; ENST00000520521; ENST00000520798; ENST00000521079; ENST00000521997; ENST00000523863; ENST00000524036; BC036065; OTTHUMT00000374755; OTTHUMT00000374756; OTTHUMT00000374757; OTTHUMT00000374758; OTTHUMT00000374759; OTTHUMT00000374760; OTTHUMT00000374761; OTTHUMT00000374762; OTTHUMT00000374763; OTTHUMT0000…	WWP1	WW domain containing E3 ubiquitin protein ligase 1	chr8	+	Multiple_Complex	86342738	86478420	11059		ubiquitin ligase complex; nucleus; cytosol; plasma membrane; extracellular exosome; cytoplasm; membrane	ubiquitin-protein transferase activity; protein binding; ligase activity; ubiquitin protein ligase activity
TC0300013834.hg.1	6.05	4.77	5.76	7.29	6.36	7.37	7.26	6.48	5.41	6.44	T	T	-2.04	0.0534	0.7727	7.32	5.41	T	T	3.74	0.0069	0.267	7.32	6.44	T	T	1.84	0.2203	0.8522	TC0300013834.hg.1	NM_015106; ENST00000409535; ENST00000432863; ENST00000461680; ENST00000462377; ENST00000487093; ENST00000602430; BC024298; OTTHUMT00000328672; OTTHUMT00000328700; OTTHUMT00000328701; OTTHUMT00000328702; OTTHUMT00000346540; OTTHUMT00000467751	RAD54L2	RAD54-like 2 (S. cerevisiae)	chr3	+	Multiple_Complex	51541144	51668667	23132	metabolic process; positive regulation of transcription from RNA polymerase II promoter; regulation of nucleic acid-templated transcription; regulation of RNA biosynthetic process	nuclear speck; nucleus	DNA binding; transcription cofactor activity; helicase activity; protein binding; ATP binding; ATPase activity; protein kinase binding; nucleotide binding; hydrolase activity
TC0100018376.hg.1	7.99	7.72	6.95	9.71	7.28	9.41	10	9.79	7.86	7.12	T	T	1.66	0.8519	0.9871	9.75	7.86	T	T	3.73	0.0146	0.3279	9.75	7.12	T	T	6.2	0.0117	0.5636	TC0100018376.hg.1	ENST00000466557.2; ENST00000484859.1; ENST00000490997.1; ENST00000491962.1; OTTHUMT00000007035; OTTHUMT00000007036; OTTHUMT00000007037; OTTHUMT00000007168; uc057aui.1; uc057auj.1; uc057auk.1; uc057aun.1	RP11-34P13.13	novel transcript	chr1	-	NonCoding	141474	173864
TC0600011592.hg.1	4.44	5.24	4.92	5.77	4.58	7.94	5.34	6.84	4.84	4.99	T	T	-1.11	0.704	0.9706	6.74	4.84	T	T	3.73	0.0132	0.3171	6.74	4.99	T	T	3.36	0.0154	0.5969	TC0600011592.hg.1	ENST00000339867	RP3-391O22.3		chr6	-	Multiple_Complex	34576258	34576656
TC1200012775.hg.1	4.18	4.55	3.86	4.83	4.67	5.35	6.2	6.34	4.36	4.75	F	F	-1.31	0.8114	0.9835	6.26	4.36	T	F	3.73	0.0014	0.1736	6.26	4.75	T	F	2.85	0.0009	0.2745	TC1200012775.hg.1	NM_001304450; NM_003034; ENST00000261197; ENST00000381424; ENST00000396037; ENST00000404299; ENST00000508924; ENST00000538256; ENST00000540824; ENST00000541868; ENST00000545494; BC117285; BC126162; OTTHUMT00000402245; OTTHUMT00000402246; OTTHUMT00000402247; OTTHUMT00000402248; OTTHUMT00000402249; OTTHUMT00000402250; OTTHUMT00000402251; OTTHUMT00000402252; OTTHUMT00000402254; uc001rfo.4	ST8SIA1	ST8 alpha-N-acetyl-neuraminide alpha-2,8-sialyltransferase 1	chr12	-	Multiple_Complex	22193391	22336200	6489	carbohydrate metabolic process; dolichol-linked oligosaccharide biosynthetic process; glycosphingolipid biosynthetic process; positive regulation of cell proliferation; protein N-linked glycosylation via asparagine; cellular response to heat; post-translational protein modification; cellular protein metabolic process; sialylation; protein glycosylation; lipid metabolic process; sphingolipid metab…	Golgi membrane; integral component of membrane; integral component of Golgi membrane; Golgi apparatus; membrane	alpha-N-acetylneuraminate alpha-2,8-sialyltransferase activity; sialyltransferase activity; transferase activity; transferase activity, transferring glycosyl groups
TC0300008040.hg.1	3.96	3.99	3.59	4.35	4.51	5.96	3.84	5.8	3.98	4.42	F	F	-1.36	0.7584	0.9779	5.87	3.98	F	F	3.73	0.0479	0.4506	5.87	4.42	F	F	2.74	0.0559	0.7316	TC0300008040.hg.1				chr3	+	NonCoding	90414967	90427984
TC1600007016.hg.1	6.49	5.93	7.14	8.26	6.9	8.15	7.47	8.08	6.21	7.03	T	T	-1.77	0.0116	0.7037	8.11	6.21	T	T	3.73	0.0016	0.1825	8.11	7.03	T	T	2.11	0.2248	0.8544	TC1600007016.hg.1				chr16	+	NonCoding	15700735	15700925
TC11_KI270721v1_random00006432.hg.1	5.97	6.11	8.58	8.57	7.57	7.89	8.44	7.6	6.04	8.58	T	T	-5.8	8.13e-05	0.673	7.94	6.04	T	T	3.73	0.0002	0.1058	7.94	8.58	T	T	-1.55	0.4262	0.9133	TC11_KI270721v1_random00006432.hg.1	NM_021134_2; ENST00000612848; BC027710_2; uc031yky.2	MRPL23; LOC102724828; AC004556.1	Homo sapiens mitochondrial ribosomal protein L23 (MRPL23), mRNA.; 39S ribosomal protein L23, mitochondrial-like; Homo sapiens mitochondrial ribosomal protein L23, mRNA (cDNA clone MGC:12795 IMAGE:4298000), complete cds.	chr11_KI270721v1_random	+	Coding	2585	11804	102724828	translation	intracellular; ribosome	structural constituent of ribosome
TC0900012197.hg.1	4.3	4.49	4.51	4.33	4.52	4.34	8.46	6.18	4.4	4.51	T	T	-1.09	0.9466	0.9954	6.29	4.4	T	T	3.72	0.0438	0.4397	6.29	4.51	T	T	3.43	0.0312	0.6704	TC0900012197.hg.1	NM_000954; ENST00000371623; ENST00000371625; ENST00000444903; ENST00000446677; ENST00000457950; ENST00000460340; ENST00000462514; ENST00000492068; BC005939; OTTHUMT00000055188; OTTHUMT00000055190; OTTHUMT00000055191; OTTHUMT00000055192; OTTHUMT00000055193; OTTHUMT00000055194; OTTHUMT00000055195; OTTHUMT00000055197	PTGDS	prostaglandin D2 synthase 21kDa (brain)	chr9	+	Multiple_Complex	136977504	136981742	5730	prostaglandin biosynthetic process; transport; arachidonic acid metabolic process; cyclooxygenase pathway; small molecule metabolic process; regulation of circadian sleep/wake cycle, sleep; response to glucocorticoid; negative regulation of male germ cell proliferation; lipid metabolic process; fatty acid metabolic process; fatty acid biosynthetic process; prostaglandin metabolic process	extracellular region; extracellular space; endoplasmic reticulum membrane; rough endoplasmic reticulum; Golgi apparatus; nuclear membrane; perinuclear region of cytoplasm; extracellular exosome; nucleus; cytoplasm; endoplasmic reticulum; membrane	prostaglandin-D synthase activity; transporter activity; retinoid binding; fatty acid binding; protein binding; isomerase activity; small molecule binding	Eicosanoid_Synthesis; Prostaglandin_synthesis_regulation; PWY66-374
TC1300008487.hg.1	8.66	8.58	9.18	9.92	8.63	10.5	10.52	9.4	8.62	9.23	T	T	-1.53	0.165	0.843	10.51	8.62	T	T	3.72	0.0041	0.2332	10.51	9.23	T	T	2.44	0.0356	0.6831	TC1300008487.hg.1	NM_003045; ENST00000380752; ENST00000450494; ENST00000473577; BC063303; BC069358; BC115407; OTTHUMT00000044337; OTTHUMT00000044338; OTTHUMT00000044339	SLC7A1	solute carrier family 7 (cationic amino acid transporter, y+ system), member 1	chr13	-	Multiple_Complex	29509410	29595688	6541	transport; ion transport; amino acid transport; transmembrane transport; L-arginine import across plasma membrane; L-ornithine transmembrane transport; L-lysine transmembrane transport; amino acid transmembrane transport; arginine transport; arginine transmembrane transport	plasma membrane; integral component of plasma membrane; membrane; integral component of membrane	L-ornithine transmembrane transporter activity; protein binding; arginine transmembrane transporter activity; L-lysine transmembrane transporter activity; antiporter activity; amino acid transmembrane transporter activity
TC0600009669.hg.1	7.76	7.51	7.64	10.01	7.52	9.4	7.22	9.65	7.63	7.59	T	T	1.03	0.3613	0.9101	9.52	7.63	T	T	3.71	0.1864	0.6524	9.52	7.59	T	T	3.83	0.6188	0.9526	TC0600009669.hg.1	NM_001032394; NM_001032395; NM_020455; NM_198569; ENST00000230173; ENST00000296932; ENST00000367608; ENST00000367609; ENST00000415128; ENST00000435011; ENST00000463637; ENST00000472054; ENST00000497898; ENST00000508295; ENST00000538281; ENST00000540208; ENST00000541199; ENST00000545477; BC075798	ADGRG6	adhesion G protein-coupled receptor G6	chr6	+	Multiple_Complex	142301854	142446266	57211	cell surface receptor signaling pathway; G-protein coupled receptor signaling pathway; signal transduction	plasma membrane; integral component of membrane; membrane	G-protein coupled receptor activity; signal transducer activity; transmembrane signaling receptor activity
TC1600008005.hg.1	3.49	3.48	3.54	3.55	3.4	2.9	5.68	5.17	3.49	3.55	T	T	-1.04	0.985	0.9988	5.38	3.49	T	T	3.71	0.1078	0.5638	5.38	3.55	T	T	3.55	0.0791	0.7624	TC1600008005.hg.1	NM_001145770; NM_001145771; NM_001145772; NM_001145773; NM_001145774; NM_001290142; NM_001290143; NM_001290144; NM_005682; NM_201524; NM_201525; ENST00000388813; ENST00000456916; ENST00000540164; ENST00000561696; ENST00000561782; ENST00000561833; ENST00000561872; ENST00000561969; ENST00000561988; ENST00000562003; ENST00000562101; ENST00000562414; ENST00000562467; ENST00000562558; ENST00000562608;…	ADGRG1	adhesion G protein-coupled receptor G1	chr16	+	Multiple_Complex	57610652	57665580	9289				GPCRDB_Other
TC2200009273.hg.1	7.16	6.04	6.48	7.22	6.94	8.64	8.48	8.41	6.6	6.9	T	T	-1.23	0.4383	0.9297	8.49	6.6	T	T	3.71	0.0002	0.1005	8.49	6.9	T	T	3.02	0.0003	0.1798	TC2200009273.hg.1	NM_001006666; NM_145298; ENST00000308521; ENST00000381565; ENST00000476513; ENST00000491387; BC038808; OTTHUMT00000321216; OTTHUMT00000321217; OTTHUMT00000321218; OTTHUMT00000335141	APOBEC3F	apolipoprotein B mRNA editing enzyme, catalytic polypeptide-like 3F	chr22	+	Multiple_Complex	39040604	39055970	200316	positive regulation of defense response to virus by host; cytidine deamination; negative regulation of transposition; base conversion or substitution editing; negative regulation of viral genome replication; innate immune response; negative regulation of single stranded viral RNA replication via double stranded DNA intermediate; negative regulation of viral process; defense response to virus; DNA…	cytoplasmic mRNA processing body; cytoplasm; ribonucleoprotein complex; apolipoprotein B mRNA editing enzyme complex	RNA binding; cytidine deaminase activity; protein binding; zinc ion binding; poly(A) RNA binding; catalytic activity; hydrolase activity; hydrolase activity, acting on carbon-nitrogen (but not peptide) bonds, in cyclic amidines; metal ion binding
TC0500010528.hg.1	5.39	6.37	6.29	6.28	6.87	8.19	7.77	7.64	5.88	6.28	T	T	-1.32	0.1069	0.8141	7.77	5.88	T	T	3.71	0.0001	0.0809	7.77	6.28	T	T	2.81	0.0008	0.2671	TC0500010528.hg.1	uc063dck.1	AC074129.1		chr5	-	Precursor_microRNA	38081672	38081743
TC1900007233.hg.1	4.07	3.44	3.97	4.23	4.74	4	7.3	5.65	3.76	4.28	F	F	-1.44	0.451	0.9328	5.65	3.76	T	F	3.71	0.023	0.3695	5.65	4.28	T	F	2.58	0.0613	0.7407	TC1900007233.hg.1	NM_173483; ENST00000269703; ENST00000601005; BC069351; BC093894; BC093896; OTTHUMT00000461338	CYP4F22	cytochrome P450, family 4, subfamily F, polypeptide 22	chr19	+	Coding	15508493	15552317	126410	icosanoid metabolic process; xenobiotic metabolic process; small molecule metabolic process; oxidation-reduction process	endoplasmic reticulum membrane; endoplasmic reticulum; membrane; organelle membrane; intracellular membrane-bounded organelle	monooxygenase activity; iron ion binding; oxidoreductase activity, acting on paired donors, with incorporation or reduction of molecular oxygen; heme binding; oxidoreductase activity; metal ion binding
TC0100013500.hg.1	5.96	5.59	6.39	6.59	6.87	7.06	7.67	7.66	5.77	6.61	F	T	-1.79	0.0124	0.7037	7.66	5.77	T	F	3.71	9.96e-05	0.0764	7.66	6.61	T	T	2.08	0.0066	0.4969	TC0100013500.hg.1	steypeybo.aAug10-unspliced	steypeybo	Transcript Identified by AceView	chr1	-	Unassigned	29177300	29177871
TC0600007043.hg.1	4.58	6.06	6.84	6.95	8.23	6.03	7.45	7.16	5.32	6.9	F	T	-2.99	0.0042	0.7019	7.21	5.32	T	F	3.71	0.0175	0.3451	7.21	6.9	T	T	1.24	0.3809	0.8999	TC0600007043.hg.1	uc063lzo.1	RNU6-522P	RNA, U6 small nuclear 522, pseudogene [Source:HGNC Symbol;Acc:HGNC:47485]	chr6	+	Small_RNA	15314920	15315026
TC1900012038.hg.1	5.44	5.35	5.61	6.87	5.69	6.39	7.36	8	5.39	5.65	T	T	-1.19	0.1928	0.8566	7.28	5.39	T	T	3.7	0.0027	0.2075	7.28	5.65	T	T	3.1	0.0178	0.6134	TC1900012038.hg.1	NM_024318; NR_104098; OTTHUMT00000142876; OTTHUMT00000156168; OTTHUMT00000313725; OTTHUMT00000313726	LILRA6	leukocyte immunoglobulin-like receptor, subfamily A (with TM domain), member 6	chr19	-	Multiple_Complex	54236592	54242791	79168	adaptive immune response; immune system process; defense response; cell surface receptor signaling pathway; negative regulation of osteoclast differentiation	integral component of membrane; plasma membrane; integral component of plasma membrane; membrane	receptor activity; transmembrane signaling receptor activity; protein binding
[truncated: 135,116 more rows]
